# Supplementary material for: A semi-automated material exploration scheme to predict the solubilities of tetraphenylporphyrin derivatives
Source: Commun Chem. 2022 Nov 22;5:158. doi: 10.1038/s42004-022-00770-9 (PMC9814751; doi:10.1038/s42004-022-00770-9)
Supplement: Supplementary file 3 — Supplementary Data 1 [file 42004_2022_770_MOESM3_ESM.zip]

Archive with 16 entries (16 files):
- priority.csv
- peaks2.csv
- agg_w.csv
- cls5.csv
- agg_h.csv
- agg_a.csv
- agg_p.csv
- README.md
- Observed_Data.zip
- sc_cooh.csv
- sc_halide.csv
- sc_nh2.csv
- sc_oh.csv
- bb.csv
- ACCESSIBLE.smi
- GENERATED.smi
