# Supplementary material for: A semi-automated material exploration scheme to predict the solubilities of tetraphenylporphyrin derivatives
Source: Commun Chem. 2022 Nov 22;5:158. doi: 10.1038/s42004-022-00770-9 (PMC9814751; doi:10.1038/s42004-022-00770-9)
Supplement: Supplementary file 3 — Supplementary Data 1 [file 42004_2022_770_MOESM3_ESM.zip › priority.csv]

Pri	SFMMOL 1st	SFMMOL 2nd	Name SFMMOL	RANDOM 1st	RANDOM 2nd	Name RANDOM	BO 1st	BO 2nd	Name BO
-1	0.169	2.94	D2860_87558538_5,15-Diphenylporphyrin	0.169	2.94	D2860_87558538_5,15-Diphenylporphyrin	0.169	2.94	D2860_87558538_5,15-Diphenylporphyrin
-1	0.169	2.94	AL160997_86280046_5,10,15,20-Tetraphenyl-21H,23H-porphine	0.169	2.94	AL160997_86280046_5,10,15,20-Tetraphenyl-21H,23H-porphine	0.169	2.94	AL160997_86280046_5,10,15,20-Tetraphenyl-21H,23H-porphine
-1	0.169	2.94	AL257613_135411729_5,10,15,20-Tetra(4-pyridyl)-21H,23H-porphine	0.169	2.94	AL257613_135411729_5,10,15,20-Tetra(4-pyridyl)-21H,23H-porphine	0.169	2.94	AL257613_135411729_5,10,15,20-Tetra(4-pyridyl)-21H,23H-porphine
-1	0.169	2.94	C1630_87560694_5-(4-Carboxyphenyl)-10,15,20-triphenylporphyrin	0.169	2.94	C1630_87560694_5-(4-Carboxyphenyl)-10,15,20-triphenylporphyrin	0.169	2.94	C1630_87560694_5-(4-Carboxyphenyl)-10,15,20-triphenylporphyrin
-1	0.169	2.94	BPBD234436_135411734_5,10,15,20-Tetrakis(4-aminophenyl)-21H,23H-porphine	0.169	2.94	BPBD234436_135411734_5,10,15,20-Tetrakis(4-aminophenyl)-21H,23H-porphine	0.169	2.94	BPBD234436_135411734_5,10,15,20-Tetrakis(4-aminophenyl)-21H,23H-porphine
-1	0.169	2.94	T1497_87577257_5,10,15,20-Tetrakis(4-hydroxyphenyl)porphyrin	0.169	2.94	T1497_87577257_5,10,15,20-Tetrakis(4-hydroxyphenyl)porphyrin	0.169	2.94	T1497_87577257_5,10,15,20-Tetrakis(4-hydroxyphenyl)porphyrin
-1	0.169	2.94	A5015_87563109_TCPP	0.169	2.94	A5015_87563109_TCPP	0.169	2.94	A5015_87563109_TCPP
-1	0.169	2.94	T1438_87577201_5,10,15,20-Tetrakis(2,6-dichlorophenyl)porphyrin	0.169	2.94	T1438_87577201_5,10,15,20-Tetrakis(2,6-dichlorophenyl)porphyrin	0.169	2.94	T1438_87577201_5,10,15,20-Tetrakis(2,6-dichlorophenyl)porphyrin
-1	0.169	2.94	T1495_87577256_5,10,15,20-Tetrakis(4-carboxymethyloxyphenyl)porphyrin	0.169	2.94	T1495_87577256_5,10,15,20-Tetrakis(4-carboxymethyloxyphenyl)porphyrin	0.169	2.94	T1495_87577256_5,10,15,20-Tetrakis(4-carboxymethyloxyphenyl)porphyrin
-1	0.169	2.94	AL252921_135401562_5,10,15,20-Tetrakis(pentafluorophenyl)porphyrin	0.169	2.94	AL252921_135401562_5,10,15,20-Tetrakis(pentafluorophenyl)porphyrin	0.169	2.94	AL252921_135401562_5,10,15,20-Tetrakis(pentafluorophenyl)porphyrin
0	2.55	10.9	02_1031	0.287	3.34	02_93146	0.169	2.94	03_643181
1	4.65	15.2	04_263	0.338	3.45	03_7139	0.22	3.02	01_1833
2	6.08	19.8	02_6115	0.338	3.45	04_1268265	0.22	3.02	04_10943004
3	7.23	19.9	01_6276	0.557	4.31	02_136295	0.287	3.19	01_2060829
4	8.38	22.6	04_7813	0.726	4.78	02_12008	0.287	3.19	04_735928
5	9.46	24.8	02_996	0.794	4.83	01_12008	0.338	3.26	01_826974
6	10.6	27.4	02_8007	1.28	6.22	04_7465	0.372	3.29	04_87756
7	11.5	28.8	04_7852	1.32	6.25	01_73026	0.372	3.29	03_23091947
8	11.9	28.8	02_543123	1.39	6.52	04_87919	0.625	3.95	01_6436491
9	12.7	29.1	01_7468	1.44	6.55	02_605472	0.659	3.99	02_1485330
10	13.4	30.4	02_244	1.57	6.86	03_3283498	0.659	3.99	04_14406894
11	14.2	31.3	04_2879	1.66	7.2	04_11030511	0.693	4.02	02_5280460
12	14.8	32.1	02_69828	1.69	7.23	04_1538498	0.726	4.05	01_1514384
13	15.5	33.3	03_7991	2.26	10.3	02_73700	0.726	4.05	03_2737455
14	16.1	33.4	01_31242	2.36	10.5	04_44457221	0.794	4.34	04_56687180
15	16.5	33.4	01_8134	2.4	10.5	02_75421	0.845	4.46	02_198231
16	17	34.4	02_11955	2.5	10.7	01_24216	0.878	4.51	01_65275
17	17.2	34.4	04_12361	2.6	10.9	03_3301396	0.878	4.51	04_10583453
18	17.8	35.5	02_7504	2.8	11.5	04_123572	0.878	4.51	04_13665496
19	18.3	36	02_6405	2.85	11.6	01_12236939	0.929	4.56	03_2101
20	18.9	39	02_7242	2.89	11.6	01_135431341	0.963	4.59	01_73026
21	19.4	39.5	04_6386	3.53	12.9	03_264	0.963	4.59	04_113349
22	19.9	39.9	04_244	3.56	12.9	02_54679224	1.03	4.66	02_666418
23	19.9	40	02_12950986	3.61	13	02_12464	1.06	4.7	02_771620
24	20.2	40.1	01_122356	3.83	13.6	04_5362696	1.06	4.7	04_10205
25	20.3	40.1	01_543752	4.05	15.6	02_1790018	1.1	4.73	01_403788
26	20.8	40.9	02_76218	4.16	15.6	03_61743	1.22	5.17	03_98882
27	21.1	41.1	01_6386	4.32	16	02_737487	1.22	5.17	04_2733640
28	21.6	42.8	04_7242	4.46	16.2	01_33944	1.27	5.29	04_821203
29	22.1	43	04_7932	4.98	17.3	01_76015	1.32	5.35	02_135403800
30	22.4	43.1	02_5318017	5.07	17.5	01_2762816	1.32	5.35	04_5270538
31	22.5	43.1	02_81639	5.1	17.6	01_2756801	1.39	5.57	01_136621
32	22.6	43.1	02_26975	5.27	17.9	02_32045	1.39	5.57	04_415852
33	23	43.5	03_15655	5.37	18.1	01_12668862	1.42	5.61	01_118970
34	23.3	43.9	02_3776	5.56	19	04_28050	1.42	5.61	03_239604
35	23.5	44	01_8016	5.66	19.5	04_137414	1.45	5.64	02_737823
36	23.9	44.4	04_69828	5.66	19.5	05_138499	1.45	5.64	04_606579
37	24.2	44.5	01_1001	5.83	20	01_75377	1.49	5.74	03_14340
38	24.6	45	04_76218	5.9	20.1	03_137860	1.54	5.79	01_11604513
39	24.8	45	03_76360	5.95	20.1	04_67958	1.54	5.79	04_75949
40	25.2	45.6	04_7504	6	20.2	02_123051	1.57	5.83	02_104454
41	25.2	45.6	04_61523	6.15	20.3	01_737363	1.6	5.88	01_78165
42	25.4	45.8	02_10824	6.22	20.5	01_8348	1.6	5.88	03_90448
43	25.6	46.1	02_88068	6.25	20.6	02_122469	1.64	5.91	02_23382
44	25.7	46.1	02_103940	6.32	20.7	02_2737326	1.69	5.96	04_5280567
45	25.9	46.3	04_7858	6.39	21.1	02_6913	1.69	5.96	04_135404220
46	26.1	46.4	01_6054	6.42	21.1	01_135398634	1.74	6.03	02_2774040
47	26.3	46.5	02_2723704	6.45	21.2	01_70605	1.77	6.06	04_10583745
48	26.6	47	02_9709	6.52	21.5	04_97534	1.82	6.13	01_85111
49	27	48.1	02_8375	6.52	21.5	03_76115	1.88	6.2	02_1538498
50	27.3	48.4	02_11123	6.55	21.6	01_120000	1.88	6.2	05_575586
51	27.5	48.7	01_6341	6.55	21.6	03_6514	1.91	6.23	01_2737612
52	27.5	48.7	01_85579	7.01	23.5	02_88098	2.06	6.86	01_17206415
53	27.8	49	02_9957	7.11	23.7	02_66949	2.09	6.89	04_112855
54	27.9	49	02_20352	7.26	24.3	02_74866	2.09	6.89	03_19756142
55	28.1	49	01_11524	7.5	24.8	01_535111	2.13	6.94	04_1268079
56	28.3	49	01_11505	7.69	25.3	04_81437	2.13	6.94	04_3034725
57	28.6	49.4	02_75644	8.02	25.6	02_7807	2.16	6.98	01_119537
58	28.7	49.4	02_11475	8.19	26.3	01_2734805	2.2	7.01	02_2758985
59	28.8	49.4	02_676526	8.48	27	02_1608	2.2	7.01	04_1539
60	29	49.6	02_8635	8.58	27.3	03_242829	2.2	7.01	04_2723601
61	29.1	49.6	01_69389	8.68	27.5	01_123051	2.2	7.01	03_301729
62	29.3	49.9	04_178	8.72	27.5	05_68471_32885_123065	2.2	7.01	04_3016673
63	29.5	50	04_9957	8.75	27.6	02_12584	2.28	7.28	04_24433
64	29.8	50.4	04_11123	8.75	27.6	04_69033	2.33	7.36	01_11564613
65	29.8	50.4	01_5364919	8.87	28.2	02_5315892	2.33	7.36	04_5354280
66	29.9	50.4	01_7497	8.99	28.4	02_239041	2.36	7.4	01_135431341
67	29.9	50.4	03_12087	9.14	29	01_2482	2.4	7.43	02_87984
68	30	50.4	03_72972	9.17	29.1	02_76900	2.4	7.43	03_937838
69	30.3	50.4	04_12101	9.29	29.2	02_3767345	2.52	7.69	01_44457221
70	30.4	50.5	04_26975	9.34	29.3	04_6923	2.55	7.72	02_70746
71	30.4	50.5	01_229722	9.66	30.1	01_420819	2.6	8.04	04_2735273
72	30.6	50.7	02_66770	9.73	30.2	03_68499	2.72	8.36	05_87561
73	30.8	50.9	02_7613	9.85	30.5	01_79811	2.75	8.41	01_72861
74	31	51.2	02_11846	9.85	30.5	04_415852	2.79	8.45	01_54686436
75	31.2	51.2	01_67326	9.9	30.6	02_818259	2.89	8.58	02_2756469
76	31.4	51.2	04_5318017	10	30.8	01_545870	2.89	8.58	04_595329
77	31.6	51.3	04_9709	10.1	30.9	01_533866	2.96	9	04_2734207
78	31.8	51.4	04_96595	10.2	31	01_5324611	2.96	9	04_181649
79	31.8	51.4	01_1626	10.5	31.1	02_1626	2.96	9	03_67111556
80	31.8	51.4	04_4351	10.6	31.3	01_11400	2.99	9.05	01_15591717
81	32.1	52.1	02_10439	10.8	33	04_75171	3.02	9.09	02_606970
82	32.3	52.2	02_76288	10.8	33	04_54676534	3.06	9.12	04_303798
83	32.4	52.2	02_94519	10.8	33.1	01_11040741	3.09	9.16	02_821219
84	32.6	52.4	05_8002_8005_10962	10.9	33.2	02_93989	3.14	9.22	02_75470
85	32.8	52.4	01_14039	10.9	33.2	01_2735329	3.18	9.24	01_288327
86	33.1	52.8	03_7418	11	33.2	01_17022	3.21	9.29	01_171660
87	33.3	52.9	01_7934	11	33.2	03_305970	3.21	9.29	03_5375048
88	33.5	52.9	01_9007	11	33.3	01_135420609	3.24	9.51	04_74362
89	33.7	52.9	01_676454	11.6	34.7	02_13566	3.24	9.51	04_78536
90	33.9	53	04_7613	11.6	34.7	01_7037	3.31	9.58	01_96387
91	34	53	04_7184	11.8	34.8	01_7621	3.4	9.81	02_1514062
92	34.1	53.1	02_16702	11.8	34.8	01_118458	3.4	9.81	03_324200
93	34.3	53.5	02_2737368	11.9	35	02_66774	3.4	9.81	04_77116
94	34.4	53.5	02_2734838	12	35.1	02_11907	3.45	9.93	01_92892
95	34.4	53.5	02_11450	12.1	35.1	03_78548	3.45	9.93	04_64158
96	34.7	53.9	02_7370	12.1	35.2	02_1549499	3.48	9.97	01_77794
97	34.8	54	02_337778	12.2	35.3	04_6998	3.61	10.6	02_2779488
98	34.8	54	02_7176	12.3	35.4	01_54691408	3.65	10.6	04_70766
99	34.9	54	02_17206415	12.7	35.5	01_80511	3.68	10.7	01_339537
100	35	54	04_7859	12.7	35.6	04_23070	3.68	10.7	03_1826
101	35	54	01_12988	12.8	35.9	01_78475	3.68	10.7	04_1481082
102	35.1	54	01_7894	13.9	36.6	04_8107	3.68	10.7	03_78184
103	35.3	54.1	01_69818	13.9	36.6	04_18731	3.68	10.7	04_70297
104	35.3	54.1	03_14098	14.5	38.1	01_12580	3.72	10.7	01_26698
105	35.5	54.1	01_31236	14.5	38.1	02_10583453	3.75	10.8	01_2776335
106	35.7	54.4	04_6896	14.5	38.1	02_821219	3.78	10.8	04_11194854
107	35.8	54.4	01_6436491	14.6	38.3	03_5365909	3.85	11.6	04_139436
108	36	54.8	04_70622	15.1	39.3	04_66053	3.85	11.6	04_135412648
109	36.1	54.8	02_9773	15.2	39.4	01_6441	3.89	11.7	04_94904
110	36.2	54.8	02_193628	15.3	39.5	02_87736	4.04	12.4	01_349884
111	36.3	54.8	02_36382	15.3	39.5	01_78777	4.07	12.4	01_565703
112	36.3	54.8	02_28310	15.4	39.6	01_15363	4.14	12.5	04_3271821
113	36.5	55.5	03_176	15.4	39.6	01_12819	4.17	12.5	02_11868
114	36.5	55.5	03_5922	15.5	40.9	04_78035	4.21	12.6	03_4307444
115	36.5	55.5	01_66083	15.5	40.9	04_74645	4.29	12.8	02_15630
116	36.6	55.6	05_75907	15.5	40.9	05_64154_136608	4.32	12.8	01_6755
117	36.8	55.9	03_444539	15.5	40.9	02_97193	4.41	13.1	04_104223
118	37	56	01_7000	15.7	41	04_61163	4.44	13.1	01_271299
119	37.3	56.9	04_335	15.9	41.5	03_296850	4.44	13.1	04_69733
120	37.4	57.2	03_5811	16.1	41.6	03_38111	4.48	13.2	01_79516
121	37.6	57.2	04_66770	16.1	41.7	02_7017	4.48	13.2	04_9955
122	37.6	57.2	04_2482	16.2	41.7	04_574991	4.51	13.2	04_96724
123	37.7	57.4	02_6363	16.2	41.7	04_736607	4.54	13.2	01_158525
124	37.9	57.6	02_6997	16.3	41.8	04_522777	4.58	13.3	01_140457
125	38.1	58.1	02_206246	16.3	41.8	02_6755	4.68	13.8	02_55219291
126	38.3	58.3	02_11092	16.4	42.1	04_56687180	4.68	13.8	04_596875
127	38.3	58.3	02_547967	16.4	42.1	04_87736	4.75	13.9	04_54691406
128	38.4	58.3	03_61138	16.5	42.1	03_1490324	4.78	13.9	01_224169
129	38.6	58.4	03_638122	16.5	42.1	03_737474	4.83	14	02_5702529
130	38.7	58.4	01_66073	16.5	42.5	02_76674	4.83	14	03_11089
131	38.9	59	03_8373	16.6	42.6	01_2736365	4.83	14	04_10638
132	38.9	59	01_2737531	17	43	04_6341	4.86	14	02_900419
133	39.1	59	04_11428	17.5	43.3	01_31230	4.98	14.2	03_5312738
134	39.3	59.1	01_7250	17.9	43.3	02_414092	5.02	14.2	01_11286907
135	39.3	59.1	01_5364519	18	43.5	02_168705	5.02	14.2	04_123584
136	39.3	59.1	03_31039	18	43.5	04_10583453	5.05	14.3	01_87293
137	39.4	59.1	04_67774	18.2	43.7	01_7852	5.15	14.6	04_2063350
138	39.4	59.1	03_118383	18.2	43.8	03_2737489	5.22	14.7	02_13395
139	39.5	59.1	01_8365	18.3	43.9	03_58	5.35	15	04_6873
140	39.7	59.4	04_2737368	18.4	44.1	02_354317	5.41	15.1	05_3540711
141	39.7	59.4	01_75766	18.5	44.1	04_74648	5.41	15.1	04_74217
142	39.7	59.4	01_7174	18.6	44.6	04_818257	5.62	15.7	02_75518
143	39.8	59.4	01_20240	18.7	44.7	01_574450	5.62	15.7	04_23846
144	40	59.6	02_75646	18.7	44.8	01_8259	5.68	15.8	04_21622
145	40.2	59.7	02_1344	18.8	44.9	02_16658	5.71	15.8	02_235717
146	40.3	59.9	02_6998	19	45	01_70622	5.74	15.8	04_21059
147	40.5	60.1	02_7267	19	45	02_18357	5.79	16.1	03_586463
148	40.6	60.3	02_69517	19.1	45.1	02_4580583	5.84	16.1	03_117952
149	40.8	60.7	02_81292	19.2	45.7	02_11804822	5.91	16.3	02_86908
150	40.9	60.7	02_69306	19.3	45.7	01_78035	5.91	16.3	03_79793
151	41	60.8	02_13103692	19.3	45.8	02_2737488	5.95	16.4	02_78736
152	41	60.8	02_2757541	19.4	45.8	02_20315	5.98	16.4	04_70496
153	41.1	60.8	02_187201	19.4	45.8	01_606579	5.98	16.4	04_54676534
154	41.2	60.9	02_8449	19.5	46	04_44630285	6.08	16.7	04_82735
155	41.3	60.9	01_8299	19.5	46	01_78274	6.13	17.2	01_11501
156	41.5	60.9	01_7248	19.6	46	01_424361	6.22	17.4	04_79848
157	41.7	61.2	03_107	19.8	46.2	01_7000	6.3	17.5	04_22337633
158	41.8	61.2	01_67774	20	46.9	04_75015	6.33	17.6	01_68288
159	42	61.5	03_67687	20.2	47	04_12150	6.33	17.6	03_181620
160	42.2	61.5	01_68008	20.5	47.4	01_15595	6.37	17.6	02_466070
161	42.3	61.5	01_77469	20.6	47.6	02_77886	6.37	17.6	03_96695
162	42.4	61.5	04_193628	20.6	47.7	04_10364	6.44	17.7	02_566744
163	42.4	61.5	01_7257	20.7	47.9	04_2734838	6.5	17.9	02_147822
164	42.6	61.5	01_7262	20.8	47.9	05_21241	6.54	17.9	04_135420365
165	42.6	61.5	03_79480	20.9	48.1	02_3759117	6.54	17.9	05_74870_14905_67691
166	42.7	61.5	04_123572	21.2	48.1	02_5352845	6.59	18	04_69192
167	42.7	61.5	04_75171	21.3	48.2	01_737253	6.62	18.1	01_81720
168	42.9	61.5	04_676454	21.4	48.4	02_2777035	6.62	18.1	04_1241301
169	43	61.5	04_13103692	21.5	48.5	04_11838	6.69	18.5	02_98650
170	43.1	61.7	02_66649	21.5	48.5	04_199576	6.77	18.6	01_1488824
171	43.2	61.8	02_14155411	21.9	48.9	04_2906	6.81	18.7	02_104251
172	43.3	61.9	02_84432	21.9	48.9	04_68258	6.86	19	04_88710
173	43.4	61.9	02_72923	21.9	48.9	01_728670	6.86	19	04_75420
174	43.5	62	02_6894	21.9	48.9	04_81136	6.89	19.1	03_98606
175	43.6	62	02_12127	21.9	48.9	03_660319	6.96	19.1	02_286547
176	43.7	62	02_75377	22	49.2	02_123589	6.99	19.2	01_2972
177	43.7	62	02_2769407	22.1	49.2	02_69365	7.03	19.4	03_91637
178	43.8	62	02_3086157	22.1	49.2	04_101920	7.06	19.4	01_76938
179	43.8	62	02_142783	22.2	49.3	01_11604513	7.09	19.4	04_11988
180	43.8	62	01_9833923	22.2	49.3	04_7371	7.09	19.4	04_120000
181	43.9	62	03_11684	22.3	49.5	02_12127	7.13	19.4	01_601645
182	44.1	62.1	01_11428	22.4	49.5	01_136295	7.16	19.5	04_7020659
183	44.1	62.1	01_66970	22.5	49.5	01_10789	7.21	19.6	01_1490491
184	44.2	62.1	01_8075	22.6	49.6	04_335	7.25	19.6	02_1367
185	44.3	62.1	01_6896	22.6	49.6	04_74795	7.25	19.6	04_6525
186	44.4	62.1	03_68138	22.7	49.8	04_21810	7.28	19.6	02_54676837
187	44.4	62.1	01_84834	22.8	50.1	02_78724	7.35	19.9	03_2763242
188	44.6	62.5	03_2736145	22.9	50.1	01_68476	7.38	19.9	01_90466
189	44.7	62.6	03_9837	22.9	50.1	04_89652	7.43	20.5	01_280458
190	44.9	62.7	01_136295	22.9	50.1	02_7358	7.47	20.6	04_551084
191	45	62.7	01_683563	23.1	50.2	04_7262	7.5	20.6	01_135403646
192	45.1	62.7	01_75013	23.2	50.3	01_78878	7.5	20.6	04_853584
193	45.3	62.8	04_206246	23.2	50.4	02_5324611	7.5	20.6	03_689105
194	45.5	63.2	04_81292	23.2	50.4	04_6873	7.5	20.6	03_459456
195	45.6	63.2	04_81437	23.2	50.4	02_12082	7.57	20.8	01_429740
196	45.7	63.3	01_70622	23.3	50.6	01_80019	7.57	20.8	04_9566037
197	45.7	63.3	01_29353	23.3	50.6	04_4943	7.67	21.5	02_591743
198	45.9	63.3	04_4133	23.4	50.6	01_87756	7.67	21.5	05_141477
199	46	63.4	04_67430	23.4	50.7	03_12439	7.7	21.6	02_199942
200	46.2	63.4	04_17022	23.4	50.7	03_3442	7.7	21.6	04_78894
201	46.2	63.4	04_2736799	23.5	50.7	01_6560	7.74	21.6	04_74795
202	46.2	63.4	04_136349	23.5	50.7	01_7176	7.79	21.7	04_7015521
203	46.4	63.4	04_2774008	23.6	50.7	04_12127	7.99	22.6	04_32012
204	46.4	63.4	04_11422	23.7	50.9	04_2737500	8.02	22.7	01_6982
205	46.5	63.4	04_14346	24.2	51.1	03_74655	8.06	22.7	02_11147814
206	46.6	63.6	02_7863	24.4	51.1	04_75908	8.12	22.9	02_54691408
207	46.6	63.6	02_76141	24.5	51.2	02_6350	8.18	22.9	02_81152
208	46.7	63.6	02_68986	24.5	51.2	02_6436491	8.24	23	01_139694
209	46.8	63.7	02_89728	25.2	51.4	02_8146	8.28	23.1	01_73098
210	46.9	63.7	02_69833	25.3	51.4	01_74623	8.33	23.1	03_101359
211	46.9	63.7	02_818260	25.4	51.7	03_75231	8.36	23.2	01_79510
212	47	63.7	02_12808419	25.5	51.7	02_728670	8.4	23.6	04_2756424
213	47.1	63.8	02_242778	25.6	51.7	01_75171	8.43	23.7	01_44630535
214	47.1	63.8	02_42011	25.7	51.7	01_13809143	8.43	23.7	04_14759
215	47.3	64	02_65522	25.8	51.9	02_7939	8.46	23.7	02_2736893
216	47.3	64	02_79832	25.9	51.9	03_9966	8.46	23.7	03_74281
217	47.3	64	02_32045	26	52	04_2734083	8.55	23.9	04_96394
218	47.4	64	02_217958	26.1	52.1	03_91821	8.58	24	01_18718
219	47.5	64	01_6404	26.2	52.1	03_268757	8.58	24	03_16790
220	47.6	64.2	04_75644	26.2	52.2	02_10205	8.63	24	04_77115
221	47.7	64.2	01_12240	26.3	52.4	01_7732	8.67	24	01_237332
222	47.7	64.2	01_60993	26.3	52.4	04_460	8.7	24.1	05_69987
223	47.8	64.2	04_80519	26.5	52.4	02_89850	8.75	24.3	01_83155
224	47.9	64.2	01_6893	26.6	52.4	01_83811	8.8	24.7	04_5319562
225	48	64.3	03_3469	26.6	52.6	02_1490491	8.87	24.8	01_4598916
226	48.2	64.4	03_3860639	26.8	52.9	02_12786	8.92	24.9	02_11885
227	48.2	64.4	01_2756431	26.8	52.9	03_19867367	8.92	24.9	03_736527
228	48.4	64.5	04_7267	26.8	53	02_2773213	8.92	24.9	03_600591
229	48.5	64.5	03_7121	26.9	53.1	01_789414	9	25	04_587236
230	48.6	64.5	04_285553	26.9	53.1	03_19756142	9.1	25.3	02_8467
231	48.7	64.5	04_140750	26.9	53.1	01_276224	9.14	25.4	01_327653
232	48.8	64.5	03_5787	27	53.1	03_15719	9.14	25.4	03_737474
233	48.9	64.5	01_137652	27	53.3	02_2762816	9.21	25.5	02_121269
234	49	64.7	04_11955	27.1	53.4	01_170059	9.21	25.5	03_11183025
235	49.1	64.7	04_21156	27.2	53.4	02_2734838	9.24	25.5	04_4401951
236	49.2	64.7	04_8259	27.3	53.5	02_70297	9.24	25.5	04_70006
237	49.3	64.7	01_2774008	27.3	53.7	02_6893	9.27	25.5	01_590547
238	49.4	64.7	04_11092	27.3	53.7	04_76646	9.32	25.7	04_234836
239	49.4	64.7	04_75377	27.4	53.8	01_347971	9.39	25.9	02_11959065
240	49.5	64.8	02_5367854	27.4	53.8	02_5362760	9.39	25.9	03_660319
241	49.6	64.8	02_18356755	27.5	53.9	02_76337	9.46	26	04_2777251
242	49.7	65.2	02_15347	27.6	53.9	01_637922	9.46	26	04_76900
243	49.8	65.4	02_11668	27.6	54	04_11359	9.49	26	01_135690274
244	50	65.6	02_11335	27.7	54	02_737633	9.63	26.7	04_1515284
245	50	65.6	02_12794991	27.8	54.3	01_593055	9.63	26.7	04_18357
246	50.1	65.7	02_80528	27.8	54.3	03_16790	9.73	26.8	02_574991
247	50.3	65.9	02_581866	27.9	54.4	04_147822	9.76	26.8	02_594395
248	50.3	65.9	02_78278	27.9	54.4	02_233272	9.86	27.3	02_2784733
249	50.3	65.9	02_11815394	27.9	54.5	02_9955	10	28.5	02_42011
250	50.4	65.9	02_74866	28.1	54.5	02_86973	10.1	28.5	02_95933
251	50.4	65.9	02_88728	28.1	54.6	02_5281426	10.1	28.6	02_521132
252	50.5	66	02_83117	28.5	54.7	04_68409	10.1	28.6	03_5201573
253	50.5	66	02_2737744	28.6	54.9	01_19506	10.1	28.6	03_2775665
254	50.6	66	02_12786	28.7	55	04_6350	10.2	28.7	03_3798557
255	50.6	66	02_41076	28.7	55	02_11959065	10.2	28.8	02_5200321
256	50.7	66	02_3838134	28.7	55	04_76938	10.3	28.8	01_15303
257	50.8	66.1	03_1088	28.7	55	02_65522	10.3	28.8	03_69711
258	50.8	66.1	04_69365	28.7	55.1	04_14327	10.3	28.9	01_3314
259	50.8	66.1	01_13019	28.8	55.2	04_8795	10.3	28.9	01_15363
260	50.9	66.1	01_262970	28.9	55.3	01_66761	10.4	29	04_7546
261	50.9	66.1	01_79647	29.1	55.6	02_136349	10.4	29	03_5463800
262	51	66.1	04_728670	29.2	55.6	04_3838134	10.5	29.2	04_822865
263	51.1	66.1	03_75231	29.2	55.7	03_737171	10.5	29.2	01_110810
264	51.1	66.1	01_79192	29.3	55.7	02_14761460	10.6	29.4	04_737215
265	51.2	66.1	04_76288	29.3	55.8	02_1150	10.6	29.4	04_75421
266	51.3	66.1	03_302888	29.4	55.8	01_54676837	10.6	29.4	03_601280
267	51.4	66.1	01_425326	29.4	55.9	02_96595	10.6	29.4	04_826989
268	51.5	66.3	04_75928	29.6	56	04_7468	10.6	29.4	05_602067_585995_643358
269	51.5	66.3	01_349884	29.6	56	01_68455	10.6	29.4	03_2806236
270	51.5	66.3	01_600848	29.7	56	02_13650	10.6	29.4	04_2761171
271	51.5	66.3	04_676526	29.7	56	04_7497	10.6	29.4	04_81472
272	51.6	66.3	01_2734814	30	56.1	01_1567	10.6	29.5	03_301695
273	51.7	66.3	01_19844	30.1	56.3	04_11535699	10.7	29.5	02_72669
274	51.7	66.3	01_345420	30.2	56.3	04_95992	10.7	29.5	03_3845
275	51.7	66.3	02_11199	30.4	57	02_68008	10.7	29.5	03_3442
276	51.8	66.4	02_582305	30.4	57	03_259624	10.7	29.5	03_123464
277	51.9	66.4	02_123115	30.5	57.1	02_592353	10.7	29.5	04_177065
278	51.9	66.5	02_74270	30.5	57.1	01_11535699	10.7	29.7	01_119805
279	52.1	66.7	02_8706	30.7	57.3	01_75013	10.8	29.8	03_14541
280	52.2	66.8	02_6923	30.7	57.4	04_22198	10.8	29.9	01_3611
281	52.2	66.8	02_410467	30.8	57.4	04_12580	10.9	30	02_53434199
282	52.3	66.8	02_78724	30.9	57.5	02_599539	10.9	30	03_80971
283	52.4	67	02_136655	30.9	57.5	03_3014285	11	30.7	01_123489
284	52.4	67	02_225219	31.1	57.6	01_11073466	11.1	31.4	03_37993
285	52.5	67	02_2779488	31.1	57.7	04_90237	11.1	31.5	01_69468
286	52.5	67	02_16896	31.2	57.7	04_79305	11.2	31.5	01_12563083
287	52.6	67	01_7859	31.4	57.8	04_66036	11.2	31.7	01_2773616
288	52.6	67.1	03_10430	31.4	57.8	04_821219	11.2	31.7	04_10322
289	52.7	67.1	01_2723949	31.5	57.8	01_80672	11.2	31.7	04_11355997
290	52.8	67.1	03_5282708	31.5	57.9	03_1088	11.3	31.8	04_607248
291	52.9	67.1	01_15765	31.5	57.9	01_80879	11.3	31.8	01_190
292	52.9	67.1	04_136187	31.6	57.9	01_57421	11.4	31.9	03_817965
293	53	67.1	01_819440	31.6	57.9	02_7464	11.4	31.9	04_79304
294	53.1	67.1	04_12019	31.8	58	04_519896	11.4	32	02_219639
295	53.2	67.1	01_11357	31.9	58	03_67661	11.5	32.3	04_19692
296	53.2	67.1	01_66853	32.1	58.1	02_7852	11.6	32.5	04_577774
297	53.3	67.2	03_67617	32.2	58.2	01_826974	11.6	32.5	04_20707
298	53.4	67.3	04_1533	32.2	58.3	01_18652	11.6	32.6	04_343747
299	53.5	67.3	03_520989	32.2	58.3	01_140750	11.7	32.7	04_545141
300	53.5	67.3	01_78274	32.2	58.3	04_69733	11.8	32.8	01_5355639
301	53.5	67.3	01_1983	32.2	58.3	01_10261388	11.8	32.9	01_16543
302	53.6	67.3	04_545870	32.3	58.3	01_54680871	11.8	32.9	03_2743794
303	53.6	67.3	04_74648	32.3	58.3	03_4139107	11.8	32.9	04_13356
304	53.7	67.3	04_7203	32.4	58.5	01_81136	11.9	33.1	02_602320
305	53.8	67.3	04_533928	32.5	58.5	04_29353	11.9	33.1	03_2762884
306	53.8	67.3	04_2737328	32.6	58.6	04_598734	12	33.1	02_2774000
307	53.9	67.4	04_458487	32.6	58.6	01_104251	12	33.1	05_5357478_639658
308	53.9	67.4	04_181975	32.6	58.6	01_135403800	12	33.2	04_244066
309	53.9	67.4	04_88728	32.7	58.6	01_123584	12.1	33.3	01_827964
310	54.1	67.5	04_7370	32.7	58.6	02_99477	12.2	33.4	04_3086157
311	54.2	67.7	04_65522	32.7	58.7	01_8396	12.2	33.5	02_68476
312	54.2	67.7	04_89178	32.8	58.8	02_193628	12.3	33.9	02_11137434
313	54.2	67.7	04_36382	32.8	58.8	04_68455	12.3	33.9	04_7533
314	54.3	67.7	04_7563	32.9	58.8	04_2063350	12.3	33.9	04_136680
315	54.3	67.7	04_14347	33.1	59.1	04_300809	12.3	34	04_320004
316	54.3	67.7	02_6410	33.1	59.1	01_81386	12.3	34	03_736715
317	54.4	67.7	02_11510	33.1	59.1	01_7358	12.4	34.6	04_17817
318	54.4	67.7	02_6441	33.3	59.2	01_676454	12.4	34.6	03_70343
319	54.5	67.7	02_5315892	33.4	59.3	04_7103	12.5	34.8	02_15466
320	54.5	67.7	02_68490	33.4	59.3	04_97629	12.6	34.9	03_106312
321	54.6	67.7	02_2757335	33.4	59.3	01_818259	12.6	34.9	03_74280
322	54.7	67.9	02_69154	33.4	59.3	01_11868	12.6	34.9	01_69033
323	54.7	67.9	02_587236	33.5	59.4	03_235188	12.7	35.1	01_605671
324	54.8	67.9	02_82735	33.5	59.4	02_21810	12.7	35.1	01_4062885
325	54.9	68	02_12251011	33.5	59.4	03_12473	12.8	35.2	02_81423
326	54.9	68	02_12124	33.7	59.5	02_2734205	12.8	35.2	02_96722
327	55	68	02_95940	33.7	59.5	04_2763647	12.9	35.3	01_135431314
328	55	68	02_1471603	33.8	59.5	04_74270	12.9	35.3	02_75409
329	55.1	68.2	02_54682930	33.8	59.6	02_2773616	12.9	35.3	03_259191
330	55.2	68.2	02_77486	33.8	59.6	01_66082	12.9	35.3	03_3035180
331	55.2	68.2	02_141845	33.8	59.6	02_606579	12.9	35.3	03_68092
332	55.4	68.4	02_23070	33.9	59.7	02_81909	13	35.4	04_2735900
333	55.4	68.4	02_5319562	33.9	59.7	04_7358	13	35.5	01_354317
334	55.4	68.5	02_13439028	34	59.7	03_69470	13.1	35.5	01_93989
335	55.5	68.5	02_2777117	34.1	59.8	04_2773210	13.1	35.7	01_103996
336	55.5	68.5	03_137547	34.1	60	02_74289	13.2	36	04_77486
337	55.6	68.5	03_12301	34.2	60	04_5283292	13.2	36	03_2795014
338	55.7	68.7	05_7805_7810_9603	34.4	60.1	02_76792	13.3	36.1	02_37524
339	55.8	68.7	03_69362	34.4	60.2	04_2760628	13.3	36.1	03_11073792
340	55.8	68.7	01_6395	34.4	60.2	01_2773213	13.3	36.1	03_73869
341	55.9	68.8	04_75646	34.4	60.2	04_345823	13.3	36.1	04_2773213
342	56	68.8	01_22698	34.4	60.2	04_20352	13.3	36.1	02_3806
343	56	68.8	01_643918	34.5	60.4	01_581866	13.3	36.1	04_588
344	56.1	68.9	03_11370	34.6	60.6	01_222870	13.4	36.3	02_4771
345	56.2	68.9	04_6395	34.7	60.6	01_66036	13.5	36.4	02_318187
346	56.2	68.9	05_87561	34.7	60.6	02_230373	13.5	36.4	04_8580
347	56.4	69	03_370590	34.7	60.7	04_85111	13.6	37	02_2734794
348	56.4	69.1	01_75928	34.8	60.7	04_78448	13.8	37.2	04_57421
349	56.5	69.1	01_70091	34.9	60.7	04_79241	13.9	38	04_37983
350	56.5	69.1	04_89728	35	60.8	04_6395	13.9	38	02_1268265
351	56.6	69.1	01_21156	35	60.8	02_565703	13.9	38	03_2807771
352	56.7	69.2	04_11474	35	60.8	03_23091947	13.9	38	03_78250
353	56.8	69.2	01_587250	35	60.8	04_21648	13.9	38	03_27695
354	56.9	69.2	01_66648	35.2	60.8	01_67984	13.9	38	03_99621
355	56.9	69.2	04_69833	35.4	61.1	01_6329	14	38.1	02_2733992
356	57	69.2	03_2736537	35.4	61.2	02_66542	14	38.2	01_76769
357	57	69.2	01_22770	35.4	61.2	03_10268	14	38.2	04_581127
358	57.1	69.2	01_2737326	35.5	61.3	01_170678	14.1	38.3	04_6629
359	57.1	69.3	03_2733300	35.5	61.3	04_5270538	14.1	38.3	04_83731
360	57.1	69.3	03_5312738	35.5	61.3	03_11183025	14.2	38.3	02_72915
361	57.1	69.3	03_221503	35.6	61.3	01_10824	14.2	38.3	03_72917
362	57.2	69.3	01_2774110	35.7	61.3	03_88631	14.2	38.4	04_12433260
363	57.2	69.3	01_79811	35.8	61.3	02_8177	14.4	38.7	01_118193
364	57.3	69.4	04_69517	35.8	61.4	01_598229	14.4	38.8	01_314628
365	57.4	69.4	04_2757335	35.8	61.4	01_327653	14.5	38.9	04_170678
366	57.4	69.4	04_42011	36	61.5	02_7504	14.5	38.9	02_2756496
367	57.4	69.4	04_75014	36	61.5	01_32897	14.5	39	03_69226
368	57.5	69.4	04_79002	36.1	61.5	02_122356	14.6	39	04_104477
369	57.5	69.4	01_44457221	36.2	61.5	01_11428	14.6	39.1	01_257424
370	57.6	69.4	04_4348	36.2	61.5	04_16658	14.7	39.1	03_117255
371	57.6	69.4	01_75518	36.3	61.6	04_595915	14.7	39.1	03_2741
372	57.6	69.4	04_6922	36.3	61.6	01_722833	14.7	39.1	03_74469
373	57.6	69.4	04_2737744	36.3	61.6	03_76970	14.8	39.3	02_69725
374	57.6	69.4	01_123054	36.4	61.6	02_11844	14.8	39.3	04_2734080
375	57.7	69.5	04_6877	36.5	61.8	04_17335	14.9	39.5	04_2735932
376	57.7	69.5	01_1272788	36.6	61.8	01_3838134	15	39.5	01_64149
377	57.7	69.5	04_87876	36.6	61.8	01_66765	15.1	39.6	03_5282723
378	57.8	69.6	04_642816	36.7	61.8	04_16259	15.1	39.7	01_730679
379	57.9	69.6	04_2779488	36.7	61.8	03_20330	15.2	39.7	02_92467
380	57.9	69.6	04_1272788	36.8	61.9	02_351633	15.2	39.8	02_78471
381	58	69.8	02_16658	36.8	61.9	02_78747	15.2	39.8	04_8354
382	58	69.8	02_2762894	37.1	62	02_7613	15.3	39.8	01_12646366
383	58	69.8	02_817122	37.2	62.1	01_89888	15.4	39.9	04_80672
384	58.1	69.9	02_69467	37.2	62.1	04_11604513	15.5	39.9	01_34757
385	58.2	70.1	02_74143	37.2	62.1	02_11030511	15.5	39.9	03_231363
386	58.3	70.3	02_11550	37.3	62.1	02_5318017	15.5	40	03_82574
387	58.4	70.5	02_66949	37.3	62.2	03_76258	15.6	40.1	05_74126
388	58.5	70.5	02_79827	37.4	62.2	02_77468	15.6	40.3	01_7632
389	58.5	70.5	02_24827	37.6	62.5	01_69517	15.8	41	02_566537
390	58.6	70.5	02_4580583	37.6	62.6	04_137018	15.9	41.9	02_217958
391	58.6	70.5	02_2756387	37.8	62.8	04_6877	16	42	01_14761462
392	58.7	70.7	02_91867	37.8	62.8	02_7813	16	42	04_2724683
393	58.7	70.7	02_61055	37.8	62.9	02_81472	16	42.1	02_261201
394	58.8	70.7	02_11369	37.9	62.9	04_31018	16	42.1	03_543207
395	58.8	70.8	02_6922	38.2	62.9	02_13181	16	42.1	03_98307
396	58.9	70.9	02_10685	38.2	62.9	01_69524	16	42.1	04_69845
397	59	71	02_14595219	38.3	62.9	01_11506589	16	42.1	05_68472_32884_96489
398	59	71	02_39129	38.3	62.9	01_410467	16.1	42.1	04_69975
399	59.1	71	02_2737500	38.4	62.9	02_2733206	16.1	42.1	02_76789
400	59.1	71	02_139436	38.4	62.9	04_2903	16.1	42.1	05_64154_136608
401	59.2	71.1	02_193663	38.6	63.1	02_2723949	16.2	42.2	04_11040741
402	59.2	71.1	02_1485	38.6	63.1	04_5352845	16.2	42.2	04_135420609
403	59.3	71.1	02_15303	38.7	63.1	02_96394	16.2	42.2	04_67051
404	59.3	71.1	02_591743	38.7	63.1	05_16263_14085_67883	16.2	42.4	02_70311
405	59.3	71.1	02_2060829	38.8	63.2	04_11092	16.2	42.4	03_3780555
406	59.4	71.1	03_58	38.8	63.2	01_77664	16.3	42.5	04_81984
407	59.4	71.1	01_12019	38.9	63.4	04_693282	16.4	42.6	02_2734677
408	59.5	71.2	04_7863	39.1	63.5	04_325	16.4	42.6	04_248078
409	59.6	71.3	05_7721_7722	39.2	63.5	03_66345	16.4	42.6	04_1713005
410	59.6	71.3	01_72879	39.2	63.5	03_5372267	16.5	42.6	03_82693
411	59.7	71.3	01_728670	39.2	63.5	03_143036	16.5	42.7	01_66756
412	59.7	71.3	01_1533	39.5	63.9	04_7242	16.6	42.8	04_2770166
413	59.8	71.4	01_11474	39.5	63.9	04_118946	16.6	42.8	03_14761447
414	59.8	71.4	01_13021	39.6	64	01_244066	16.6	42.9	04_5360349
415	59.9	71.4	01_460	39.6	64.2	03_176	16.7	43.1	02_519380
416	59.9	71.4	04_10009	39.7	64.2	01_40761	16.8	43.2	02_13042771
417	60	71.4	03_19	39.7	64.2	01_1485330	16.8	43.2	04_75520
418	60	71.4	04_78747	39.7	64.3	03_6318	16.8	43.2	04_735826
419	60.1	71.5	03_67979	39.8	64.4	02_96724	17.1	43.6	04_421053
420	60.1	71.5	04_18356755	39.8	64.5	01_6660	17.2	43.9	02_39129
421	60.2	71.5	01_77000	39.9	64.6	02_6061	17.3	44.1	03_979
422	60.2	71.5	01_15624	40	64.7	03_7123	17.5	44.5	01_80017
423	60.2	71.5	03_2748045	40.1	64.8	04_22770	17.5	44.7	01_587625
424	60.2	71.5	01_2737328	40.1	64.8	04_13395	17.6	44.7	02_51037224
425	60.3	71.5	01_12008	40.1	64.8	04_123051	17.6	45	03_544452
426	60.3	71.5	01_92529	40.2	64.9	01_91867	17.6	45	04_24219262
427	60.4	71.6	04_1344	40.2	64.9	01_6897	17.7	45.1	04_137414
428	60.5	71.6	04_1549517	40.3	65	01_1533	17.9	45.2	01_86973
429	60.5	71.6	01_12668862	40.3	65	03_7104	17.9	45.2	03_11393
430	60.5	71.6	01_79002	40.3	65	01_6525	17.9	45.3	03_3404904
431	60.5	71.6	03_637668	40.3	65	04_447153	17.9	45.3	03_12305536
432	60.6	71.7	03_464	40.3	65	02_77571	17.9	45.3	02_90237
433	60.7	71.7	01_77801	40.3	65	03_14389889	18	45.3	04_2785758
434	60.7	71.7	01_66301	40.3	65	04_75949	18	45.4	01_840099
435	60.7	71.7	04_11228788	40.4	65	04_12236939	18.1	45.4	02_135441757
436	60.8	71.8	03_1738	40.4	65	04_28310	18.1	45.4	04_295514
437	60.8	71.8	01_2735739	40.4	65	04_2769407	18.1	45.5	02_15132
438	60.9	71.8	01_7371	40.4	65.1	03_80206	18.2	45.6	02_16671
439	61	71.8	04_582305	40.4	65.1	02_6051	18.2	45.8	04_2782940
440	61.1	71.8	01_11844	40.8	65.3	02_31233	18.2	45.8	04_11815316
441	61.1	71.8	03_5765	40.9	65.4	04_86908	18.2	45.8	03_703333
442	61.2	71.9	03_2777551	41	65.5	05_8140_8142	18.3	45.8	01_1136
443	61.2	71.9	03_295575	41	65.5	03_6973	18.3	45.9	03_241887
444	61.3	71.9	01_17335	41.1	65.5	02_24433	18.3	45.9	03_599541
445	61.3	71.9	04_11643936	41.1	65.5	04_7621	18.3	45.9	04_76444
446	61.4	71.9	04_683563	41.7	65.7	02_7469	18.5	46.4	02_522170
447	61.5	72	04_12251011	41.8	65.8	02_7062	18.5	46.4	01_2781094
448	61.5	72	01_54686349	41.8	65.9	03_6436411	18.5	46.6	03_1549512
449	61.6	72	01_43236	42	65.9	04_11563	18.6	46.7	04_12764
450	61.6	72	04_83242	42.1	65.9	04_72879	18.6	46.7	04_83801
451	61.6	72	04_7531	42.1	65.9	01_82112	18.6	46.7	04_62752
452	61.7	72.1	04_12124	42.3	66.2	01_20508	18.6	46.7	01_87163
453	61.7	72.1	04_69705	42.3	66.2	04_2723593	18.7	46.8	02_12362446
454	61.7	72.1	04_83117	42.4	66.2	02_123572	18.8	46.9	04_21904636
455	61.8	72.1	04_1471603	42.4	66.2	04_900419	18.8	46.9	03_673681
456	61.9	72.2	04_54682930	42.4	66.3	01_350232	18.9	47.1	02_16021
457	61.9	72.2	04_14595219	42.4	66.3	01_122433	18.9	47.1	03_124656
458	62	72.3	04_17335	42.5	66.3	02_74811	18.9	47.2	01_171473
459	62	72.3	01_76080	42.5	66.4	01_254372	19	47.2	04_82634
460	62	72.3	01_15529	42.6	66.4	02_5354280	19	47.4	01_51381
461	62	72.3	04_41076	42.6	66.4	03_12854	19.1	47.5	01_20315
462	62.1	72.3	04_31208	42.6	66.5	01_20908	19.1	47.5	04_14512
463	62.1	72.4	04_429740	42.7	66.5	01_101920	19.1	47.6	03_85557
464	62.1	72.4	02_7939	42.7	66.6	01_6101	19.2	47.6	01_72881
465	62.2	72.4	02_137018	42.9	66.7	02_3776	19.2	47.7	03_546304
466	62.2	72.5	02_75919	43	66.7	03_240430	19.2	47.7	03_89031
467	62.3	72.6	02_135402055	43	66.7	02_123489	19.2	47.7	04_6393846
468	62.4	72.6	02_581932	43	66.7	01_13395	19.3	47.8	04_11643936
469	62.4	72.6	02_87919	43	66.7	04_322353	19.3	47.8	05_12643190
470	62.5	72.7	02_15118	43	66.8	01_11095329	19.4	48	02_2777117
471	62.5	72.7	02_66761	43	66.8	02_57421	19.5	48	04_74318
472	62.6	72.7	02_199576	43.1	67.1	01_76980	19.5	48	03_15553
473	62.6	72.7	02_2778774	43.1	67.1	01_70746	19.6	48.5	01_24827
474	62.7	72.7	02_238005	43.2	67.1	03_73927	19.6	48.5	03_2755974
475	62.7	72.8	02_17750669	43.3	67.2	01_135420365	19.7	48.7	04_598734
476	62.8	72.9	02_819511	43.3	67.2	04_34757	19.7	48.7	04_637733
477	62.8	72.9	02_288327	43.3	67.2	01_104464	19.7	48.7	01_8621
478	62.9	72.9	02_82387	43.3	67.3	02_8396	19.8	48.8	04_22833
479	62.9	72.9	02_7062	43.3	67.3	01_88098	19.8	48.9	04_735756
480	62.9	72.9	02_2736365	43.4	67.3	04_67982	19.9	49	01_12204009
481	63	72.9	02_7015521	43.5	67.4	04_15684	19.9	49.1	04_12016892
482	63	72.9	02_231310	43.6	67.4	04_683563	20	49.2	02_17861
483	63	72.9	02_545700	43.6	67.4	02_8880	20.1	49.2	04_142938
484	63.1	73	02_15684	43.8	67.8	03_7121	20.1	49.2	03_575777
485	63.1	73	02_4313471	43.8	67.8	03_2018	20.2	49.7	04_18907
486	63.2	73	02_15630	43.9	67.9	05_2756862	20.2	49.7	03_735149
487	63.2	73.1	02_817695	43.9	67.9	01_8663	20.2	49.7	02_573612
488	63.3	73.1	02_22833	43.9	67.9	04_2723869	20.3	49.8	02_54686348
489	63.3	73.1	02_14761462	43.9	68	01_19909	20.3	49.8	02_14406894
490	63.4	73.2	02_77499	43.9	68	04_78471	20.3	49.9	02_75799
491	63.5	73.3	02_737253	43.9	68	03_10194	20.4	49.9	04_32897
492	63.5	73.3	02_75341	44	68	02_75588	20.4	50	02_88317
493	63.6	73.4	05_78037	44	68	02_13608208	20.5	50.1	04_15529
494	63.6	73.4	05_272001	44	68.1	02_300809	20.6	50.3	02_8348
495	63.6	73.4	01_6385	44	68.1	04_18718	20.7	50.3	02_16733
496	63.7	73.4	03_673	44.1	68.1	02_70006	20.7	50.4	02_3366
497	63.7	73.4	01_1990	44.1	68.1	04_826989	20.7	50.4	04_94849
498	63.7	73.4	01_136187	44.1	68.1	01_737633	20.7	50.4	04_79827
499	63.7	73.4	03_13150	44.1	68.1	03_69114	20.8	50.4	04_135398634
500	63.8	73.4	01_20315	44.1	68.3	03_91637	20.8	50.5	01_7036
501	63.8	73.4	03_70615	44.1	68.3	03_2774545	20.8	50.5	01_592353
502	63.9	73.5	03_70282	44.2	68.3	01_337778	20.9	50.5	03_70744
503	63.9	73.5	01_572616	44.2	68.3	02_14346	21	50.7	04_347971
504	64	73.5	01_74811	44.3	68.3	04_78925	21	50.8	03_591524
505	64	73.5	01_70719	44.4	68.3	02_87876	21	50.8	04_138492
506	64.1	73.5	01_574450	44.4	68.3	04_69192	21.1	50.9	04_598229
507	64.1	73.5	03_262719	44.5	68.3	04_83811	21.1	50.9	01_81116
508	64.2	73.7	03_9338	44.5	68.3	02_12141	21.1	50.9	03_220875
509	64.3	73.8	03_9796	44.5	68.3	01_78747	21.1	50.9	04_13608208
510	64.3	73.8	03_6057891	44.6	68.4	04_7375	21.1	50.9	04_726931
511	64.3	73.8	01_76980	44.6	68.4	02_66172	21.1	50.9	04_20449
512	64.4	73.8	01_6653	44.7	68.4	02_81152	21.2	51	03_8761
513	64.4	73.8	01_2801276	44.7	68.5	01_736607	21.2	51	03_2734270
514	64.4	73.8	01_76310	44.7	68.5	04_75646	21.3	51.2	02_5324720
515	64.5	73.9	03_819020	44.8	68.5	02_6643	21.4	51.2	02_78892
516	64.5	73.9	01_1810725	44.8	68.5	01_22720	21.4	51.3	03_2758833
517	64.6	73.9	04_11510	44.8	68.5	04_231310	21.5	51.3	04_90074
518	64.6	73.9	03_81596	44.9	68.5	02_1549517	21.6	51.3	04_731368
519	64.7	73.9	01_14519	44.9	68.5	02_2758985	21.6	51.3	02_14418045
520	64.7	73.9	04_2762894	44.9	68.6	04_522787	21.7	51.4	05_74108
521	64.7	73.9	04_7939	45	68.6	02_12561	21.7	51.4	04_95014
522	64.7	73.9	03_2774545	45	68.7	01_69845	21.7	51.5	02_2777035
523	64.8	73.9	04_817122	45.1	68.7	01_64149	21.8	51.5	04_2734422
524	64.8	73.9	01_70763	45.1	68.7	01_81639	21.8	51.6	01_70736
525	64.8	73.9	01_123589	45.1	68.7	02_15420	21.9	51.6	03_69702
526	64.9	74	01_44630285	45.1	68.7	04_12362446	21.9	51.6	04_255881
527	64.9	74	01_10837	45.2	68.8	03_17124	21.9	51.6	03_13233844
528	64.9	74	03_88944	45.2	68.8	01_6393846	21.9	51.6	04_75771
529	65	74.1	04_6994	45.2	68.8	04_2734677	21.9	51.7	04_18980
530	65	74.1	01_80019	45.2	68.8	03_69465	21.9	51.7	04_44630285
531	65	74.1	01_17652	45.3	68.8	04_1672	21.9	51.7	05_23475
532	65.1	74.1	01_637733	45.3	68.9	04_10261388	22	51.7	01_150924
533	65.1	74.1	04_693267	45.4	68.9	01_14519	22.2	51.8	01_5362833
534	65.2	74.1	04_95308	45.4	68.9	04_2757669	22.2	51.9	04_522777
535	65.2	74.1	04_24827	45.5	69	04_79647	22.2	51.9	03_780
536	65.2	74.1	01_80672	45.5	69	04_104454	22.2	51.9	04_1415863
537	65.2	74.1	04_2801276	45.5	69	03_12122	22.3	51.9	02_12819
538	65.3	74.1	01_77886	45.6	69	01_3314	22.3	51.9	01_66654
539	65.3	74.1	04_1809376	45.6	69.1	01_10943004	22.4	52.1	01_168705
540	65.4	74.1	04_15624	45.6	69.1	04_75588	22.4	52.1	04_1810725
541	65.4	74.1	01_7632	45.7	69.1	02_12646366	22.5	52.3	01_67807
542	65.4	74.1	01_1201104	45.7	69.1	02_5200412	22.6	52.3	04_137934
543	65.5	74.1	03_78280	45.8	69.1	02_66015	22.8	53.3	02_12668862
544	65.5	74.1	01_1270911	45.8	69.1	02_2756469	22.9	53.6	01_545870
545	65.5	74.1	01_8467	45.8	69.1	01_2734838	22.9	53.6	01_101920
546	65.5	74.1	04_587236	45.9	69.1	01_546882	23	53.7	01_12000
547	65.6	74.1	04_123589	45.9	69.1	01_2733398	23	53.8	04_574964
548	65.6	74.1	01_1514062	45.9	69.2	02_853584	23.1	53.9	04_597
549	65.7	74.1	01_599529	45.9	69.2	04_10448	23.1	53.9	03_85076
550	65.7	74.1	01_602320	45.9	69.2	03_735981	23.4	54.4	01_292983
551	65.7	74.1	01_136914	46	69.2	04_19844	23.4	54.4	02_12790
552	65.7	74.1	01_31208	46	69.2	03_9899	23.5	54.5	02_13650
553	65.8	74.1	04_12338307	46	69.2	01_235516	23.5	54.5	04_85515
554	65.8	74.1	01_6422065	46	69.2	02_137934	23.6	54.6	04_2763216
555	65.8	74.1	01_104223	46	69.2	01_542224	23.6	54.6	03_3014285
556	65.9	74.1	04_82387	46.1	69.2	01_73742	23.6	54.6	04_15319
557	65.9	74.2	04_79434	46.2	69.2	04_67574	23.6	54.6	03_14987869
558	65.9	74.2	04_1270911	46.2	69.2	01_25612	23.7	54.8	02_238012
559	65.9	74.2	01_83050	46.3	69.3	01_76447	23.7	54.9	01_11787
560	66	74.2	04_77486	46.3	69.3	01_73700	23.8	55.1	01_70284
561	66	74.2	01_11252905	46.3	69.3	01_12646366	23.9	55.2	04_97629
562	66	74.2	04_11381	46.4	69.3	01_840099	23.9	55.2	03_7124
563	66	74.2	04_2737500	46.5	69.4	02_7421	24	55.4	03_78280
564	66	74.2	04_598734	46.7	69.5	02_79334	24	55.4	04_11030511
565	66.1	74.2	04_23070	46.7	69.5	04_17750669	24.1	55.6	04_574450
566	66.2	74.3	04_193663	46.7	69.5	04_7019274	24.1	55.6	04_11376
567	66.2	74.3	04_1485	46.8	69.5	01_607248	24.2	55.7	01_737155
568	66.3	74.3	04_485432	46.8	69.5	04_11094728	24.2	55.8	01_73742
569	66.3	74.3	04_602320	46.8	69.6	01_74217	24.2	55.8	03_151916
570	66.3	74.3	04_8421	46.9	69.6	03_547	24.3	55.8	04_522787
571	66.3	74.3	04_87736	46.9	69.6	01_1833	24.5	56	04_123437
572	66.4	74.3	04_6051	46.9	69.6	04_137837	24.6	56	02_78475
573	66.4	74.3	04_7271	46.9	69.6	04_12481	24.7	56	02_425326
574	66.4	74.3	04_77449	46.9	69.6	04_87470	24.8	56.1	04_789414
575	66.4	74.3	04_15529	46.9	69.6	01_2773616	24.8	56.2	01_1201441
576	66.5	74.4	02_19463	46.9	69.6	03_302888	24.9	56.4	03_140065
577	66.5	74.4	02_66172	47.1	69.7	04_244	24.9	56.4	02_116521
578	66.6	74.5	02_84590	47.2	69.7	04_135431330	25	56.5	03_520062
579	66.7	74.6	02_96221	47.2	69.7	02_31208	25	56.5	03_94960
580	66.7	74.6	02_12236939	47.2	69.7	04_81720	25.2	56.5	02_592968
581	66.8	74.7	02_139694	47.2	69.7	04_6755	25.3	56.7	04_6937
582	66.8	74.8	02_6660	47.2	69.7	01_84834	25.3	56.7	02_602085
583	66.9	74.8	02_21507	47.2	69.7	02_676526	25.4	56.7	04_15118
584	66.9	74.9	02_116521	47.2	69.7	04_818259	25.4	56.7	04_122433
585	67	75	02_13404541	47.2	69.7	02_457587	25.4	56.8	02_8369
586	67	75.1	02_80879	47.3	69.7	02_66950	25.4	56.8	03_2736085
587	67.1	75.2	02_16054	47.3	69.8	04_69963	25.5	56.9	03_736186
588	67.1	75.2	02_2733398	47.3	69.8	02_79827	25.5	56.9	02_689056
589	67.1	75.2	02_6913	47.3	69.8	01_138221	25.5	56.9	05_68191
590	67.2	75.2	02_6943	47.4	69.9	01_2735900	25.6	57.3	02_2734083
591	67.2	75.3	02_84310	47.4	69.9	04_637922	25.6	57.3	04_21507
592	67.3	75.3	02_76674	47.5	69.9	01_2794840	25.7	57.3	04_7226
593	67.3	75.3	02_61261	47.6	69.9	04_77499	25.8	57.5	04_1809376
594	67.4	75.4	02_8640	47.7	69.9	04_111509	25.8	57.5	04_170446
595	67.4	75.5	02_7005	47.7	70	01_3016673	25.8	57.6	03_9793825
596	67.5	75.6	02_11359	47.8	70	02_2060829	25.9	57.7	04_10606953
597	67.5	75.6	02_6393846	47.8	70	01_2735305	26	57.7	02_66765
598	67.6	75.6	02_731368	47.8	70	04_13396	26.1	58.2	01_105097
599	67.6	75.6	02_239603	47.8	70	02_826974	26.2	58.3	02_11432
600	67.6	75.6	02_2735900	47.9	70.1	03_5282725	26.4	58.6	04_165106
601	67.7	75.6	02_12338307	47.9	70.1	03_81526	26.5	58.9	02_75341
602	67.7	75.7	02_528393	47.9	70.1	01_165106	26.5	58.9	03_292311
603	67.8	75.7	02_257424	47.9	70.1	04_603556	26.5	58.9	01_136288
604	67.8	75.8	02_15132	48	70.1	01_136288	26.5	59	01_3748280
605	67.9	75.8	02_21757	48	70.1	02_142169	26.7	59.1	04_77664
606	67.9	75.8	02_79242	48	70.2	04_2737327	26.7	59.1	04_77736
607	67.9	75.8	02_11959065	48.1	70.2	01_2735933	26.7	59.1	03_643402
608	68	75.8	02_12433260	48.1	70.2	03_643181	26.7	59.1	04_410467
609	68	75.9	02_2761171	48.1	70.2	04_11992	26.9	59.3	04_271971
610	68.1	76	02_136545	48.1	70.2	04_80604	26.9	59.3	03_76526
611	68.1	76	02_789414	48.1	70.2	03_12088	26.9	59.3	03_11240637
612	68.2	76	02_12016892	48.1	70.2	04_140457	27	59.7	04_79492
613	68.2	76	02_73216	48.1	70.2	04_2773621	27	59.7	03_5282650
614	68.2	76	02_86908	48.1	70.3	04_254372	27.3	60.2	01_67327
615	68.3	76	02_70801	48.1	70.3	03_521170	27.4	60.2	04_2757541
616	68.4	76.1	02_66542	48.2	70.3	04_5365589	27.6	60.8	02_122469
617	68.4	76.1	02_587625	48.2	70.3	02_123563	27.6	60.8	02_89652
618	68.4	76.1	02_98650	48.2	70.3	02_8007	27.7	61	01_2773210
619	68.5	76.2	02_5280567	48.2	70.3	04_16896	27.7	61	03_14500875
620	68.5	76.3	02_15319	48.3	70.3	02_32285	27.8	61.1	04_79738
621	68.6	76.3	02_14327	48.3	70.3	02_235516	27.8	61.1	04_593843
622	68.6	76.4	02_32484	48.3	70.3	02_5463803	27.9	61.1	04_1201104
623	68.7	76.4	02_121269	48.3	70.3	01_20467	27.9	61.1	01_5281426
624	68.8	76.4	02_735756	48.3	70.3	02_94849	28	61.2	03_79482
625	68.8	76.4	02_74362	48.4	70.4	01_403788	28	61.4	02_522659
626	68.8	76.5	02_69725	48.4	70.4	04_7853	28.1	61.5	02_30386
627	68.9	76.5	02_119805	48.4	70.4	02_36382	28.1	61.5	01_66950
628	68.9	76.5	02_598229	48.4	70.4	04_545700	28.2	61.6	02_13236
629	68.9	76.5	02_737215	48.4	70.4	02_70311	28.2	61.7	02_2795484
630	69	76.5	02_11535699	48.5	70.4	02_5976	28.3	61.8	05_16992_75562
631	69	76.5	02_81720	48.5	70.4	01_181975	28.4	62.2	03_23134177
632	69	76.6	02_87293	48.5	70.5	02_13404541	28.4	62.2	04_74645
633	69.1	76.6	02_13236	48.5	70.5	04_81116	28.5	62.3	01_77575
634	69.1	76.6	03_6581	48.6	70.6	05_78110_70712	28.6	62.4	02_83611
635	69.1	76.6	05_6555_10554_10556	48.7	70.6	04_72923	28.6	62.5	03_69470
636	69.1	76.6	01_1647	48.8	70.8	02_69467	28.7	62.6	02_21810
637	69.1	76.6	03_643460	48.8	70.8	01_458679	28.8	62.6	02_2723847
638	69.2	76.6	03_5365909	48.8	70.8	03_12305536	28.8	62.7	04_78569
639	69.2	76.6	01_69365	48.8	70.8	04_7393	28.9	62.7	01_114681
640	69.2	76.6	04_12229	48.8	70.8	02_135431314	29	62.9	01_676526
641	69.3	76.6	01_7978	48.9	70.8	04_730679	29	63	03_3121
642	69.3	76.6	01_10855394	49.2	70.9	02_80604	29.1	63.1	02_12338307
643	69.3	76.6	01_78475	49.2	70.9	02_12236939	29.1	63.1	03_2102
644	69.4	76.6	03_2762821	49.2	70.9	04_11171300	29.1	63.1	03_10583887
645	69.4	76.6	01_31018	49.3	70.9	04_6997	29.2	63.2	01_10975438
646	69.4	76.6	01_7516	49.4	70.9	04_123538	29.2	63.3	04_11535699
647	69.4	76.7	05_12503_7706	49.4	70.9	02_80319	29.3	63.4	01_12464
648	69.5	76.7	01_313215	49.4	70.9	04_70117	29.3	63.4	04_136545
649	69.5	76.7	01_69975	49.4	70.9	01_11804822	29.3	63.4	04_10364
650	69.5	76.7	01_9584	49.4	70.9	02_78536	29.5	63.9	02_737375
651	69.5	76.7	01_2762809	49.5	70.9	02_78278	29.5	64	04_87919
652	69.6	76.7	03_120232	49.5	70.9	04_11073466	29.6	64	01_1241299
653	69.6	76.7	03_8818	49.5	70.9	04_120000	29.6	64.1	04_11252905
654	69.7	76.8	03_81791	49.5	70.9	03_579784	29.7	64.1	04_54685307
655	69.7	76.8	04_19463	49.5	70.9	03_2806236	29.7	64.2	03_520772
656	69.8	76.8	01_5324611	49.5	71	01_77736	29.7	64.2	04_736607
657	69.8	76.8	01_6994	49.5	71	04_7037	29.7	64.2	04_68509
658	69.9	76.9	03_66025	49.8	71.1	02_73936	29.8	64.3	01_70801
659	69.9	76.9	01_22063670	49.8	71.1	02_13581	29.8	64.3	03_10243
660	69.9	76.9	03_19867367	49.8	71.1	01_10205	29.8	64.3	03_68141
661	70	76.9	01_20509	49.9	71.2	04_8299	29.9	64.3	04_641256
662	70	76.9	03_6441567	50	71.2	01_5352837	30	64.3	04_73953
663	70.1	77	04_16658	50	71.2	03_123464	30	64.3	04_13611
664	70.1	77	01_2770166	50	71.2	04_26975	30	64.3	03_2736087
665	70.1	77	01_69524	50	71.2	04_18357	30	64.3	01_61261
666	70.1	77	03_997	50.1	71.2	02_10898	30	64.3	03_242721
667	70.2	77	01_66888	50.2	71.2	04_81742	30	64.3	03_708093
668	70.2	77	01_11112	50.2	71.4	01_74896	30.1	64.5	01_32045
669	70.2	77	01_17861	50.3	71.5	01_78867	30.2	64.5	03_69732
670	70.2	77	04_137935	50.3	71.5	04_66770	30.3	64.6	04_142783
671	70.3	77	04_7516	50.3	71.5	04_80511	30.3	64.6	04_5318169
672	70.3	77	01_643357	50.6	71.5	02_81325	30.3	64.6	02_54675757
673	70.3	77	01_458487	50.6	71.5	02_77062	30.3	64.6	04_2735957
674	70.4	77	03_88870	50.6	71.5	04_408285	30.4	64.7	03_539215
675	70.4	77	01_12295607	50.6	71.5	04_11972	30.5	64.7	04_3759117
676	70.5	77.1	04_69467	50.6	71.5	02_136655	30.5	64.8	03_80652
677	70.5	77.2	04_351770	50.7	71.7	01_821203	30.5	64.8	03_736255
678	70.6	77.3	04_74143	50.7	71.7	04_2063457	30.6	64.9	03_6057891
679	70.6	77.3	01_94953	50.7	71.7	01_13160626	30.6	65	04_68297
680	70.6	77.3	01_3712	50.7	71.7	04_87163	30.7	65	01_86625
681	70.7	77.3	03_72871	50.8	71.7	02_240548	30.7	65	05_5314126
682	70.7	77.3	01_69600	50.8	71.7	04_8706	30.7	65	04_233147
683	70.7	77.3	01_81909	50.9	71.7	01_69154	30.8	65.3	02_2773317
684	70.7	77.3	04_854051	50.9	71.7	04_40302	30.8	65.3	02_78777
685	70.8	77.3	03_76970	50.9	71.7	04_5976	30.9	65.4	01_222672
686	70.8	77.3	01_4982711	51	71.8	02_14275	30.9	65.4	02_80170
687	70.8	77.3	01_2777035	51.1	71.8	01_12184	31.1	65.8	04_11171300
688	70.8	77.3	04_123115	51.1	71.8	02_545141	31.1	65.9	03_570891
689	70.9	77.3	03_544452	51.1	71.8	01_62406	31.2	65.9	04_256096
690	70.9	77.3	01_81984	51.2	71.9	02_10855394	31.4	66	03_31039
691	70.9	77.3	01_88710	51.2	71.9	01_14086	31.5	66	04_69524
692	70.9	77.3	01_577774	51.3	72	02_15630	31.5	66	05_138499
693	70.9	77.3	04_66761	51.3	72	01_12361	31.5	66.1	04_8456
694	71	77.3	01_69714	51.4	72	02_2733640	31.6	66.2	01_46311080
695	71	77.3	01_79848	51.5	72.2	03_70140	31.6	66.3	01_599539
696	71	77.3	01_597250	51.6	72.3	04_11475	31.7	66.3	03_2779136
697	71	77.3	04_17861	51.6	72.3	01_12082	31.7	66.3	01_78318
698	71.1	77.3	01_821203	51.6	72.3	03_16865	31.7	66.3	03_69475
699	71.1	77.3	01_6924	51.6	72.3	02_16143	31.8	66.3	04_2756387
700	71.1	77.3	01_566537	51.7	72.3	02_11432	31.8	66.4	01_7062
701	71.2	77.4	04_8640	51.7	72.4	01_1539	31.8	66.4	03_736488
702	71.2	77.4	01_485432	51.7	72.4	02_88317	31.9	66.4	04_88012
703	71.3	77.4	04_77468	51.7	72.4	03_458210	32.1	67.4	01_519668
704	71.3	77.4	01_75655	51.7	72.4	03_599541	32.1	67.4	04_13069
705	71.3	77.4	01_67853	51.8	72.4	04_545147	32.1	67.4	04_8396
706	71.4	77.4	01_14363598	51.8	72.4	02_1270911	32.3	67.6	02_573132
707	71.4	77.4	04_70135	52	72.8	04_90074	32.3	67.7	02_2756801
708	71.4	77.4	01_80779	52	72.8	04_13624	32.3	67.7	03_7425
709	71.4	77.4	01_21622	52	72.8	03_15881	32.3	67.7	02_1570
710	71.4	77.4	01_8421	52	72.9	01_11373	32.4	67.7	01_12236939
711	71.5	77.4	04_410467	52.1	72.9	02_737155	32.6	67.8	02_104682
712	71.5	77.4	04_239603	52.2	73	02_15684	32.6	67.9	02_68455
713	71.5	77.4	04_7041	52.2	73	01_522787	32.7	67.9	04_22063670
714	71.5	77.4	01_2734207	52.2	73	01_2736603	32.7	67.9	04_13439028
715	71.6	77.4	01_142938	52.2	73	01_66949	32.8	68	03_74713
716	71.6	77.4	01_244066	52.2	73	02_587236	32.8	68	04_10837
717	71.6	77.4	01_822865	52.3	73	02_6997	32.9	68.1	01_12607966
718	71.6	77.4	01_574964	52.3	73	02_68313	32.9	68.1	01_1639
719	71.7	77.4	04_7062	52.3	73	02_8143	33	68.2	01_11937
720	71.7	77.4	01_2756384	52.5	73	03_67687	33.1	68.3	02_13543
721	71.7	77.4	01_2736603	52.5	73.1	02_69714	33.1	68.6	01_420973
722	71.7	77.4	01_87736	52.6	73.1	04_600637	33.3	68.6	02_3163333
723	71.7	77.4	04_139436	52.6	73.1	01_68958	33.4	68.7	02_92249
724	71.7	77.4	04_3838134	52.7	73.1	04_96387	33.7	69.1	02_16143
725	71.8	77.5	04_15684	52.7	73.1	02_135403356	33.8	69.2	02_819511
726	71.8	77.5	04_21882961	52.7	73.2	03_61351	33.9	69.4	02_4313471
727	71.9	77.6	04_12459	52.7	73.2	02_8355	33.9	69.5	02_16678
728	71.9	77.6	04_69725	52.8	73.2	01_136274	34	69.6	04_61055
729	72	77.6	04_4056967	52.9	73.3	02_18232	34.1	69.7	02_2736603
730	72	77.6	04_56687180	52.9	73.3	02_26975	34.1	69.8	04_2737327
731	72	77.6	04_30120	53	73.3	01_7933	34.2	69.9	02_2737500
732	72.1	77.6	04_11095329	53.1	73.4	02_82735	34.3	69.9	04_99477
733	72.1	77.6	04_122469	53.1	73.4	02_821024	34.3	69.9	04_819341
734	72.1	77.6	04_2782940	53.1	73.5	04_11112	34.7	70.2	02_1626
735	72.1	77.6	04_822865	53.2	73.5	02_2734207	34.7	70.3	04_12459
736	72.1	77.6	04_2756384	53.2	73.6	04_75919	34.8	70.4	02_24216
737	72.1	77.6	04_76080	53.3	73.6	01_41076	34.9	70.5	02_818259
738	72.2	77.6	04_2757014	53.3	73.6	03_735149	35	70.7	02_2757014
739	72.2	77.6	04_75341	53.3	73.6	02_7037	35	70.7	04_240548
740	72.2	77.6	04_2060829	53.3	73.6	01_2903	35.1	70.8	01_4982711
741	72.2	77.7	02_136589	53.4	73.6	02_529894	35.1	70.8	02_54680871
742	72.3	77.7	02_74561	53.5	73.6	04_66924	35.2	70.8	04_76980
743	72.3	77.8	02_3438	53.6	73.7	02_238012	35.2	70.9	03_590659
744	72.4	77.9	02_137837	53.6	73.7	04_2737531	35.3	71	02_30120
745	72.4	77.9	02_85515	53.7	73.8	03_9338	35.4	71.1	02_13404541
746	72.5	77.9	02_201734	53.8	73.9	02_996	35.5	71.2	02_29520
747	72.5	78	02_80170	53.8	74	04_551084	35.6	71.2	02_69092
748	72.6	78	02_11907	53.8	74	01_44630285	35.7	71.2	04_21882961
749	72.6	78	02_15765418	53.8	74	04_5364631	35.7	71.2	04_8421
750	72.6	78	02_70736	53.9	74	04_96221	36.1	71.3	04_5283292
751	72.7	78.1	02_54691419	53.9	74	04_29354	36.2	71.4	02_5200412
752	72.7	78.1	02_135431330	53.9	74	02_1713005	36.3	71.4	02_2795213
753	72.8	78.2	02_8369	54	74	04_76751	36.3	71.4	03_11969
754	72.8	78.3	02_222672	54.2	74.1	01_83275	36.4	71.4	04_3767345
755	72.8	78.3	02_276224	54.2	74.1	03_2733985	36.4	71.4	03_13235
756	72.9	78.3	02_78867	54.3	74.1	01_84694	36.5	71.4	01_95308
757	72.9	78.4	02_88012	54.4	74.1	02_54682930	36.5	71.4	03_79784
758	73	78.5	02_2723847	54.4	74.1	01_77886	36.5	71.4	04_403788
759	73	78.5	02_827964	54.4	74.2	01_15303	36.5	71.5	01_69685
760	73	78.5	02_10313	54.4	74.2	02_17817	36.5	71.5	04_10665
761	73.1	78.5	02_1549499	54.5	74.2	02_1241299	36.6	71.6	03_637540
762	73.1	78.5	02_15466	54.5	74.2	02_113349	36.6	71.7	05_12466001
763	73.2	78.6	02_75520	54.6	74.2	04_13165	36.7	71.7	03_2733985
764	73.2	78.7	02_12251007	54.6	74.2	01_12481	36.8	71.9	01_31256
765	73.2	78.7	02_2734422	54.7	74.2	04_591743	36.8	71.9	03_2762513
766	73.3	78.8	02_44630535	54.7	74.2	02_5352837	36.8	71.9	03_71606
767	73.3	78.8	02_737237	54.7	74.3	01_11334	36.9	72	02_76447
768	73.4	78.8	02_2763647	54.8	74.6	03_95303	36.9	72	03_574321
769	73.4	78.9	02_8663	54.8	74.6	04_237332	36.9	72.1	03_34037
770	73.5	78.9	02_11379	54.9	74.6	04_139381	36.9	72.1	04_737237
771	73.5	79	02_68476	54.9	74.6	01_75460	36.9	72.1	02_583431
772	73.6	79.1	02_11373	55	74.6	01_233147	36.9	72.1	05_16089
773	73.6	79.1	02_18980	55	74.7	01_158525	37	72.1	03_303571
774	73.6	79.1	02_54679224	55.2	74.7	01_263	37	72.2	03_71651
775	73.7	79.2	02_97629	55.2	74.7	01_15684	37	72.3	01_112846
776	73.7	79.2	02_3748280	55.2	74.7	03_66582	37.1	72.3	01_7019
777	73.8	79.3	02_7020659	55.2	74.7	04_8257	37.1	72.4	02_12584
778	73.8	79.4	02_78569	55.3	74.8	04_77195	37.1	72.4	04_11435467
779	73.9	79.4	02_66765	55.3	74.8	04_15624	37.2	72.4	04_2735305
780	73.9	79.5	02_135398634	55.3	74.8	04_421053	37.3	72.4	04_414092
781	74	79.5	02_78894	55.4	74.9	01_70766	37.3	72.4	03_121025
782	74	79.5	02_70605	55.4	74.9	03_10243	37.8	72.4	04_13581
783	74.1	79.6	02_12790	55.4	74.9	02_2737701	37.8	72.4	04_2787703
784	74.1	79.7	02_720882	55.5	75	02_5360349	37.9	72.5	04_22198
785	74.1	79.7	02_53434199	55.5	75	01_735843	37.9	72.5	05_68473_15462_136234
786	74.2	79.7	02_20908	55.5	75	03_543207	38	72.5	02_13160626
787	74.2	79.8	02_1150	55.5	75	02_76015	38.1	72.5	04_22698
788	74.3	79.9	02_5281426	55.5	75	04_82112	38.1	72.6	01_14761460
789	74.3	79.9	02_2774040	55.5	75	02_85579	38.1	72.6	04_79396
790	74.4	80	02_72881	55.5	75	04_142169	38.2	72.7	02_595915
791	74.4	80	02_70311	55.6	75.1	04_6896	38.2	72.7	03_10752
792	74.5	80.1	02_65275	55.7	75.1	05_11202_11203	38.3	73	04_87876
793	74.5	80.2	02_64556	55.7	75.1	02_587250	38.4	73	02_597250
794	74.5	80.2	02_1713005	55.7	75.1	01_7174	38.4	73	02_735928
795	74.6	80.2	02_8580	55.7	75.1	01_12995	38.5	73.1	04_17750669
796	74.6	80.2	02_2756424	55.7	75.1	01_8795	38.5	73.1	02_11375
797	74.7	80.3	02_8396	55.7	75.1	03_643158	38.5	73.1	02_80556
798	74.7	80.3	02_1268079	55.7	75.1	04_2799999	38.6	73.2	04_54679224
799	74.7	80.3	02_34757	55.7	75.1	01_2337	38.7	73.3	02_2769407
800	74.8	80.3	02_74318	55.8	75.1	02_79492	38.8	73.4	01_10898715
801	74.8	80.4	02_5702529	55.8	75.1	04_66015	39	73.7	02_2737326
802	74.8	80.4	02_68297	55.8	75.2	01_819341	39	73.7	04_54691419
803	74.8	80.4	02_12362446	55.9	75.2	02_96387	39.1	73.8	02_6441
804	74.9	80.4	02_96722	55.9	75.2	02_10448	39.1	73.9	04_75909
805	74.9	80.5	05_7842_12221	55.9	75.2	01_408285	39.2	74	04_232735
806	74.9	80.5	02_605671	55.9	75.2	02_76980	39.3	74.1	02_6660
807	75	80.5	02_826974	56	75.3	02_737823	39.4	74.1	04_104464
808	75	80.5	02_11194854	56	75.3	02_594395	39.4	74.2	01_603556
809	75.1	80.6	02_13069	56.1	75.3	03_120232	39.5	74.4	03_99223
810	75.1	80.6	02_78165	56.1	75.3	04_3767345	39.5	74.5	04_2763167
811	75.1	80.6	02_219639	56.2	75.4	03_689043	39.6	74.5	03_579784
812	75.1	80.6	02_12464	56.2	75.4	04_2060829	39.6	74.5	04_254372
813	75.2	80.6	02_11501	56.2	75.4	04_83155	39.6	74.5	03_14281430
814	75.2	80.6	05_7841_7850_11166	56.2	75.4	02_75171	39.7	74.5	02_81410
815	75.3	80.7	05_80013	56.2	75.4	04_73953	39.7	74.6	01_230373
816	75.3	80.7	01_6350	56.3	75.4	02_887	39.9	74.6	02_6653
817	75.3	80.7	03_68535	56.4	75.4	01_545141	39.9	74.6	04_28115
818	75.4	80.7	05_89764	56.5	75.4	04_735862	39.9	74.6	02_3712
819	75.4	80.7	01_12229	56.5	75.4	04_13404541	39.9	74.6	02_8069
820	75.4	80.7	01_5976	56.5	75.4	04_79882	39.9	74.6	05_66018
821	75.4	80.8	03_81326	56.5	75.4	01_23070	40.1	74.7	04_2737744
822	75.5	80.8	01_5324720	56.5	75.4	01_349884	40.2	74.8	02_6989
823	75.5	80.8	01_11432	56.6	75.4	04_9584	40.2	74.8	04_7037
824	75.5	80.8	01_8069	56.7	75.4	04_74348	40.2	74.8	04_233392
825	75.5	80.8	03_6915	56.8	75.5	02_61017	40.2	74.9	04_222870
826	75.5	80.8	03_2760995	56.8	75.5	04_31242	40.3	74.9	03_262719
827	75.6	80.8	03_938	56.8	75.5	02_641256	40.3	74.9	04_68258
828	75.6	80.8	01_93146	56.8	75.5	02_560126	40.3	74.9	04_2723869
829	75.6	80.8	03_79482	56.9	75.5	02_16671	40.3	74.9	02_1471603
830	75.7	80.9	03_268757	56.9	75.5	04_414092	40.3	74.9	03_95864
831	75.7	80.9	03_643373	57	75.5	01_243313	40.3	74.9	03_81453
832	75.7	80.9	01_19509	57	75.5	02_256096	40.5	75.1	02_2783401
833	75.8	80.9	05_136374_521435	57	75.5	01_171473	40.5	75.1	03_29919580
834	75.8	80.9	01_7510	57	75.5	04_12433260	40.5	75.1	02_181649
835	75.8	80.9	01_78645	57.1	75.5	04_528393	40.5	75.1	04_73216
836	75.9	81	03_268740	57.1	75.5	02_15693	40.6	75.1	03_83151
837	75.9	81	03_74713	57.1	75.5	02_2760628	40.6	75.2	01_11355997
838	75.9	81	01_34005	57.1	75.5	03_82009	40.6	75.2	01_68490
839	75.9	81	03_21363	57.1	75.5	02_357781	40.7	75.3	05_74381_67690
840	76	81	01_123570	57.2	75.5	03_8094	40.8	75.3	03_637668
841	76	81	01_76444	57.2	75.5	02_79617	40.8	75.5	03_302620
842	76	81	01_68039	57.2	75.6	04_70736	40.9	75.5	04_80779
843	76	81	04_7971	57.4	75.7	01_69092	40.9	75.5	01_13624
844	76	81	04_230373	57.4	75.7	04_2762809	41	75.5	04_76670
845	76.1	81	01_8713	57.5	75.7	01_12016892	41.1	75.5	03_552244
846	76.1	81	01_62752	57.5	75.7	02_66295	41.1	75.6	02_64158
847	76.1	81	01_70120	57.6	75.7	02_84804	41.2	75.6	04_20467
848	76.2	81.1	04_93146	57.6	75.7	03_90448	41.2	75.7	02_1549499
849	76.2	81.1	01_79400	57.6	75.7	04_66970	41.2	75.7	03_13222
850	76.2	81.1	04_96221	57.7	75.7	01_74956	41.3	75.8	04_6101
851	76.2	81.1	01_118458	57.7	75.7	02_76688	41.5	75.8	04_68313
852	76.3	81.2	04_73830	57.8	75.7	03_125468	41.7	75.9	02_2736799
853	76.4	81.3	05_6845	57.8	75.7	02_79832	41.7	75.9	03_217396
854	76.4	81.3	01_104477	57.9	75.7	01_9742	41.7	75.9	02_81386
855	76.4	81.3	01_256096	57.9	75.7	01_116521	41.8	76	04_572437
856	76.4	81.3	01_81423	57.9	75.8	05_69989	41.8	76	04_17827
857	76.4	81.3	01_1809376	58	75.8	01_822865	41.8	76	04_2783216
858	76.4	81.3	03_10194	58	75.8	01_1471603	41.8	76	05_68087
859	76.5	81.3	01_66735	58	75.8	02_8018	41.8	76	02_2130
860	76.5	81.3	01_522777	58	75.8	04_17861	41.9	76.1	02_12481
861	76.5	81.3	03_7134	58	75.8	04_424361	42	76.1	04_11911
862	76.5	81.3	04_78645	58	75.8	01_77062	42.2	76.3	02_7176
863	76.6	81.3	01_2737327	58	75.8	05_136437	42.2	76.3	04_123115
864	76.6	81.3	01_21059	58.1	75.8	01_11086	42.3	76.4	01_76080
865	76.6	81.4	04_139694	58.1	75.8	04_605472	42.4	76.4	04_67853
866	76.6	81.4	01_171473	58.1	75.8	02_255881	42.5	76.4	02_2801276
867	76.7	81.4	04_6660	58.2	75.9	04_5200169	42.6	76.4	04_78135
868	76.7	81.4	01_2763167	58.2	75.9	04_228603	42.7	76.4	01_21757
869	76.7	81.4	01_11911	58.2	75.9	01_70234	42.7	76.5	04_23382
870	76.8	81.5	03_643159	58.2	75.9	01_68313	42.7	76.5	02_11972
871	76.8	81.5	03_4139107	58.2	75.9	01_5976	42.9	76.5	02_75171
872	76.8	81.5	01_135403356	58.2	75.9	04_69365	43	76.5	01_54686349
873	76.8	81.5	03_78288	58.2	75.9	04_79434	43	76.6	02_237859
874	76.9	81.5	01_77468	58.3	75.9	03_5282708	43.1	76.6	04_737633
875	76.9	81.6	03_2776991	58.4	75.9	04_7813	43.2	76.6	01_11228788
876	76.9	81.6	01_233147	58.4	75.9	04_14761462	43.2	76.7	02_12251007
877	77	81.6	03_1820	58.5	75.9	04_74289	43.2	76.7	03_162286
878	77	81.6	03_6971	58.5	75.9	04_135420609	43.3	76.7	04_12242
879	77	81.6	04_15765418	58.5	75.9	01_74811	43.4	76.7	02_5270538
880	77	81.6	01_74896	58.5	75.9	02_75949	43.4	76.8	02_66735
881	77	81.6	01_592353	58.5	75.9	04_69861	43.5	76.8	04_737253
882	77.1	81.6	01_1490491	58.6	75.9	01_11475	43.6	76.8	04_573220
883	77.1	81.6	01_136288	58.6	75.9	05_75906	43.7	76.9	01_70763
884	77.1	81.6	01_135431314	58.7	76	02_22063670	43.8	77	01_4580583
885	77.1	81.6	01_551084	58.7	76.1	01_66654	43.9	77	01_12487
886	77.1	81.6	01_69685	58.7	76.1	02_6653	43.9	77	04_8355
887	77.2	81.7	04_135402055	58.7	76.1	01_8174	43.9	77	03_6844
888	77.2	81.7	04_22063670	58.8	76.1	02_720882	44	77	04_576296
889	77.3	81.7	01_37524	58.8	76.1	01_8007	44	77.1	02_201734
890	77.3	81.7	01_2723	58.8	76.2	01_1490491	44.1	77.2	02_77499
891	77.3	81.7	01_2757669	58.8	76.2	04_1539	44.2	77.2	04_520284
892	77.3	81.7	04_20509	58.9	76.2	04_12808419	44.3	77.2	02_5463803
893	77.3	81.7	01_74795	58.9	76.2	01_89178	44.3	77.2	05_7003_9450
894	77.4	81.7	01_103148	58.9	76.2	02_7103	44.3	77.2	03_573176
895	77.4	81.7	04_83731	59	76.2	01_112846	44.3	77.2	03_209805
896	77.4	81.7	04_16021	59	76.3	04_737253	44.4	77.2	03_66837
897	77.4	81.7	01_85111	59	76.3	03_152115	44.4	77.3	03_141209
898	77.4	81.7	04_61017	59.1	76.3	02_7516	44.4	77.3	04_84590
899	77.5	81.8	04_118458	59.2	76.4	04_12251011	44.6	77.5	02_24522
900	77.5	81.8	04_80879	59.2	76.4	02_11604513	44.6	77.5	04_14363598
901	77.6	81.8	01_11137434	59.2	76.4	02_4653	44.6	77.5	03_603502
902	77.6	81.8	01_2735273	59.3	76.4	04_6385	44.7	77.6	02_2762906
903	77.6	81.8	04_104477	59.3	76.4	05_77432	44.8	77.7	03_2735224
904	77.6	81.8	01_821024	59.3	76.4	04_6558	44.9	77.8	04_2737488
905	77.6	81.8	01_2778315	59.3	76.4	03_169306	44.9	77.9	02_79242
906	77.6	81.8	01_99477	59.3	76.4	03_72917	45	77.9	03_6423044
907	77.7	81.8	01_2799999	59.4	76.5	03_19	45	78	02_2756384
908	77.7	81.8	01_595915	59.4	76.5	01_2737701	45.1	78	05_4349444
909	77.7	81.8	01_2785758	59.5	76.6	02_74795	45.1	78	02_558521
910	77.7	81.8	04_2733398	59.5	76.6	04_21904636	45.1	78	03_643158
911	77.7	81.8	01_79434	59.5	76.7	02_68258	45.2	78.1	02_2762894
912	77.8	81.9	04_15118	59.5	76.7	02_13583	45.2	78.1	04_1367
913	77.8	81.9	04_5315892	59.5	76.7	02_68455	45.3	78.2	04_2724981
914	77.8	81.9	01_6937	59.5	76.7	02_120000	45.3	78.2	04_5702529
915	77.8	81.9	01_16678	59.6	76.7	04_8193	45.4	78.2	02_76674
916	77.9	81.9	03_567533	59.6	76.7	01_9708	45.4	78.2	01_77449
917	77.9	81.9	03_445858	59.7	76.7	01_121269	45.4	78.3	04_61017
918	77.9	81.9	01_11988	59.7	76.8	02_1201441	45.7	78.3	02_84693
919	77.9	81.9	01_2734002	59.7	76.8	04_12295607	45.8	78.5	01_95648
920	78	81.9	01_737375	59.8	76.8	01_28050	45.8	78.6	03_145424
921	78	81.9	01_78106	59.8	76.8	01_573612	45.9	78.6	04_12295607
922	78	81.9	01_13529	59.8	76.8	01_819511	46	78.7	02_457587
923	78	81.9	01_79738	59.8	76.8	01_2735655	46.1	78.7	01_73830
924	78	81.9	01_46311080	59.9	76.8	03_7991	46.1	78.7	04_19909
925	78	81.9	01_94904	59.9	76.8	01_730679	46.2	78.7	04_459249
926	78.1	81.9	01_74289	60	76.8	04_2733206	46.3	78.9	03_88870
927	78.1	81.9	01_13047	60	76.9	03_90269	46.3	78.9	03_1425240
928	78.1	81.9	01_96394	60	76.9	01_44457221	46.3	78.9	03_70357
929	78.1	81.9	04_2763647	60.1	76.9	01_11123	46.3	78.9	03_604483
930	78.2	82	04_91867	60.1	76.9	01_667549	46.3	78.9	04_13623
931	78.2	82	04_61055	60.2	76.9	02_7298	46.4	78.9	02_66924
932	78.2	82	01_76447	60.2	76.9	04_6913	46.4	79	04_70120
933	78.2	82	01_70496	60.2	77	03_82010	46.5	79	02_89178
934	78.2	82	01_5355639	60.3	77	02_7677	46.5	79	04_2736365
935	78.3	82	01_75409	60.3	77	01_8421	46.6	79.1	02_137837
936	78.3	82	01_8354	60.4	77	01_581110	46.6	79.1	04_4943
937	78.3	82	04_3712	60.4	77	01_11972	46.7	79.2	02_15765418
938	78.3	82	01_11787	60.4	77	04_37983	46.7	79.2	03_2773532
939	78.4	82	04_75909	60.4	77	03_656129	46.7	79.2	02_2799999
940	78.4	82	01_4401951	60.4	77	01_11563	46.7	79.2	03_66582
941	78.4	82	01_110810	60.4	77	02_61055	46.8	79.3	03_3744
942	78.4	82	04_731368	60.4	77	04_78747	46.8	79.3	02_2733244
943	78.4	82	01_529894	60.5	77.1	02_70736	46.9	79.3	01_72922
944	78.5	82	04_351633	60.5	77.1	02_6560	46.9	79.4	02_3016673
945	78.5	82	04_81909	60.5	77.2	01_2774040	47	79.4	04_70135
946	78.5	82	04_6629	60.5	77.2	04_76310	47.1	79.4	04_582305
947	78.5	82	01_56687180	60.5	77.2	03_194291	47.2	79.5	02_79523
948	78.5	82	04_70605	60.5	77.2	04_83242	47.3	79.5	02_32485
949	78.5	82	04_2735900	60.6	77.3	01_193663	47.3	79.5	03_10714
950	78.6	82	04_637733	60.7	77.3	01_81437	47.3	79.5	03_135432441
951	78.6	82	01_103996	60.8	77.3	03_160456	47.3	79.5	03_735981
952	78.6	82	01_343747	60.8	77.3	03_70329	47.4	79.5	04_74648
953	78.6	82.1	04_528393	60.8	77.4	02_123050	47.4	79.6	02_80879
954	78.6	82.1	01_11095329	60.9	77.4	05_221154	47.5	79.6	03_118534
955	78.7	82.1	01_137934	60.9	77.4	04_8365	47.5	79.7	02_2734099
956	78.7	82.1	01_170678	60.9	77.4	01_2756384	47.6	79.7	03_242819
957	78.7	82.1	01_519380	60.9	77.4	01_1150	47.7	79.8	04_2763647
958	78.8	82.1	01_11604513	60.9	77.4	01_8820	47.7	79.9	02_68039
959	78.8	82.1	01_14761460	60.9	77.4	01_14761460	47.8	79.9	04_77801
960	78.8	82.2	04_7371	61	77.4	03_13222	47.8	79.9	05_16264_14906
961	78.9	82.2	04_136655	61	77.4	02_8635	47.8	79.9	01_68289
962	78.9	82.2	01_12563083	61	77.4	03_67979	47.8	79.9	01_29872
963	78.9	82.2	01_1833	61	77.4	02_11506589	47.9	79.9	04_76310
964	78.9	82.2	01_2734099	61	77.4	01_5281426	47.9	79.9	03_98845
965	79	82.2	01_11564613	61.2	77.4	01_77174	47.9	79.9	02_90496
966	79	82.2	04_67958	61.2	77.4	02_225219	48	80.3	01_123054
967	79	82.2	01_54691408	61.2	77.5	01_6410	48.1	80.3	02_10855394
968	79.1	82.3	04_15132	61.2	77.5	04_12584	48.1	80.3	04_79334
969	79.1	82.3	04_577774	61.3	77.5	04_8103	48.2	80.4	03_737171
970	79.1	82.3	01_280458	61.3	77.5	04_5281426	48.2	80.4	04_10789
971	79.1	82.3	04_11959065	61.3	77.5	04_12124	48.3	80.6	02_18731
972	79.1	82.3	04_79242	61.4	77.5	02_90466	48.3	80.6	02_606579
973	79.2	82.3	01_12487	61.4	77.6	02_522777	48.3	80.6	01_100867
974	79.2	82.3	01_6051	61.4	77.6	02_1647	48.8	80.6	02_542224
975	79.2	82.3	01_92892	61.5	77.6	04_2734101	48.8	80.6	04_1515279
976	79.2	82.3	04_86908	61.5	77.6	03_967	48.8	80.6	03_144397
977	79.2	82.3	04_13047	61.5	77.7	01_7005	48.9	80.6	02_6629
978	79.3	82.3	04_66542	61.5	77.7	04_84310	48.9	80.6	04_238005
979	79.3	82.3	04_76447	61.6	77.7	02_7267	49	80.7	04_89148
980	79.3	82.4	04_5280567	61.6	77.7	01_66048	49	80.7	03_93682
981	79.4	82.4	04_5319562	61.6	77.7	02_840099	49.1	80.8	01_528393
982	79.4	82.4	04_75655	61.6	77.7	02_735826	49.2	80.8	01_81121
983	79.4	82.4	04_12607966	61.7	77.7	02_5318169	49.3	80.9	01_350232
984	79.4	82.4	04_119805	61.7	77.8	02_140079	49.4	80.9	04_75766
985	79.5	82.4	04_68297	61.8	77.8	04_64556	49.4	80.9	04_2734826
986	79.5	82.5	04_598229	61.8	77.8	03_13401	49.5	81	04_64556
987	79.5	82.5	04_15303	61.8	77.8	01_54679224	49.5	81	01_522706
988	79.5	82.5	04_737215	61.9	77.9	04_54686349	49.6	81	05_5323715_5463022
989	79.5	82.5	04_81720	61.9	78	02_3034725	49.6	81	02_74866
990	79.6	82.5	04_87293	62	78.1	02_69975	49.6	81	04_95933
991	79.6	82.5	04_13069	62	78.1	03_689105	49.6	81	03_656129
992	79.6	82.6	02_558521	62	78.1	04_2735900	49.7	81.1	03_72924
993	79.7	82.6	02_1639	62	78.1	04_8916	50.1	81.2	02_546882
994	79.7	82.6	02_20467	62	78.1	01_75015	50.2	81.2	03_776396
995	79.7	82.7	02_46835725	62.1	78.1	04_87876	50.2	81.2	02_66807
996	79.8	82.7	02_137254	62.1	78.1	05_11560_7931_9606	50.3	81.3	03_14761453
997	79.8	82.7	02_7361	62.1	78.1	04_25612	50.4	81.4	02_817695
998	79.8	82.8	02_138492	62.1	78.1	02_20064	50.4	81.4	02_9923
999	79.9	82.8	02_2155	62.1	78.1	02_602085	50.4	81.4	03_70140
