# Supplementary material for: A semi-automated material exploration scheme to predict the solubilities of tetraphenylporphyrin derivatives
Source: Commun Chem. 2022 Nov 22;5:158. doi: 10.1038/s42004-022-00770-9 (PMC9814751; doi:10.1038/s42004-022-00770-9)
Supplement: Supplementary file 3 — Supplementary Data 1 [file 42004_2022_770_MOESM3_ESM.zip › peaks2.csv]

Solvent	S1	S2	S3	S4	S5	S6	S7	S8	S9	S10	S11	S12	S13	S14	S15	S16
1	[]	[]	[[404.15864135345083, 0.020198133780906718, 0.12009727499064993, 0.003023857143238516]]	[[400.62197826086066, 1.1520524041031805, 0.10069178312845663, 0.14682503160685503]]	[[400.25458293440744, 1.0706068032379135, 0.10181406637400797, 0.13853890621027876]]	[[401.4498494004854, 0.6987446675584712, 0.11117566576779345, 0.09735219198482521]]	[[401.17080838036117, 1.1576534381726797, 0.1025216999343979, 0.1492105286656404]]	[[402.0403982472607, 0.8297001098724999, 0.12125539768903464, 0.12952872187893846]]	[[405.7811953763517, 0.08595399228365701, 0.09283640510285668, 0.010422658660326885]]	[[405.8551152841823, 0.023430819003408133, 0.10770519768665772, 0.0033704116575723033]]	[[403.8090750706375, 0.4880294418981005, 0.12664302842632666, 0.07909029892798872]]	[[406.12650580921445, 0.06525618622153503, 0.11677539478611171, 0.009747472447633855]]	[[406.2596959333458, 0.302589207723857, 0.14972044065713425, 0.05433048522080209]]	[[404.0165208468843, 0.024128961873704183, 0.12395453350320931, 0.0037924296348652835]]	[[404.0978755700861, 0.5621308014861793, 0.13675220834806814, 0.09879568264923999]]	[[402.61050252538024, 0.6188710138749739, 0.12133077869571143, 0.09513672139936169]]
2	[[410.28950912813576, 0.16141265827197682, 0.31053019842281887, 0.05108494554546219]]	[]	[[416.0358015838452, 0.02764025261977122, 0.09973670404899072, 0.003510889407546228]]	[[412.6368825250272, 0.36401803087225787, 0.10584735040005565, 0.04836782185351024]]	[[411.93665490393647, 0.3450437728558955, 0.10991740202789418, 0.04724286678442566]]	[[413.24013375166624, 0.49098114277271127, 0.10529099143085084, 0.065084044346095]]	[[413.14134633144874, 0.372095350751462, 0.10631497123875985, 0.049742085562889476]]	[[413.59980244347037, 0.49103502718385167, 0.10568885858900638, 0.06540102318466917]]	[[416.4708879831278, 0.05556729309906767, 0.09614598504033423, 0.006789518775368055]]	[[417.0202393902332, 0.018073427059548564, 0.0945021090419677, 0.0020378695818527087]]	[[415.42574320816675, 0.3432900260928353, 0.10437905763917951, 0.044620950864286545]]	[[417.502332515621, 0.23911224174399823, 0.09546745204213052, 0.028709651934334182]]	[[417.8671606946777, 0.22314339816926887, 0.12475244452835793, 0.037127925827809605]]	[[415.24172240093986, 0.019334797044183408, 0.12027976026832721, 0.003049713318962192]]	[[415.5207850665643, 0.4031056113750668, 0.11877945784069205, 0.06040177804712574]]	[[413.86742112968113, 0.4030036100701754, 0.11345189929127521, 0.05746903207961608]]
3	[]	[[416.4494736501565, 1.80934694227119, 0.08429049239735699, 0.2002389885090375]]	[[414.9820975412549, 1.4697704659236737, 0.09645344241595939, 0.18380007107593174]]	[[411.1360659970761, 1.2694818359847588, 0.10420061313837421, 0.1679128048266878]]	[[410.9863800956944, 1.5352138618966975, 0.10621441396502095, 0.20269439092102806]]	[[411.7796702838887, 0.7046594852758468, 0.13487290940999372, 0.11311812798814327]]	[[411.31540161846453, 0.8910274166835671, 0.12093088340304481, 0.13199513444009808]]	[[412.4579892501537, 1.1739716691999749, 0.11854367839212657, 0.1711875981843422]]	[[414.8732615092306, 0.794751922172064, 0.11574787854354335, 0.11474601535915163]]	[[415.5613267468416, 1.0109718679171082, 0.10812933091827952, 0.13932878358285442]]	[[413.86261882054777, 1.0190147744070301, 0.11295855054518833, 0.14503593835666836]]	[[415.81057057983276, 0.09640510438413907, 0.11647672545752225, 0.01367938737636545]]	[[417.6576208207355, 0.8153226066639859, 0.10724310125674803, 0.09982724327037047]]	[[414.17459646758164, 1.2315966848530084, 0.10706951768669863, 0.16800928973628976]]	[[413.9523432193992, 0.8815796093048939, 0.12151188967431173, 0.13187450770888864]]	[[411.8821924206623, 0.2689851483101692, 0.13650201393533132, 0.04387951972876793]]
4	[]	[]	[[416.8207292968068, 0.020605662327731984, 0.10331640970576661, 0.0028716240246571025]]	[[413.28647846737226, 0.6854533566947489, 0.10265757278178812, 0.09095496507753918]]	[[412.8213063415853, 1.5038374299560033, 0.08102017934924471, 0.16409914724374364]]	[[413.8305262988209, 0.7320409120300905, 0.10273453525318602, 0.09731015144197608]]	[[413.6793554325883, 0.6023366556862224, 0.10495026531354933, 0.08146871142398457]]	[[414.4404698300993, 1.2101704977443546, 0.0895611731306428, 0.14259899921533503]]	[[416.91145572248837, 0.021379869918316332, 0.10206097597889978, 0.0027551773036811915]]	[[417.42153881732867, 0.012531100191795586, 0.09698937828600578, 0.0016604491824734856]]	[[415.8875557585985, 0.6772893287208096, 0.10248424853455902, 0.08990369337209854]]	[[418.1160024552371, 0.022996169274341643, 0.10191405581812688, 0.0030132558055799997]]	[[419.21975089262736, 0.370846390123682, 0.12105205178836351, 0.057082993492283324]]	[[416.21201443236475, 0.013014118121459504, 0.10454619730802, 0.0017035301201425844]]	[[415.909061547873, 0.46141766876975715, 0.11009467619180006, 0.06468818683687688]]	[[414.37147426271355, 0.39158068037971666, 0.11060119583112464, 0.054960567576169225]]
5	[[438.20905396446614, 0.02156615778955677, 0.4480988216342628, 0.009235032350615008]]	[[439.18043733324043, 0.013565862513990837, 0.19014290171001325, 0.002774713645968088]]	[[433.84130211913345, 0.13367536385068948, 0.24702462674764908, 0.04187087289179019]]	[[425.1653021833802, 0.17468876474455527, 0.19371460759641462, 0.036037015576294844]]	[[423.12447064433206, 0.142248181528537, 0.21247827512641218, 0.03409051772229971]]	[[423.83629930269626, 0.14234302721267694, 0.23554351729317352, 0.03851330625943111]]	[[426.489449453188, 0.1898163842449303, 0.21648191054388025, 0.04700258927379173]]	[[424.6322149272766, 0.27883325173529844, 0.21465600143331268, 0.06973890153552398]]	[[426.9058375318745, 0.28488054546634844, 0.13920911850315534, 0.04781189799434997]]	[[427.66136799505165, 0.17588067552780867, 0.1468040270756165, 0.030972442670537524]]	[[428.7183957598226, 0.21009574617084756, 0.18963523004424582, 0.042410370230904645]]	[[426.83302738385413, 0.22896563896967395, 0.12769168052629082, 0.035481477262069794]]	[[430.36029097367543, 0.14400152469566538, 0.1404196068237117, 0.02918716088830441]]	[[427.931202678027, 0.21494561018263666, 0.154918172940743, 0.03979670533397943]]	[[424.5480869592058, 0.1158695981832869, 0.1237866287908964, 0.017389230160379694]]	[[422.283699030064, 0.02051218600577515, 0.12309347187856223, 0.0029937999579777532]]
6	[]	[]	[[421.781306877488, 0.004690683419390503, 0.12803578957462428, 0.0007354105495833402]]	[[417.657329010263, 1.5475572825142698, 0.0925285797679615, 0.18165263531584136]]	[[417.7513865719695, 1.5003518530518278, 0.09881235384227446, 0.18581693053520426]]	[[419.04117407672857, 1.6834869363291456, 0.09220346300543444, 0.19572345210976685]]	[[418.4869078545912, 1.630988113519872, 0.09076652882482054, 0.18815204216722806]]	[[419.42149519142964, 1.7930174444198494, 0.08939198713616849, 0.20286479009531538]]	[[420.9035363495362, 0.05011805940807505, 0.09668928903202345, 0.005584175301269442]]	[[421.7318467600112, 0.010167866889903768, 0.0830958888556172, 0.0008968498286145169]]	[[420.4541641381969, 0.9503012963288447, 0.10041413709392892, 0.12041599222695237]]	[[421.802923426632, 0.03872340152425935, 0.09899829782209163, 0.004759603250993808]]	[[422.7743125667352, 0.6508534504010335, 0.0965394970857879, 0.07470487404910162]]	[[419.92870642946303, 0.015076420527946588, 0.1002943956260491, 0.0017204000599065348]]	[[419.7549448895513, 0.9185746432928927, 0.10129275815684319, 0.11668031602742393]]	[[418.1023792319486, 0.258717560894225, 0.10195005154171277, 0.03344351580950193]]
7	[]	[]	[[419.2162481692824, 0.024590867508062598, 0.09859052760655787, 0.00288781527850623]]	[[415.4930554961391, 0.06535878262366286, 0.36010548404262316, 0.024619439249957152]]	[[414.9597871204609, 0.41139204308619154, 0.11663463118396425, 0.059375314222137474]]	[[415.77172397721307, 0.2610208728407198, 0.1082705902280034, 0.0355436699466972]]	[[407.8358058495783, 0.13811628721382566, 0.32488138412566964, 0.04643015215242092]]	[[416.0919228943418, 0.2248055927667064, 0.11166070855961638, 0.031427180040835286]]	[]	[]	[[409.53261930780224, 0.11540817358429334, 0.32123029788867585, 0.037596263400840234]]	[[418.9322536635605, 0.023395406740227304, 0.29169258233674045, 0.007264101313683067]]	[]	[]	[]	[[417.77787518057227, 0.0022983715910236922, 0.19269768004386184, 0.00047014846329679853]]
8	[[415.19788606557324, 0.22731333209177754, 0.2610185243014522, 0.06190533229382656]]	[[446.5374009997824, 0.0007306465206690989, 0.4996720807423344, 0.0002287975951019006]]	[[400.0000005650636, 2.4609342770741744e-08, 0.4999994782302014, 0.0009703585702044584]]	[[412.5574902861876, 1.1107784692230311, 0.10987446537614154, 0.15359829031375885]]	[[412.4814347048018, 1.03282729894529, 0.11536297500594883, 0.1483185624897646]]	[[413.961880011269, 0.9435419470575901, 0.12101493374975526, 0.1408580932010495]]	[[412.9918545679319, 0.5753506984979964, 0.1319533822682407, 0.09166929566137198]]	[[414.33763822818815, 0.8843816234213749, 0.12787837837622265, 0.13776065031556542]]	[[415.35746879971714, 0.05153521549651391, 0.14823614161638438, 0.009328167183244248]]	[[416.6768199894334, 0.011888215118607187, 0.1092089105200961, 0.001567446321866552]]	[[415.6354071991409, 0.6663107978320987, 0.12342550989474867, 0.10171709394654316]]	[[417.4636068885071, 0.044485191895379445, 0.1183529536857045, 0.0067588567726303206]]	[[417.29882900829944, 0.3102906717199031, 0.15695438769724868, 0.0591516040130572]]	[[415.18395405346627, 0.013129468735663265, 0.16846766477593125, 0.002607359662091054]]	[[416.61039252200965, 0.718194224667469, 0.13216243667426286, 0.11534781364765853]]	[[414.7925748623823, 0.5013191564115822, 0.13862692476885258, 0.08299364706635287]]
9	[]	[[425.6952122211436, 0.3062106407458661, 0.12012059108157469, 0.048310118179716276]]	[[418.7341819915652, 0.45708883400927885, 0.18102897894057968, 0.09392106256234795]]	[[400.0000000000022, 0.18471358311446706, 0.27768372003022695, 0.050516333123402576]]	[[417.63348808433705, 0.7858441233189164, 0.10589208568946762, 0.10405683773726634]]	[[418.82115349407854, 0.43266632866915433, 0.11490286866841404, 0.06232479594692804]]	[[400.0, 0.15877162836830755, 0.33139248958600886, 0.04734486185458473]]	[[418.8181052986652, 0.5117503548714383, 0.1194371854548088, 0.07717745761271813]]	[[403.562332060141, 0.058605399914892574, 0.3968464535416449, 0.021976401916466576]]	[]	[[400.0, 0.14196900840556756, 0.344538731724774, 0.04372132226171911]]	[[407.5715444383963, 0.06948857838273334, 0.3648348738472301, 0.025660187183885755]]	[[411.39303563348074, 0.03199437780098913, 0.3676209356949978, 0.011480412217398376]]	[[401.9670968630979, 0.30906149625211277, 0.339833013968038, 0.09706707763631466]]	[]	[]
10	[[405.9797990448539, 0.25192519977867117, 0.2657854483212981, 0.06724824221446654]]	[]	[[406.74175702865824, 0.02016371162552464, 0.20846001711821444, 0.004450163912409078]]	[[403.6185023302487, 0.47660755309323527, 0.17241796073366722, 0.08630086860252158]]	[[403.0336752981573, 0.47067174583180804, 0.1756776381050699, 0.08676614393923628]]	[[404.87028686621744, 0.6088744014858886, 0.17783313298951464, 0.1144543268978179]]	[[404.25199119137824, 0.34422215797609884, 0.17523621154624103, 0.0634949743605682]]	[[405.586780826361, 0.48266191197871033, 0.17788974117020612, 0.09147717626337762]]	[[407.8664617016066, 0.04505240137153809, 0.1991239434273471, 0.009682926647902997]]	[[408.4944488489945, 0.036992024425811565, 0.19844297405069525, 0.007947427562689981]]	[[406.34244395782713, 0.3550774349769813, 0.18497194502745898, 0.07194430778011683]]	[[409.1369433914596, 0.03844053601946741, 0.18483968062896974, 0.007778662870049385]]	[[411.96197925254654, 0.2268253941565967, 0.21608572819194702, 0.05439201249669837]]	[[408.03833225590347, 0.013446809921860335, 0.18985936601205342, 0.0027164807445322473]]	[[407.46802678060067, 0.43548064189276964, 0.18702444682500444, 0.08757054843409623]]	[[406.09869295244494, 0.4188169660655274, 0.18327003034770437, 0.08297533217279664]]
11	[[414.8032777182574, 0.25674482772590873, 0.27226709501171636, 0.07229580451780218]]	[[418.3795066780096, 0.5670269223311464, 0.10542597989220766, 0.0756895312822559]]	[[417.21195355110683, 0.49098641522964137, 0.11274323388122486, 0.07011210610551938]]	[[413.5351388408946, 0.43488279445233835, 0.10775241184150602, 0.05891851350640374]]	[[412.9601149725065, 0.6194932823652213, 0.10971071624152637, 0.08506180656957209]]	[[414.3102267355394, 0.5991711450936498, 0.10710100968924458, 0.07956922196565906]]	[[414.1816615951173, 0.5445715273983752, 0.10414350175231293, 0.06974004666679251]]	[[414.8781012380058, 0.3846500619988192, 0.11240980376436198, 0.054594695578116664]]	[[417.7803263715594, 0.46653904714227157, 0.10091811177670507, 0.05519645869262937]]	[[417.96549594422186, 0.36938634763149153, 0.10960053732634566, 0.05275039366932986]]	[[416.2923860736685, 0.4225237959785211, 0.11267219082651567, 0.060531258473577106]]	[[418.62628872353577, 0.3727716202353172, 0.10996905579216071, 0.05352769523588916]]	[[419.231897360127, 0.31473661839338646, 0.12149311989418961, 0.052203905126770964]]	[[416.5702411485839, 0.3660951969571119, 0.11369094349472154, 0.053345392466842154]]	[[416.4123770412765, 0.3358388186824806, 0.11763767679667196, 0.050259105175776496]]	[[413.0207242817755, 0.39906219791603353, 0.15824423627332385, 0.07474618077249652]]
12	[[400.7386330439272, 0.19731493404426426, 0.40179980927178865, 0.07102966973003715]]	[[422.310791857756, 0.6424591732739321, 0.11397138166148922, 0.09466747172997901]]	[[420.7769266430552, 0.726094958437436, 0.11273540165971328, 0.10579562901868109]]	[[416.8754349858063, 0.7530588641127182, 0.10277785217073193, 0.09791403158500597]]	[[416.30064598263886, 1.0832017164720191, 0.10064002127402992, 0.13788898109669487]]	[[417.3420692620949, 1.2219425150363297, 0.0963580339158298, 0.14964617477734843]]	[[417.47922545612744, 0.9463303153124732, 0.09904596278045293, 0.11864237091363442]]	[[417.35015745011526, 0.8030376947552589, 0.11147003627678952, 0.11263092798932114]]	[[420.17993196347516, 0.6946910732812323, 0.09913088122301557, 0.08713370538363305]]	[[420.8021250136819, 0.9067728690988203, 0.09603477548124235, 0.11030007499302454]]	[[419.34863775929745, 0.783054435685122, 0.10016425614904005, 0.09922356382954182]]	[[421.1150816739112, 0.9128491448072049, 0.09628773010224635, 0.1108022759992263]]	[[422.0376944235898, 0.7734933093430907, 0.09641251034878065, 0.08941975637201284]]	[[419.47519548941017, 0.8418574322368161, 0.0997013719255552, 0.10613474836264108]]	[[419.81972750109094, 0.5691903087044385, 0.0962840955212164, 0.05833035866338076]]	[[417.33963459168257, 0.6793912175496329, 0.10453779499181377, 0.09020494878184658]]
13	[]	[]	[]	[[413.6117243491373, 0.6882112688299438, 0.11168649932315902, 0.09570185560622355]]	[[413.1225016930383, 0.5302293055858174, 0.11249388760188321, 0.07342599232938345]]	[[414.2174072982973, 0.66029709409951, 0.11341975751145487, 0.09279744445538296]]	[[414.12726383499216, 0.5486041735993069, 0.10834098728982859, 0.07410273089474481]]	[[414.61583142520027, 0.3932580880414174, 0.11062236364484597, 0.054074519094753665]]	[[417.75211176122593, 0.03535584026975623, 0.08710332363323696, 0.003641483525973414]]	[[417.99436746253554, 0.010704954498710333, 0.107200575903862, 0.001488716693864332]]	[[416.3385743642957, 0.46126926109572514, 0.11402262243210137, 0.06576561058426]]	[[418.2761666266197, 0.03128069738214998, 0.11088463964301096, 0.004388552739652587]]	[[419.20271126405646, 0.3642544995342177, 0.12437872269733656, 0.056613792502499]]	[[417.1520528750615, 0.01124667206833397, 0.08587703211041313, 0.001184606160030691]]	[[416.32805938624904, 0.5453402483030494, 0.12868909598892414, 0.08597687332414566]]	[[415.0314888191449, 0.5296467487022843, 0.11542619161942087, 0.07551061527259212]]
14	[]	[[420.2795942314903, 0.2765168657543755, 0.11143077788076505, 0.038617443270339544]]	[[418.71579836092417, 0.2815507039393196, 0.11539956429692638, 0.04136569279469095]]	[[415.3823903900004, 0.2962082424362901, 0.11363788260459977, 0.041399187481097]]	[[414.779267068062, 0.23471306165156616, 0.11639249565680834, 0.033527935738707194]]	[[415.70548307902453, 0.19743000475936712, 0.12269200471767602, 0.03039314346982116]]	[[415.7231617176231, 0.25453855971837935, 0.1108264077960963, 0.034899671771997647]]	[[416.44834462698384, 0.4410218926151283, 0.11992843046349899, 0.06549641887831315]]	[[419.30626211171534, 0.31529745699225925, 0.11601592249572903, 0.046818077181594656]]	[[419.8018451315333, 0.30114745058041836, 0.1148183163592348, 0.044444946989367635]]	[[418.1042889059788, 0.2994353743397565, 0.11709516154463687, 0.0441679958928489]]	[[420.39824157426744, 0.49287002001756997, 0.1196133996189992, 0.0775983680473881]]	[[420.4418993322305, 0.16442353912200441, 0.14422122949667576, 0.031797102974296346]]	[[418.09447590119703, 0.283540705695702, 0.11567176867439878, 0.04180285971156543]]	[[417.9259938715513, 0.1995449060756255, 0.11819660445910098, 0.030086924731875006]]	[[416.9447241873865, 0.27169627538289676, 0.11472921173217061, 0.03833452646255907]]
15	[[422.6859724227289, 0.023494167237874838, 0.29767496970893337, 0.007095755730696623]]	[[422.63849384653406, 0.5307051568085337, 0.10097720775148653, 0.0670964801130442]]	[[421.2215926065337, 0.7582967905436465, 0.1009137421621058, 0.0962170328845087]]	[[416.95838872940595, 0.44245528403683193, 0.10376741821991918, 0.05803970723190144]]	[[416.33212191545704, 0.41195641587006937, 0.1089025681845078, 0.05627816005411268]]	[[417.43106853340464, 0.5186802782289607, 0.10651950541741899, 0.06961632765316164]]	[[417.546994396485, 0.7407049002993797, 0.10121104194976394, 0.09512978675828343]]	[[417.8613751067086, 1.0336097307822167, 0.0989849901726996, 0.130010332920786]]	[[419.99469696593115, 0.7287137631118454, 0.09846503397030383, 0.09097023769243107]]	[[418.4195290168332, 0.7505024711647734, 0.13415686462876378, 0.12588403589234398]]	[[419.50046022615146, 0.5441686437377764, 0.10811478149597123, 0.07608133913498259]]	[[420.91067510813787, 0.5397622698078721, 0.1073033583794858, 0.07513204117720435]]	[[421.6677373886536, 0.40968220345749934, 0.11412926451541183, 0.06505707114235061]]	[[419.55372891674386, 0.5002168864495902, 0.10820704066561955, 0.06997801432720181]]	[[417.1229180634445, 0.6331978060525749, 0.1365540334497787, 0.10732917052943097]]	[]
