# Supplementary material for: A semi-automated material exploration scheme to predict the solubilities of tetraphenylporphyrin derivatives
Source: Commun Chem. 2022 Nov 22;5:158. doi: 10.1038/s42004-022-00770-9 (PMC9814751; doi:10.1038/s42004-022-00770-9)
Supplement: Supplementary file 3 — Supplementary Data 1 [file 42004_2022_770_MOESM3_ESM.zip › agg_w.csv]

Solvent	S1	S2	S3	S4	S5	S6	S7	S8	S9	S10	S11	S12	S13	S14	S15	S16
1	0.0	0.0	0.7730100879481602	0.9219859080697923	0.9118229770121117	0.8350424929926574	0.9055293187906688	0.7656269895789725	1.0	0.861949163985027	0.7330557888298079	0.7949997109656346	0.6200650004461029	0.7489553022314673	0.6788658568976459	0.7651513169274506
2	0.3043250206322714	0.0	0.9475158613176972	0.8928150651366519	0.8597556646943448	0.897532711561856	0.8888880647838102	0.8941539373554904	0.9829022917839272	1.0	0.9053742309941643	0.9898882500840516	0.7575170923443194	0.7856858779161747	0.7956098702581609	0.8329707094576176
3	0.0	1.0	0.8738982278501872	0.8089251095425188	0.7935880757682846	0.6249623646890151	0.6970137819669208	0.7110500833164242	0.7282249442321108	0.7795340235764604	0.7462072768332587	0.7236681153789543	0.7859758941095821	0.7872501363460284	0.6936810267973016	0.617503654102057
4	0.0	0.0	0.7841946848519125	0.7892274983109481	1.0	0.7886362570247001	0.771986417634952	0.9046350836769484	0.7938409227636127	0.8353510537033189	0.7905622620819008	0.7949853305203669	0.6693003394183941	0.7749701226390704	0.73591368948755	0.7325434299368088
5	0.27470161923128383	0.6473734794806696	0.49830445449598765	0.6354372207955293	0.5793226239498076	0.5225933334660691	0.5686085805936729	0.5734452848121452	0.8842342599545457	0.8384883870737325	0.6491065602622571	0.9639897554110282	0.8766117115902383	0.7945708985713775	0.9944003894515533	1.0
6	0.0	0.0	0.6490051659125018	0.898056460652491	0.8409463556374328	0.9012230793405184	0.9154904338800078	0.929567531920276	0.8594115200091695	1.0	0.8275317725221104	0.8393668445183531	0.8607449941631214	0.8285197626140838	0.8203536991948654	0.8150647066776477
7	0.0	0.0	1.0	0.2737823553803152	0.8452937742912227	0.9105937946670412	0.30346622621018315	0.8829473579233088	0.0	0.0	0.3069154069667643	0.33799463399703944	0.0	0.0	0.0	0.511633184084607
8	0.41839524919683446	0.0	0.21841804896807504	0.9939425884461235	0.9466547695607244	0.9024416006864686	0.8276325217499266	0.8540060634707117	0.7367225652885272	1.0	0.8848163610036871	0.9227392060709264	0.6958003030202033	0.6482484972136838	0.826323373480623	0.7877900393606201
9	nan	0.8815481570312587	0.5849454949653408	0.38134063342979146	1.0	0.9215791295433217	0.31953676989407037	0.8865922726346711	0.2668338969504117	nan	0.3073445042285023	0.29024661094708987	0.2880469402246518	0.3116003488096274	0.0	0.0
10	0.6487110630873877	0.0	0.82710326477567	1.0	0.9814451206962771	0.9695491376392344	0.9839174175947639	0.9692406071280779	0.8658826144459926	0.8688539443559259	0.9321303331057684	0.9327973308921867	0.7979146155386527	0.9081351336795315	0.9219006587678655	0.9407864472251773
11	0.3706584953733109	0.9572413923009144	0.8951145740863033	0.9365740409147074	0.9198564664780373	0.9422704050085121	0.9690293688867991	0.8977696641856411	1.0	0.920781177159854	0.8956789695524012	0.9176955376195851	0.8306487796559702	0.8876530414350067	0.8578723630451711	0.6377364139973888
12	0.23901150091458043	0.8426218413889105	0.85185996650031	0.93439173375322	0.9542404131627906	0.9966452362978907	0.9695980813888878	0.8615299562904949	0.9687674950169375	1.0	0.9587729113502005	0.9973729298558042	0.9960820969584568	0.9632242127314897	0.9974105791966534	0.9186608105591162
13	0.0	0.0	0.0	0.7689114855496764	0.7633928735251168	0.7571611330745434	0.7926550630434909	0.7763080563539762	0.9859214152609453	0.8010874138160234	0.7531578407745491	0.7744718509875768	0.6904479339234451	1.0	0.6673217450980019	0.7439995282315457
14	0.0	0.9945762733047108	0.960371111202264	0.9752593523914387	0.9521782926871502	0.9032895668394743	1.0	0.9241045460844837	0.9552689442276876	0.9652328244332645	0.9464644510853601	0.9265383991183945	0.7684472541447221	0.9581111196463024	0.9376445990412953	0.9659824740608765
15	0.3307803610984926	0.9751213780107154	0.9757346408988736	0.9489012607177163	0.9041571343246909	0.9243850089657099	0.97286849412317	0.9947471207352893	1.0	0.7339544960503834	0.9107453449736936	0.9176323598565794	0.8627500964663386	0.9099688279488173	0.7210701250103821	0.0
