# Supplementary material for: A semi-automated material exploration scheme to predict the solubilities of tetraphenylporphyrin derivatives
Source: Commun Chem. 2022 Nov 22;5:158. doi: 10.1038/s42004-022-00770-9 (PMC9814751; doi:10.1038/s42004-022-00770-9)
Supplement: Supplementary file 3 — Supplementary Data 1 [file 42004_2022_770_MOESM3_ESM.zip › cls5.csv]

Solvent	S1	S2	S3	S4	S5	S6	S7	S8	S9	S10	S11	S12	S13	S14	S15	S16
1	0	0	2	4	4	3	4	3	2	2	3	2	2	2	3	3
2	1	0	2	4	4	4	4	4	2	2	4	4	3	2	3	3
3	0	4	4	3	3	3	3	3	3	3	3	2	3	3	3	2
4	0	0	2	3	4	3	3	4	2	2	3	2	2	2	3	2
5	1	2	1	3	3	1	3	3	4	3	3	4	4	3	2	2
6	0	0	2	4	4	4	4	4	2	2	3	2	2	2	3	2
7	0	0	2	1	4	4	1	4	0	0	1	1	0	0	0	1
8	1	0	1	4	4	4	3	4	2	2	4	2	3	2	3	3
9	1	4	3	1	4	4	1	4	1	1	1	1	1	1	0	0
10	3	0	2	4	4	4	4	4	2	2	4	2	3	2	4	4
11	1	4	4	4	4	4	4	4	4	4	4	4	3	4	4	3
12	1	4	4	4	4	4	4	4	4	4	4	4	4	4	4	4
13	0	0	0	3	3	3	3	3	2	2	3	2	3	2	3	3
14	0	4	4	4	4	4	4	4	4	4	4	4	3	4	4	4
15	1	4	4	4	4	4	4	4	4	3	4	4	4	4	3	0
