# Supplementary material for: A semi-automated material exploration scheme to predict the solubilities of tetraphenylporphyrin derivatives
Source: Commun Chem. 2022 Nov 22;5:158. doi: 10.1038/s42004-022-00770-9 (PMC9814751; doi:10.1038/s42004-022-00770-9)
Supplement: Supplementary file 3 — Supplementary Data 1 [file 42004_2022_770_MOESM3_ESM.zip › agg_h.csv]

Solvent	S1	S2	S3	S4	S5	S6	S7	S8	S9	S10	S11	S12	S13	S14	S15	S16
1	0	0	0.017447479	0.995161735	0.924807691	0.603587088	1	0.716708544	0.074248466	0.020239925	0.421567825	0.056369362	0.261381513	0.020842992	0.485577793	0.534590918
2	0.328719235	0	0.056289778	0.741328033	0.70268668	0.999890264	0.757777613	1	0.113163603	0.036806798	0.699115149	0.48695557	0.454434787	0.039375596	0.820930461	0.820722734
3	0	1	0.812320971	0.70162433	0.848490594	0.38945515	0.492458022	0.648837236	0.439247943	0.558749593	0.563194792	0.053281713	0.450617064	0.680685752	0.487236355	0.148664218
4	0	0	0.013702054	0.45580283	1	0.486781947	0.400533092	0.804721623	0.014216876	0.008332749	0.450374033	0.015291659	0.246600053	0.008653939	0.306826828	0.260387641
5	0.075702459	0.047619477	0.469233038	0.61320005	0.499325713	0.499658645	0.666301674	0.978772528	1	0.617383947	0.737487166	0.803725079	0.505480374	0.754511368	0.40673047	0.072002762
6	0	0	0.002616084	0.86310219	0.836774822	0.938912748	0.909633154	1	0.027951797	0.005670813	0.530001144	0.021596779	0.362993373	0.008408407	0.512306585	0.144291714
7	0	0	0.059774777	0.158872258	1	0.634482065	0.335729117	0.546450999	0	0	0.280530884	0.056868885	0	0	0	0.005586816
8	0.204643265	0	2.22E-08	1	0.929822937	0.849442056	0.517970698	0.79618182	0.046395584	0.010702598	0.599859303	0.040048662	0.279345234	0.011820061	0.64656837	0.451322357
9	nan	0.389658243	0.581653308	0.235051173	1	0.550575255	0.202039595	0.651211022	0.074576367	nan	0.180657976	0.088425397	0.040713389	0.393286006	0	0
10	0.413755611	0	0.033116373	0.782768256	0.773019435	1	0.565341813	0.792711782	0.073992931	0.06075477	0.583170247	0.063133769	0.372532321	0.022084702	0.715222451	0.687854449
11	0.41444328	0.915307621	0.792561323	0.701997595	1	0.967195549	0.879059617	0.620910788	0.753097831	0.596271757	0.682047422	0.60173634	0.508054934	0.590959107	0.54211858	0.644175182
12	0.161476446	0.525768737	0.59421368	0.616280107	0.886458817	1	0.774447491	0.657181238	0.568513711	0.7420749	0.640827556	0.747047536	0.633003026	0.688950112	0.465807762	0.555992781
13	0	0	0	1	0.770445544	0.959439527	0.797145002	0.571420588	0.051373527	0.01555475	0.670243691	0.045452173	0.529277151	0.016341889	0.792402381	0.769599065
14	0	0.561034055	0.571247373	0.600986529	0.476216958	0.400572152	0.516441555	0.894803649	0.639717256	0.611007849	0.607534161	1	0.333604262	0.575284952	0.404863144	0.551253402
15	0.022730211	0.513448298	0.733639369	0.428068033	0.398560892	0.50181443	0.716619511	1	0.705018288	0.726098496	0.526473995	0.522210902	0.396360629	0.48395141	0.612608209	0
