# Supplementary material for: A semi-automated material exploration scheme to predict the solubilities of tetraphenylporphyrin derivatives
Source: Commun Chem. 2022 Nov 22;5:158. doi: 10.1038/s42004-022-00770-9 (PMC9814751; doi:10.1038/s42004-022-00770-9)
Supplement: Supplementary file 3 — Supplementary Data 1 [file 42004_2022_770_MOESM3_ESM.zip › agg_a.csv]

Solvent	S1	S2	S3	S4	S5	S6	S7	S8	S9	S10	S11	S12	S13	S14	S15	S16
1	0	0	0.020265709	0.984012542	0.928479427	0.652448543	1	0.868093713	0.069852032	0.022588296	0.530058432	0.065326975	0.364119648	0.025416636	0.66212273	0.637600592
2	0.781103155	0	0.053682484	0.739557571	0.722356692	0.995153305	0.760570449	1	0.103813648	0.031159598	0.682266862	0.438978636	0.567696406	0.046630973	0.923560139	0.87871763
3	0	0.987886185	0.9067842	0.828403806	1	0.558072315	0.651202699	0.844560115	0.566103555	0.687383518	0.71553997	0.067487745	0.492501262	0.828879817	0.650607583	0.216481174
4	0	0	0.017499323	0.554268359	1	0.592996082	0.496460297	0.868980745	0.016789711	0.010118573	0.547862039	0.01836241	0.347856734	0.010381103	0.394201846	0.334922932
5	0.132422968	0.039787172	0.600394786	0.516741944	0.488830724	0.55224997	0.67397949	1	0.685584329	0.444120025	0.608130746	0.50877597	0.418520514	0.570652885	0.249347635	0.042928694
6	0	0	0.003625127	0.895436982	0.915964424	0.964797548	0.927475103	1	0.027526587	0.004420924	0.593577585	0.023461948	0.368249581	0.008480526	0.575162974	0.164856187
7	0	0	0.048636632	0.414640993	1	0.598627063	0.781977372	0.529297073	0	0	0.633196875	0.122342112	0	0	0	0.007918248
8	0.403033993	0	0.006317509	1	0.965626389	0.917055085	0.596811953	0.896889217	0.060730931	0.010204842	0.662228035	0.044003464	0.385105875	0.016975187	0.750970687	0.540329237
9	nan	0.464266638	0.902593857	0.485468656	1	0.598949548	0.454990396	0.741685595	0.211196135	nan	0.420167701	0.246597799	0.110328283	0.932827479	0	0
10	0.587555264	0	0.03888157	0.754020149	0.75808531	1	0.554762551	0.799246116	0.084600792	0.069437546	0.628585303	0.06796303	0.475228975	0.02373419	0.765113481	0.724964573
11	0.849920869	0.889818055	0.824248966	0.692655328	1	0.93542831	0.819874977	0.641823843	0.648898265	0.620141939	0.711615012	0.629280019	0.613717334	0.627136839	0.590853959	0.878727878
12	0.474650754	0.632608698	0.706971823	0.654303605	0.921433383	1	0.792819269	0.752648226	0.582264836	0.737072465	0.663054461	0.740428388	0.59754121	0.709237964	0.389788504	0.602788203
13	0	0	0	1	0.767236872	0.969651465	0.774308193	0.565031041	0.038050292	0.015555777	0.687192638	0.045856506	0.591564209	0.01237809	0.898382511	0.789019343
14	0	0.497657931	0.533074262	0.533505904	0.432070114	0.391672457	0.449747497	0.844043767	0.603338425	0.572756207	0.569187175	1	0.409765099	0.538707975	0.387726256	0.494012019
15	0.054578398	0.51608575	0.740072198	0.446423803	0.432874517	0.535467652	0.731709431	1	0.699715443	0.968261776	0.585194557	0.577892845	0.500399235	0.538249636	0.825543387	0
