# Supplementary material for: A semi-automated material exploration scheme to predict the solubilities of tetraphenylporphyrin derivatives
Source: Commun Chem. 2022 Nov 22;5:158. doi: 10.1038/s42004-022-00770-9 (PMC9814751; doi:10.1038/s42004-022-00770-9)
Supplement: Supplementary file 3 — Supplementary Data 1 [file 42004_2022_770_MOESM3_ESM.zip › agg_p.csv]

Solvent	S1	S2	S3	S4	S5	S6	S7	S8	S9	S10	S11	S12	S13	S14	S15	S16
1	nan	nan	0.9903402822070823	0.9990829376659559	1.0	0.9970226256956805	0.9977161213457858	0.995558119729662	0.9863803140586185	0.986200660928338	0.9911975922393317	0.9855416408660471	0.9852185361751374	0.9906886532644972	0.9904892035617442	0.994148390128436
2	1.0	nan	0.9861879856641343	0.9943112855483803	0.9960014585830319	0.9928597820430879	0.9930971876123358	0.9919963856467581	0.9851577168216319	0.9838599434120053	0.9876362161854345	0.9827238728367695	0.9818658839954197	0.9880739024870375	0.9874103146546797	0.991354931993006
3	nan	0.9868817374012304	0.99037134982633	0.9996359212587718	1.0	0.9980735081271802	0.9992000748781216	0.9964320992857124	0.9906311595030336	0.988990922983711	0.993050257273657	0.9883981052299579	0.9840270106602353	0.9923022406514572	0.9928350130823325	0.997825076341118
4	nan	nan	0.9904049326866042	0.9988744559766096	1.0	0.997561272325022	0.9979258111874939	0.9960931337396229	0.9901894051488342	0.9889794079893981	0.9926272152783695	0.9873367771561944	0.9847372540596712	0.991853411306726	0.9925758885973867	0.9962589897775023
5	0.9636580878685052	0.9615266599628719	0.9733598368052664	0.993222393411414	0.9980129449545007	0.996336792589057	0.990138676517048	0.9944692940981531	0.989172932072016	0.9874254039119805	0.9849908546183228	0.9893416674392	0.9812329526840443	0.9868027766785398	0.9946663570071407	1.0
6	nan	nan	0.9902224735900331	1.0	0.9997748479963687	0.9966975916638394	0.9980176707353139	0.9957938107574543	0.9922875265733635	0.990338605488177	0.9933480617710932	0.9901717266853177	0.9878966545403243	0.994591040373227	0.9950027607659507	0.99893554726356
7	nan	nan	0.9728530504974403	0.9815706916270422	0.9828321165279216	0.9809127998130299	1.0	0.9801579492643506	nan	nan	0.9958567074312862	0.9735125483489424	nan	nan	nan	0.976202499170889
8	0.9633960431626346	nan	1.0	0.9695618428539184	0.9697406159657327	0.9662725479799606	0.9685421059539776	0.9653962461039362	0.9630259008486524	0.9599766086704975	0.9623819184716716	0.958167356302971	0.9585457057611543	0.9634283711107793	0.9601296744990141	0.964337417799182
9	nan	0.939639414577688	0.9552599649198388	0.9999999999999944	0.9577776002465201	0.9550615976842138	1.0	0.9550685487074495	0.9911727835401394	nan	1.0	0.9814227844369524	0.9723062019853174	0.9951063236805975	nan	nan
10	0.9927431764988603	nan	0.990883449593203	0.9985510400818719	1.0	0.9954637037400893	0.9969862464013339	0.9937051559643982	0.9881510571296126	0.9866319516306185	0.9918571916154217	0.985082578848269	0.9783273593097389	0.9877348362589438	0.9891173019942714	0.9924525301177303
11	0.995556537653488	0.9870467085050751	0.9898089243550893	0.9986094921219999	1.0	0.9967413023480719	0.9970506984353041	0.9953769884219582	0.9884623303329847	0.988024415842251	0.9919953590009395	0.9864648401123914	0.9850398253875399	0.991333691609551	0.9917095113903692	0.9998532535882446
12	1.0	0.9489187602359572	0.9523778697682098	0.9612910702151867	0.9626183310333835	0.9602162412058667	0.9599007773526698	0.9601976323486267	0.9537310151184519	0.9523208397079689	0.9556216402304085	0.9516131111975648	0.9495327984654252	0.9553333244803126	0.9545493143670478	0.9602218429026099
13	nan	nan	nan	0.998817193451494	1.0	0.9973566885747259	0.9975737841245966	0.996398280965228	0.9889178057085831	0.9883446616779259	0.9922753430278038	0.9876787984953925	0.9854957770843514	0.9903403299726059	0.9923004044023929	0.9954003800252891
14	nan	0.9869126951702566	0.990598560388044	0.9985480286697465	1.0	0.9977719417985486	0.9977295115199709	0.9959921138348697	0.9892036073564595	0.988035836140983	0.9920473864388782	0.9866341626806904	0.9865317127689646	0.9920706705679638	0.9924706123820178	0.9948063688213229
15	0.9849679172676272	0.9850785670900887	0.9883921651289991	0.998498011238346	1.0	0.9973673578686689	0.9970904532966788	0.9963402858403436	0.9912794731054159	0.9950112101452793	0.9924473543867236	0.9891222687770879	0.9873463985975319	0.9923213481867871	0.998104165190302	nan
