# Supplementary material for: A semi-automated material exploration scheme to predict the solubilities of tetraphenylporphyrin derivatives
Source: Commun Chem. 2022 Nov 22;5:158. doi: 10.1038/s42004-022-00770-9 (PMC9814751; doi:10.1038/s42004-022-00770-9)
Supplement: Supplementary file 3 — Supplementary Data 1 [file 42004_2022_770_MOESM3_ESM.zip › README.md]

Supplementary Data 1

A semi-automated material exploration scheme to predict the solubilities of tetraphenylporphyrin derivatives

bb.csv		: substitution target TPP derivatives (images and SMILES)
sc_*.csv	: substitution molecules to make GENERATED list
priority.csv	: calculated priorities (until 1000) for GENERATED list
ACCESSIBLE.smi	: ACCESSIBLE molecules (SMILES)
GENERATED.smi	: GENERATED molecules (SMILES)
agg_*.csv	: Four indicators: agg_p (Peak position lmax), agg_h (Intensity), agg_w (FWHM), and agg_a (Area).
peaks.csv	: Data for peaks taken from experimental data
cls5.csv	: Five class value (0-4) for each pair of molecule and solvent
Observed_data/* : UV-Vis absorption spectra data
