# Supplementary material for: A semi-automated material exploration scheme to predict the solubilities of tetraphenylporphyrin derivatives
Source: Commun Chem. 2022 Nov 22;5:158. doi: 10.1038/s42004-022-00770-9 (PMC9814751; doi:10.1038/s42004-022-00770-9)
Supplement: Supplementary file 3 — Supplementary Data 1 [file 42004_2022_770_MOESM3_ESM.zip › sc_cooh.csv]

ID	SMILES
284	C(=O)O
176	CC(=O)O
10110	C#CC(=O)O
6581	C=CC(=O)O
760	C(=O)C(=O)O
1032	CCC(=O)O
750	C(C(=O)O)N
757	C(C(=O)O)O
68535	CC#CC(=O)O
137547	C#CCC(=O)O
9740	C(C#N)C(=O)O
32743	C=CCC(=O)O
637090	CC=CC(=O)O
4093	CC(=C)C(=O)O
15655	C1CC1C(=O)O
1060	CC(=O)C(=O)O
264	CCCC(=O)O
6590	CC(C)C(=O)O
974	C(=O)(C(=O)O)N
239	C(CN)C(=O)O
1088	CNCC(=O)O
5950	CC(C(=O)O)N
68152	C(CO)C(=O)O
12251	COCC(=O)O
107689	CC(C(=O)O)O
1133	C(C(=O)O)S
300	C(C(=O)O)Cl
9788	C(C(=O)O)(F)F
22464	C#CCCC(=O)O
170267	C#CC(C(=O)O)O
61138	C=CCCC(=O)O
125468	CC=C(C)C(=O)O
81326	CC1(CC1)C(=O)O
10931	CC(=CC(=O)O)C
5282706	CC=CCC(=O)O
19494	C1CC(C1)C(=O)O
638122	CCC=CC(=O)O
93192	C1C(CN1)C(=O)O
16486	C1CNC1C(=O)O
535	C1CC1(C(=O)O)N
58	CCC(=O)C(=O)O
6417	CC(C)(C)C(=O)O
7991	CCCCC(=O)O
10430	CC(C)CC(=O)O
8314	CCC(C)C(=O)O
75606	C(C(=O)O)NC=O
673	CN(C)CC(=O)O
316542	CCNCC(=O)O
64956	CC(CN)C(=O)O
10932	CC(CC(=O)O)N
439691	CCC(C(=O)O)N
6119	CC(C)(C(=O)O)N
4377	CC(C(=O)O)NC
119	C(CC(=O)O)CN
867	C(C(=O)O)C(=O)O
11671	CC(C)(C(=O)O)O
11266	CCC(C(=O)O)O
441	CC(CC(=O)O)O
12301	CCOCC(=O)O
5951	C(C(C(=O)O)N)O
11267	C(C(C(=O)O)O)N
752	C(C(C(=O)O)O)O
6514	C(CS)C(=O)O
62326	CC(C(=O)O)S
7899	C(CCl)C(=O)O
107915	CC(C(=O)O)Cl
12473	C1=CNC(=C1)C(=O)O
101030	C1=CNC=C1C(=O)O
6919	C1=COC(=C1)C(=O)O
10268	C1=COC=C1C(=O)O
3015937	C1=C(C=NN1)C(=O)O
14080	C1=C(NC=N1)C(=O)O
574310	C1=C(NN=C1)C(=O)O
574321	C1=CN=C(N1)C(=O)O
324380	CCCC#CC(=O)O
853756	C1C=CCC1C(=O)O
143036	C#CCCCC(=O)O
643460	CC=CC=CC(=O)O
95964	C1CC=C(C1)C(=O)O
14281430	C1=C(N=CO1)C(=O)O
94284	C1C=CC(N1)C(=O)O
371	C(#CC(=O)O)C(=O)O
4913358	C1C(CC1=O)C(=O)O
5365909	CCC=C(C)C(=O)O
642039	CC(C)C=CC(=O)O
5282707	CCCC=CC(=O)O
15308	C=CCCCC(=O)O
5282708	CCC=CCC(=O)O
549519	CC(CC=C)C(=O)O
18840	C1CCC(C1)C(=O)O
10192561	CC1(CC1C(=O)O)C
5280451	C(=CC(=O)O)C(=O)N
145742	C1CC(NC1)C(=O)O
14044	C=CCC(C(=O)O)N
444266	C(=CC(=O)O)C(=O)O
74563	CCCC(=O)C(=O)O
11579	CC(=O)CCC(=O)O
14028997	CC1(COC1)C(=O)O
2734707	C1CC(OC1)C(=O)O
11684	CCC(C)(C)C(=O)O
7755	CCC(C)CC(=O)O
6915	CCC(CC)C(=O)O
8892	CCCCCC(=O)O
7341	CCCC(C)C(=O)O
14057	CC(C)(C)CC(=O)O
12587	CC(C)CCC(=O)O
2760995	CN(C)C(=O)C(=O)O
1810758	CC(C(=O)O)NC=O
10972	CC(=O)NCC(=O)O
763	C(C(=O)O)N=C(N)N
138	C(CCN)CC(=O)O
75725	CC(C)(C(=O)O)NC
1182	CC(C)C(C(=O)O)N
439575	CCCC(C(=O)O)N
487	CC(C(=O)O)C(=O)O
1110	C(CC(=O)O)C(=O)O
10020	C(C(=O)O)NC(=O)N
95433	CCC(C)(C(=O)O)O
78548	CC(C)(CO)C(=O)O
69362	CC(C)(CC(=O)O)O
61351	CCOCCC(=O)O
428913	C(CNCC(=O)O)N
2149	C(C(CN)O)C(=O)O
2733929	C(CN)C(C(=O)O)O
205	CC(C(C(=O)O)N)O
97963	COCC(C(=O)O)N
12647	C(CO)C(C(=O)O)N
152910	CC(CS)C(=O)O
563	CSCCC(=O)O
5862	C(C(C(=O)O)N)S
243	C1=CC=C(C=C1)C(=O)O
16048	CC(CC(=O)O)Cl
20137	CCC(C(=O)O)Cl
12300	C(CC(=O)O)CCl
1018	C1=CC=NC(=C1)C(=O)O
938	C1=CC(=CN=C1)C(=O)O
5922	C1=CN=CC=C1C(=O)O
2761046	C1=CN=NC=C1C(=O)O
12626245	C1=CN=C(N=C1)C(=O)O
78346	C1=C(C=NC=N1)C(=O)O
169306	C1=CN=CN=C1C(=O)O
1047	C1=CN=C(C=N1)C(=O)O
81453	CN1C=CC=C1C(=O)O
78127	CC1=C(OC=C1)C(=O)O
643158	CN1C(=CC=N1)C(=O)O
656129	C1=CN(C=N1)CC(=O)O
541509	CN1C=C(N=C1)C(=O)O
643160	CN1C=C(C=N1)C(=O)O
573176	CN1C=CC(=N1)C(=O)O
69470	C1CCC(=CC1)C(=O)O
20903	C1CC(CC=C1)C(=O)O
73869	CCCCC#CC(=O)O
853085	CC1=NOC(=C1)C(=O)O
1425240	CC1=C(C=NO1)C(=O)O
76947	CC1=CC(=NO1)C(=O)O
292311	CC1=C(OC=N1)C(=O)O
2777972	C(C(=O)O)C(F)(F)F
77200	C1(=NC(=NN1)N)C(=O)O
543207	C1=NN=NN1CC(=O)O
89031	C(C1=NNN=N1)C(=O)O
227798	C1CC(=O)CC1C(=O)O
76526	C(CNCC(=O)O)C#N
6918	C1=CSC=C1C(=O)O
10700	C1=CSC(=C1)C(=O)O
5282709	CCCCC=CC(=O)O
5282710	CCCC=CCC(=O)O
5282650	CCCC=C(C)C(=O)O
71606	C1CCC(C1)CC(=O)O
140065	CC(C)(CC=C)C(=O)O
7413	C1CCC(CC1)C(=O)O
6597	C(C(=O)O)(Cl)Cl
439685	C1CC(=O)NC1C(=O)O
5354909	CNC(=O)C=CC(=O)O
79482	CC(=O)NC(=C)C(=O)O
304271	C1=C(N=CS1)C(=O)O
2901	C1CCC(C1)(C(=O)O)N
1796510	C1CC(CNC1)C(=O)O
3773	C1CNCCC1C(=O)O
439227	C1CCNC(C1)C(=O)O
6993664	CC1(CCCN1)C(=O)O
5354456	COC(=O)C=CC(=O)O
104532	C1CC(=O)OC1C(=O)O
638129	CC(=CC(=O)O)C(=O)O
811	C=C(CC(=O)O)C(=O)O
69017	C1CC1(C(=O)O)C(=O)O
246523	CC(CC(=O)O)C(=O)C
225902	CC(CC(=O)C)C(=O)O
18407	CC(=O)CCCC(=O)O
47	CCC(C)C(=O)C(=O)O
70	CC(C)CC(=O)C(=O)O
552244	C=CCOCCC(=O)O
13150	CC(C)(C)C(=O)C(=O)O
219302	C1COCCC1C(=O)O
20653	CCCCC(C)C(=O)O
14455	CCCC(C)(C)C(=O)O
12344	CC(C)CCCC(=O)O
8094	CCCCCCC(=O)O
440014	C1C(CNC1C(=O)O)O
559455	CCC(C(=O)O)NC=O
7345	CC(C(=O)O)NC(=O)C
586	CN(CC(=O)O)C(=N)N
439524	CC(C)CC(C(=O)O)N
21236	CCCCC(C(=O)O)N
164608	CC(C)(C)C(C(=O)O)N
6306	CCC(C)C(C(=O)O)N
564	C(CCC(=O)O)CCN
970	C(C(=O)C(=O)O)C(=O)O
2734802	C1(C(O1)C(=O)O)C(=O)O
11756	CCC(C(=O)O)C(=O)O
10349	CC(CC(=O)O)C(=O)O
11686	CC(C)(C(=O)O)C(=O)O
5325906	CC(C(=O)O)OC(=O)C
70615	CCOC(=O)CC(=O)O
743	C(CC(=O)O)CC(=O)O
236	C(C(C(=O)O)N)C(=O)N
11163	C(C(=O)NCC(=O)O)N
538288	CCC(C)(CC(=O)O)O
83697	CC(C)CC(C(=O)O)O
41958	CCCCOCC(=O)O
8897	C(C(=O)O)NCC(=O)O
424	C(C(C(=O)O)N)C(=O)O
11902999	C1C(CNC1C(=O)O)F
14389889	CC(=S)NCC(=O)O
93176	C1C(NCS1)C(=O)O
42486	C1CSC(N1)C(=O)O
222656	C(C(C(=O)O)O)C(=O)O
8088	C(C(=O)O)OCC(=O)O
78501	CC(CO)(CO)C(=O)O
14485	CC(=O)SCC(=O)O
778	C(CS)C(C(=O)O)N
24417	CSCC(C(=O)O)N
13777789	C1C(CC1(F)F)C(=O)O
7418	CC1=CC(=CC=C1)C(=O)O
7470	CC1=CC=C(C=C1)C(=O)O
8373	CC1=CC=CC=C1C(=O)O
5324925	CC(C)C(C(=O)O)Cl
14244	C(CCCl)CC(=O)O
83542	CC(C)(CCl)C(=O)O
978	C1=CC(=CC=C1C(=O)O)N
227	C1=CC=C(C(=C1)C(=O)O)N
137860	CC1=NC=C(C=C1)C(=O)O
2762821	CC1=NC=CC(=C1)C(=O)O
268757	CC1=C(N=CC=C1)C(=O)O
70282	CC1=NC(=CC=C1)C(=O)O
643373	CC1=C(C=CC=N1)C(=O)O
7419	C1=CC(=CC(=C1)N)C(=O)O
338	C1=CC=C(C(=C1)C(=O)O)O
135	C1=CC(=CC=C1C(=O)O)O
643402	C1=COC(=C1)C=CC(=O)O
7420	C1=CC(=CC(=C1)O)C(=O)O
18496	C1=CC(=NC=C1C(=O)O)N
278396	C1=CN=C(C=C1C(=O)O)N
736715	C1=C(NC=N1)C=CC(=O)O
459531	C1=CN=CC(=C1C(=O)O)N
72930	C1=CC(=C(N=C1)N)C(=O)O
122831	CC1=CN=C(C=N1)C(=O)O
351652	C1=CC(=NC(=C1)N)C(=O)O
354316	C1=C(C=NC=C1N)C(=O)O
4179726	C1=CC(=NC=C1N)C(=O)O
78949	C1C2CC(C1C=C2)C(=O)O
14269106	COCC(C(=O)O)Cl
6227	C(C(=O)O)Br
280756	C1=CNC(=O)C=C1C(=O)O
13401	C1=CC(=C(N=C1)C(=O)O)O
72924	C1=CC(=O)NC=C1C(=O)O
242721	C1=CC(=O)NC(=C1)C(=O)O
268740	C1=CC(=NC=C1O)C(=O)O
34037	C1=C(C=NC=C1O)C(=O)O
735149	C1=CNC(=CC1=O)C(=O)O
69114	C1=CNC(=O)C(=C1)C(=O)O
459503	C1=CN=CC(=C1C(=O)O)O
72656	C1=CN=C(C(=N1)C(=O)O)N
587694	C=C(C(=O)O)C(F)(F)F
2793719	C1=C(OC(=C1)C(=O)O)C=O
12305536	C1=COC(=CC1=O)C(=O)O
68141	C1=CC(=O)OC=C1C(=O)O
135432441	C1=C(N=CNC1=O)C(=O)O
305970	C1=CC(=O)NN=C1C(=O)O
9973	C1=CC(=CC=C1C(=O)O)F
9935	C1=CC=C(C(=C1)C(=O)O)F
9968	C1=CC(=CC(=C1)F)C(=O)O
69465	CC1=CC(=C(O1)C)C(=O)O
587721	CC1=NN(C(=C1)C(=O)O)C
20350	CC1=CCC(CC1)C(=O)O
345360	C1=CN=C(C=C1C(=O)O)F
242819	C1=CC(=NC=C1C(=O)O)F
96089	C1=CC(=C(N=C1)F)C(=O)O
226027	C1=CC(=NC(=C1)F)C(=O)O
2762876	C1=CC(=NC=C1F)C(=O)O
120232	C1=C(C=NC=C1F)C(=O)O
75636	CC1=C(C(=NO1)C)C(=O)O
2777085	C(CC(F)(F)F)C(=O)O
5356793	C(=CC(=O)O)C=CC(=O)O
99621	C1CC(=O)NN=C1C(=O)O
90269	CC1=C(SC=C1)C(=O)O
23404	C1=CSC=C1CC(=O)O
15970	C1=CSC(=C1)CC(=O)O
74713	CC1=CC=C(S1)C(=O)O
5282716	CCCCC=CCC(=O)O
5282714	CCCCCC=CC(=O)O
152115	CC1(C(C1(C)C)C(=O)O)C
70744	CC1(CCCCC1)C(=O)O
21363	C1CCC(CC1)CC(=O)O
8818	C1CCC(C1)CCC(=O)O
20330	CC1CCC(CC1)C(=O)O
6418	CC(C(=O)O)(Cl)Cl
11263	C(C(C(=O)O)Cl)Cl
284728	CC1=NC(=CS1)C(=O)O
98845	CC1=NC=C(S1)C(=O)O
209805	CC1=C(SC=N1)C(=O)O
1366	C1CCC(CC1)(C(=O)O)N
2724640	C1CCC(C(C1)C(=O)O)N
171560	C1CC(CCC1C(=O)O)N
3082488	C1CC(CC(C1)N)C(=O)O
5351896	C(C=CCC(=O)O)C(=O)O
2568	C1CC(C1)(C(=O)O)C(=O)O
5354457	CCOC(=O)C=CC(=O)O
81791	COC(=O)CC(=C)C(=O)O
271816	C1CCC(C(C1)C(=O)O)O
5255726	C1CC(CC(C1)O)C(=O)O
151138	C1CC(CCC1C(=O)O)O
14475	CCCCCC(C)C(=O)O
3121	CCCC(CCC)C(=O)O
8697	CCCCC(CC)C(=O)O
163217	CCCCC(C)(C)C(=O)O
379	CCCCCCCC(=O)O
306107	CCC(C(=O)O)NC(=O)C
6950945	CC(C)C(C(=O)O)NC=O
2733735	CC(C)CC(CC(=O)O)N
13580	C(CCCN)CCC(=O)O
69789	C(C(C(=O)O)(F)F)(F)F
68328	C(C(=O)CC(=O)O)C(=O)O
51	C(CC(=O)O)C(=O)C(=O)O
196	C(CCC(=O)O)CC(=O)O
11701	CC(C)(CC(=O)O)C(=O)O
819050	C1=CSC(=C1F)C(=O)O
12284	CC(CC(=O)O)CC(=O)O
69037	CC(C)C(C(=O)O)C(=O)O
12046	CC(CCC(=O)O)C(=O)O
73917	COC(=O)CCCC(=O)O
69475	C1=CC=C(C=C1)C#CC(=O)O
589706	C#CC1=CC=C(C=C1)C(=O)O
93131	CN(CC(=O)O)C(=O)CN
145815	C(CC(=O)N)C(C(=O)O)N
1551643	CC(C(=O)O)NC(=O)CN
79094	CC(C(=O)NCC(=O)O)N
5962	C(CCN)CC(C(=O)O)N
9793825	C1CC1(CC(=O)O)CS
6994682	COC(=O)C(CC(=O)O)N
20441	CN(CC(=O)O)CC(=O)O
22880	CNC(CC(=O)O)C(=O)O
23327	C(CC(=O)O)C(C(=O)O)N
12087	C1=CC(=CC=C1C#N)C(=O)O
15875	C1=CC(=CC(=C1)C(=O)O)C#N
72390	C1C(NC(=O)S1)C(=O)O
2762513	C1=CN=C(C=C1C(=O)O)C#N
3301396	CCC(CO)(CO)C(=O)O
14098	C=CC1=CC=C(C=C1)C(=O)O
68114	C=C(C1=CC=CC=C1)C(=O)O
444539	C1=CC=C(C=C1)C=CC(=O)O
262719	CC(=O)SCCC(=O)O
5425	C(C(C(=O)O)O)(C(=O)O)N
776396	C1=CC(=CN=C1)C=CC(=O)O
95303	C1=CN=CC=C1C=CC(=O)O
4727	CC(C)(C(C(=O)O)N)S
6137	CSCCC(C(=O)O)N
439655	C(C(C(=O)O)O)(C(=O)O)O
11915	C1=CC=C(C=C1)C(=O)C(=O)O
8406	C1=CC=C(C(=C1)C=O)C(=O)O
12088	C1=CC(=CC=C1C=O)C(=O)O
12077	C1=CC(=CC(=C1)C(=O)O)C=O
31277	C(C(=O)O)SCC(=O)O
6268	C(C(C(=O)O)S)C(=O)O
10296	CC(C1=CC=CC=C1)C(=O)O
11782	CC1=C(C(=CC=C1)C(=O)O)C
12086	CCC1=CC=C(C=C1)C(=O)O
12439	CC1=C(C(=CC=C1)C)C(=O)O
107	C1=CC=C(C=C1)CCC(=O)O
12073	CC1=C(C=C(C=C1)C(=O)O)C
11897	CC1=CC(=C(C=C1)C(=O)O)C
11892	CC1=CC(=C(C=C1)C)C(=O)O
69519	CC1=CC=CC=C1CC(=O)O
10356	CC1=CC(=CC(=C1)C(=O)O)C
12121	CC1=CC(=CC=C1)CC(=O)O
248474	CC1=CC=C(C=C1)CC(=O)O
11427	CSCCC(C(=O)O)O
11051847	CCC(C)C(C(=O)O)Cl
12732683	CC(C)CC(C(=O)O)Cl
20209	C(CCC(=O)O)CCCl
78101	CC1=C(C(=CC=C1)C(=O)O)N
3866	C1=CC=C(C=C1)C(C(=O)O)N
67069	CNC1=CC=CC=C1C(=O)O
66345	CNC1=CC=C(C=C1)C(=O)O
151210	CC1=C(C(=CC=C1)N)C(=O)O
75568	CC1=C(C=C(C=C1)C(=O)O)N
66025	C1=CC=C(C=C1)NCC(=O)O
241632	CC1=C(C=CC(=C1)N)C(=O)O
75316	CC1=CC(=C(C=C1)C(=O)O)N
2733699	CC1=C(C=CC=C1N)C(=O)O
259624	C1=CC(=CN=C1)CCC(=O)O
65526	C1=CC(=CC=C1CN)C(=O)O
75598	CC1=C(C=CC(=C1)C(=O)O)N
10374614	CC1=C(C=C(C=C1)N)C(=O)O
76255	CC1=CC(=C(C=C1)N)C(=O)O
14533	C1=CC(=CC=C1CC(=O)O)N
233485	C(C(=O)O)NC(=O)CCl
12122	C1=CC(=CC(=C1)O)CC(=O)O
76360	C1=CC(=CC=C1CO)C(=O)O
252023	CC1=C(C=CC=C1O)C(=O)O
11914	C1=CC=C(C=C1)C(C(=O)O)O
11370	COC1=CC=CC=C1C(=O)O
7478	COC1=CC=C(C=C1)C(=O)O
6973	CC1=CC(=C(C=C1)O)C(=O)O
6738	CC1=C(C(=CC=C1)C(=O)O)O
235188	CC1=C(C=C(C=C1)O)C(=O)O
19188	C1=CC=C(C=C1)OCC(=O)O
68475	CC1=C(C=CC(=C1)O)C(=O)O
11461	COC1=CC=CC(=C1)C(=O)O
68512	CC1=C(C=C(C=C1)C(=O)O)O
11970	C1=CC=C(C(=C1)CC(=O)O)O
5788	CC1=CC(=C(C=C1)C(=O)O)O
127	C1=CC(=CC=C1CC(=O)O)O
68138	CC1=C(C=CC(=C1)C(=O)O)O
69263	C1=CC(=C(C=C1C(=O)O)N)N
12089	C1=CC(=CC=C1C(=O)O)NN
69126	C1=CC(=C(C=C1N)C(=O)O)N
2736521	C1=CC(=CC(=C1)NN)C(=O)O
12062	C1=C(C=C(C=C1N)N)C(=O)O
11729	CC(C(=O)O)Br
11553	C(CBr)C(=O)O
86	C1=CC(=C(C(=C1)O)N)C(=O)O
68443	C1=CC(=C(C(=C1)N)O)C(=O)O
65083	C1=CC(=C(C=C1C(=O)O)N)O
137566	C1=CC(=C(C=C1C(=O)O)O)N
708093	COC1=C(C=CC=N1)C(=O)O
164592	C1=CC(=C(C=C1O)C(=O)O)N
819942	COC1=NC=CC(=C1)C(=O)O
94960	CC1=CC=C(C(=O)N1)C(=O)O
570891	COC1=CC=CC(=N1)C(=O)O
4075	C1=CC(=C(C=C1N)C(=O)O)O
4649	C1=CC(=C(C=C1N)O)C(=O)O
1268102	C1C=CCC(=C1)C(C(=O)O)N
1682	C(CP(=O)(O)O)C(=O)O
19	C1=CC(=C(C(=C1)O)O)C(=O)O
7424	C1=C(C=C(C=C1O)O)C(=O)O
72	C1=CC(=C(C=C1C(=O)O)O)O
1491	C1=CC(=C(C=C1O)O)C(=O)O
9338	C1=CC(=C(C(=C1)O)C(=O)O)O
3469	C1=CC(=C(C=C1O)C(=O)O)O
2737379	CC1=C(C(=CC=C1)C(=O)O)F
9837	C1=CC(=CC=C1CC(=O)O)F
67617	C1=CC(=CC(=C1)F)CC(=O)O
182114	CC1=C(C=C(C=C1)F)C(=O)O
3860639	CC1=C(C=CC(=C1)F)C(=O)O
2736145	CC1=CC(=C(C=C1)C(=O)O)F
67979	C1=CC=C(C(=C1)CC(=O)O)F
67687	CC1=C(C=C(C=C1)C(=O)O)F
242829	CC1=CC(=C(C=C1)F)C(=O)O
242828	CC1=C(C=CC(=C1)C(=O)O)F
2743794	CCN1C(=CC(=N1)C)C(=O)O
95738	C1=CC(=CC=C1C(=O)O)S
735981	C1=CSC(=C1)C=CC(=O)O
5443	C1=CC=C(C(=C1)C(=O)O)S
95737	C1=CC(=CC(=C1)S)C(=O)O
7425	C1=C(C=C(NC1=O)O)C(=O)O
9971	C1=CC(=C(C=C1C(=O)O)F)N
75396	C1=CC(=C(C=C1C(=O)O)N)F
586408	C1=CC(=C(C(=C1)F)N)C(=O)O
101412	C1=CC(=C(C=C1F)C(=O)O)N
302680	C1=CC(=C(C=C1N)F)C(=O)O
2724967	C1=CC(=C(C=C1F)N)C(=O)O
6274	C1=C(NC=N1)CC(C(=O)O)N
673681	C1=CNC(=S)C(=C1)C(=O)O
76720	C1=C(OC(=C1)C(=O)O)C(=O)O
68442	C1=NC(=C(N1)C(=O)O)C(=O)O
967	C1=C(NC(=O)NC1=O)C(=O)O
76559	C1=C(NN=C1C(=O)O)C(=O)O
19867367	CC(C)(C(=O)O)C(F)(F)F
160456	C1=CC(=C(C=C1C(=O)O)F)O
268724	C1=CC(=C(C(=C1)F)O)C(=O)O
67661	C1=CC(=C(C=C1F)O)C(=O)O
67658	C1=CC(=C(C=C1F)C(=O)O)O
2783398	C1=CC(=C(C=C1O)F)C(=O)O
586777	C1=CC(=C(C(=C1)F)C(=O)O)O
5282723	CCCCCC=CCC(=O)O
5312586	CCCCCCC=CC(=O)O
1490288	CCC1CCC(CC1)C(=O)O
69702	C1CCC(CC1)CCC(=O)O
6318	C1=CC(=CC=C1C(=O)O)Cl
8374	C1=CC=C(C(=C1)C(=O)O)Cl
447	C1=CC(=CC(=C1)Cl)C(=O)O
25246	CC(CCl)(C(=O)O)Cl
6441567	CC=C(C)C(=O)NCC(=O)O
2759232	C1CN(CCC1C(=O)O)C=O
736488	CC1=C(SC(=N1)C)C(=O)O
736848	C1CCC(CC1)C(C(=O)O)N
5526	C1CC(CCC1CN)C(=O)O
76258	C1=CC(=C(N=C1)Cl)C(=O)O
247986	C1=C(C=NC=C1Cl)C(=O)O
20812	C1=CC(=NC(=C1)Cl)C(=O)O
236985	C1=CN=C(C=C1C(=O)O)Cl
230890	C1=CN=C(C=C1Cl)C(=O)O
824632	C1=CC(=C(N=C1)C(=O)O)Cl
2735816	C1=CN=CC(=C1C(=O)O)Cl
79222	C1=CC(=NC=C1C(=O)O)Cl
2760712	CC(C(=O)O)(C(F)(F)F)O
99166	C1=CC(=C(C=C1C(=O)O)F)F
370590	C1=CC(=C(C(=C1)F)F)C(=O)O
76339	C1=CC(=C(C=C1F)C(=O)O)F
9796	C1=CC(=C(C(=C1)F)C(=O)O)F
74102	C1=CC(=C(C=C1F)F)C(=O)O
101265	C1=C(C=C(C=C1F)F)C(=O)O
533740	CCOC(=O)CC(=C)C(=O)O
101540	CC1(C(CC(=O)O1)C(=O)O)C
6057891	CC(C)OC(=O)C=CC(=O)O
34665	C1=C(N=C(S1)N)CC(=O)O
202819	C1CC(CCC1CO)C(=O)O
90960	CC(CC(=O)O)CC(C)(C)C
62089	CCCCC(C)CCC(=O)O
8158	CCCCCCCCC(=O)O
465472	C1=C(N=CC(=N1)Cl)C(=O)O
14500875	C1=C(N=C(C=N1)Cl)C(=O)O
11240637	C1=CN=C(C(=C1C(=O)O)F)F
227752	CC(C)C(C(=O)O)NC(=O)C
9880216	CC(C)CC(C(=O)O)NC=O
546304	CC(C)CC(=O)NCC(=O)O
69522	CCCCCCC(C(=O)O)N
12681	CC(C)(CCC(=O)O)C(=O)O
20984	CC(C)(CC(=O)O)CC(=O)O
12292	CC(CCC(=O)O)CC(=O)O
545853	CC(C)(C)OC(=O)CC(=O)O
10801	CCCCC(C(=O)O)C(=O)O
385	C(CCC(=O)O)CCC(=O)O
66114	CCOC(=O)CCCC(=O)O
12328	COC(=O)CCCCC(=O)O
86878	CCC(C(=O)O)NC(=O)CN
44630046	CC(C(=O)NC(C)C(=O)O)N
99281	C(CC(=O)O)CNC(=O)CN
15331	CN(C)NC(=O)CCC(=O)O
94180	CCCCCCC(C(=O)O)O
10456	C(CNCCC(=O)O)C(=O)O
95440	CC(CCC(=O)O)(C(=O)O)N
68662	COC(=O)CCC(C(=O)O)N
440550	COC(=O)C(CCC(=O)O)N
165627	C(CC(C(=O)O)N)CC(=O)O
69867	C1=CC=C2C(=C1)C(=CN2)C(=O)O
595229	C1=CC(=C2C=CNC2=C1)C(=O)O
74280	C1=CC2=C(C=CN2)C=C1C(=O)O
74281	C1=CC2=C(C(=C1)C(=O)O)NC=C2
595230	C1=CC(=CC2=C1C=CN2)C(=O)O
72899	C1=CC=C2C(=C1)C=C(N2)C(=O)O
7004940	CC(C)(C)OCC(C(=O)O)N
9793905	C=CCSCC(C(=O)O)N
1662	CC(CC(=O)O)(CC(=O)O)O
10331	C1=CC=C2C(=C1)C=C(O2)C(=O)O
102466	C(C(C(=O)O)NC(=O)CN)O
78250	C1=CC=C2C(=C1)C(=NN2)C(=O)O
459456	C1=CC2=C(C=C1C(=O)O)NC=N2
80206	C1CC1(C2=CC=CC=C2)C(=O)O
303571	C=C(CC1=CC=CC=C1)C(=O)O
14541	CC(=CC1=CC=CC=C1)C(=O)O
575777	C1C(CC2=CC=CC=C21)C(=O)O
2063448	CC1=CC(=CC=C1)C=CC(=O)O
731767	CC1=CC=C(C=C1)C=CC(=O)O
237413	C1C(C1C(=O)O)C2=CC=CC=C2
819020	CC1=CC=CC=C1C=CC(=O)O
2724506	CC(CSC(=O)C)C(=O)O
95048	C1=C(SC(=C1)Cl)C(=O)O
72917	C1=CC2=NNN=C2C=C1C(=O)O
8761	C(CO)N(CCO)CC(=O)O
362706	C(COCCOCC(=O)O)N
2733920	C1C(NC2=CC=CC=C21)C(=O)O
1549514	C1=CC(=CC=C1C=CC(=O)O)N
12035	CC(=O)NC(CS)C(=O)O
5483	CC(C(=O)NCC(=O)O)S
25674	CCSCCC(C(=O)O)N
2779136	C1CC(CCC1C(=O)O)(F)F
997	C1=CC=C(C=C1)CC(=O)C(=O)O
637540	C1=CC=C(C(=C1)C=CC(=O)O)O
2795014	C1COC2=C1C=CC=C2C(=O)O
637542	C1=CC(=CC=C1C=CC(=O)O)O
637541	C1=CC(=CC(=C1)O)C=CC(=O)O
220324	CC(=O)C1=CC(=CC=C1)C(=O)O
11470	CC(=O)C1=CC=C(C=C1)C(=O)O
68474	CC(=O)C1=CC=CC=C1C(=O)O
17099	CC(C)C1=CC=CC=C1C(=O)O
137601	CCCC1=CC=C(C=C1)C(=O)O
13222	CC(C)(C1=CC=CC=C1)C(=O)O
10820	CC(C)C1=CC=C(C=C1)C(=O)O
7012	CCC(C1=CC=CC=C1)C(=O)O
4775	C1=CC=C(C=C1)CCCC(=O)O
10194	CC1=CC(=C(C(=C1)C)C(=O)O)C
83615	CC1=CC(=C(C=C1)C)CC(=O)O
10714	CC1=CC(=C(C=C1C)C(=O)O)C
73927	CC1=CC=C(C=C1)CCC(=O)O
558884	C=C(CBr)C(=O)O
6436411	C(C=CC(=O)O)Br
2778468	C1=CC(=C(C=C1C(=O)O)F)C#N
590659	C1=CC(=C(C=C1C#N)F)C(=O)O
506057	C1=CC(=CC=C1C(=O)N)C(=O)O
6957	C1=CC=C(C(=C1)C(=O)N)C(=O)O
12092	CN(C)C1=CC=C(C=C1)C(=O)O
66837	CN(C)C1=CC=CC(=C1)C(=O)O
75451	C1=CC(=CC=C1CCC(=O)O)N
259834	CC1=CC(=C(C(=C1)C(=O)O)N)C
686703	C1=CC=C(C=C1)C(CC(=O)O)N
282450	CC1=C(C(=C(C=C1)C(=O)O)N)C
1514158	C1=CC=C(C(=C1)CC(=O)O)CN
6140	C1=CC=C(C=C1)CC(C(=O)O)N
266534	CC1=CC(=C(C=C1C)N)C(=O)O
847	CS(=O)CCC(C(=O)O)N
102573	CC(C(=O)O)NC(=O)CCl
2733957	B(C1=CC(=CC=C1)C(=O)O)(O)O
312183	B(C1=CC=C(C=C1)C(=O)O)(O)O
2733985	B(C1=CC=CC=C1C(=O)O)(O)O
122045	C(C(C(C(C(=O)O)O)O)O)O
8496	C1=CC(=CC(=C1)C(=O)O)C(=O)O
7489	C1=CC(=CC=C1C(=O)O)C(=O)O
69226	C1=CC(=C(C=C1C=O)C(=O)O)O
7196	C1OC2=C(O1)C=C(C=C2)C(=O)O
1017	C1=CC=C(C(=C1)C(=O)O)C(=O)O
10313273	C1=CC(=C(N=C1)C(=O)O)C(=O)N
1530234	C1=CC(=CC=C1C=CC(=O)O)F
735833	C1=CC=C(C(=C1)C=CC(=O)O)F
1551219	C1=CC(=CC(=C1)F)C=CC(=O)O
102526	CC(C1=CC=C(C=C1)O)C(=O)O
107202	COC(C1=CC=CC=C1)C(=O)O
67252	CCOC1=CC=CC=C1C(=O)O
10726	C1=CC=C(C=C1)C(CO)C(=O)O
12093	CCOC1=CC=C(C=C1)C(=O)O
92959	C1=CC=C(C=C1)C(CC(=O)O)O
15719	COC1=CC=CC(=C1)CC(=O)O
138387	CC1=CC(=CC(=C1O)C)C(=O)O
290301	C1=CC=C(C=C1)COCC(=O)O
81596	C1=CC=C(C=C1)OCCC(=O)O
2759583	CC1=C(C=CC(=C1)C(=O)O)OC
70329	CC1=CC=C(C=C1)OCC(=O)O
10394	C1=CC(=CC=C1CCC(=O)O)O
444718	C1=CC=C(C=C1)CC(C(=O)O)O
1303	CC(C1=CC=CC=C1)(C(=O)O)O
3283498	C1=CC(=CC=C1CC(=O)O)CO
7134	COC1=CC=CC=C1CC(=O)O
13658	CC(C(=O)O)OC1=CC=CC=C1
81579	CC1=C(C=C(C=C1)C(=O)O)OC
7021483	CC1=C(C=CC=C1OC)C(=O)O
597216	CC1=C(C=CC(=C1)OC)C(=O)O
7690	COC1=CC=C(C=C1)CC(=O)O
3606547	C1=CC(=CN=C1)C(CC(=O)O)N
2733865	C1C2CC3CC1CC3(C2)C(=O)O
70684	C(C(=O)C(=O)O)Br
304776	CC(CBr)C(=O)O
6655	CCC(C(=O)O)Br
74924	CC(C)(C(=O)O)Br
75809	C(CC(=O)O)CBr
10366	C1=C(C=NC=C1C(=O)O)C(=O)O
1066	C1=CC(=C(N=C1)C(=O)O)C(=O)O
10367	C1=CC(=NC(=C1)C(=O)O)C(=O)O
7493	C1=CC(=NC=C1C(=O)O)C(=O)O
10365	C1=CN=C(C=C1C(=O)O)C(=O)O
10273	C1=CN=CC(=C1C(=O)O)C(=O)O
556798	C1=CN=C(C(=N1)C(=O)N)C(=O)O
288057	COC1=C(C=CC(=C1)C(=O)O)N
17823	COC1=C(C=C(C=C1)C(=O)O)N
351010	COC1=CC(=C(C=C1)C(=O)O)N
19849158	COC1=C(C=CC=C1N)C(=O)O
75599	COC1=C(C=CC(=C1)N)C(=O)O
67149	C1=CC(=CC=C1NCC(=O)O)O
255720	COC1=CC=CC(=C1N)C(=O)O
13549244	COC1=C(C=C(C=C1)N)C(=O)O
36143	C1=CC(=CC=C1C(C(=O)O)N)O
2735357	COC1=CC=CC(=C1C(=O)O)N
11073792	CC1=C(NC(=C1C(=O)O)C)C=O
2773805	C(CC(=O)O)CP(=O)(O)O
66628	C1=CN=C(C(=N1)C(=O)O)C(=O)O
12575	COC1=C(C=C(C=C1)C(=O)O)O
70140	COC1=CC=CC(=C1O)C(=O)O
8468	COC1=C(C=CC(=C1)C(=O)O)O
75787	COC1=CC(=C(C=C1)O)C(=O)O
15881	C1=CC(=CC=C1O)OCC(=O)O
780	C1=CC(=C(C=C1O)CC(=O)O)O
68074	CC1=CC(=C(C(=C1)O)C(=O)O)O
328	C1=CC(=CC=C1C(C(=O)O)O)O
547	C1=CC(=C(C=C1CC(=O)O)O)O
591524	COC1=CC=CC(=C1C(=O)O)O
75231	COC1=CC(=C(C=C1)C(=O)O)O
2748045	CC1=C(C=C(C=C1O)C(=O)O)O
136302	C1=CC(=CC=C1CCC(=O)O)F
2737489	C1=CC(=CC(=C1)F)CCC(=O)O
220329	CSC1=CC=CC(=C1)C(=O)O
19498	CSC1=CC=CC=C1C(=O)O
83230	CSC1=CC=C(C=C1)C(=O)O
59541	C1=CC=C(C=C1)SCC(=O)O
2771871	C(=O)C(=C(C(=O)O)Cl)Cl
573621	C1=CC(=O)N(C1=O)CCC(=O)O
124515	C1=CC(=CC=C1C(C(=O)O)N)F
1133296	C1=CC(=CC=C1NCC(=O)O)F
72886	C(C(C(=O)O)N)S(=O)(=O)O
82574	C1=CN=CC=C1SCC(=O)O
7408452	C1CCC2C(C1)CC(N2)C(=O)O
11874	C1=CC(=C(C(=C1C(=O)O)O)O)O
370	C1=C(C=C(C(=C1O)O)O)C(=O)O
66520	C1=C(C=C(C(=C1O)C(=O)O)O)O
152258	CN1C=NC(=C1C(=O)O)C(=O)O
2733401	COC1=C(C=C(C=C1)C(=O)O)F
598436	COC1=C(C=CC(=C1)C(=O)O)F
2783169	C1=CC=C(C(=C1)C(C(=O)O)O)F
2774545	COC1=C(C=CC(=C1)F)C(=O)O
2774542	COC1=CC(=C(C=C1)C(=O)O)F
98068	C1=CC(=CC=C1C(C(=O)O)O)F
504243	C1C=CCC(C1C(=O)O)C(=O)O
3742727	CC(=O)C1=CC=C(S1)C(=O)O
5282725	CCCCCCC=CCC(=O)O
93732	CCCCCC=CCCC(=O)O
5282724	CCCCCCCC=CC(=O)O
10402	CC(CCC=C(C)C)CC(=O)O
1490324	CCCC1CCC(CC1)C(=O)O
81526	CC(C)C1CCC(CC1)C(=O)O
75200	C1CCC(CC1)CCCC(=O)O
61743	C=CCCCCCCCC(=O)O
139879	CC1=C(C(=CC=C1)C(=O)O)Cl
88870	CC1=C(C(=CC=C1)Cl)C(=O)O
78840	CC1=C(C=C(C=C1)C(=O)O)Cl
74234	C1=CC(=CC=C1CCl)C(=O)O
282989	CC1=C(C=CC(=C1)C(=O)O)Cl
348269	CC1=C(C=CC(=C1)Cl)C(=O)O
82009	CC1=C(C=C(C=C1)Cl)C(=O)O
240430	CC1=CC(=C(C=C1)Cl)C(=O)O
17124	C1=CC=C(C(=C1)CC(=O)O)Cl
15879	C1=CC(=CC(=C1)Cl)CC(=O)O
82010	CC1=C(C=CC=C1Cl)C(=O)O
15880	C1=CC(=CC=C1CC(=O)O)Cl
73018	C1(=C(NC(=O)NC1=O)C(=O)O)N
117255	CC(=O)N1CCC(CC1)C(=O)O
146719	C1=CSC(=C1)CC(C(=O)O)N
3446	C1CCC(CC1)(CC(=O)O)CN
736026	C1CCC(CC1)CC(C(=O)O)N
17211	C1=CC(=C(C=C1C(=O)O)Cl)N
121724	CC1=NC(=C(C=C1)C(=O)O)Cl
75071	C1=CC(=C(C(=C1)Cl)C(=O)O)N
76092	C1=CC(=C(C=C1C(=O)O)N)Cl
66646	C1=CC(=C(C=C1Cl)N)C(=O)O
17154	C1=CC(=C(C=C1N)Cl)C(=O)O
12476	C1=CC(=C(C=C1Cl)C(=O)O)N
141209	CC1=CC(=CC(=N1)Cl)C(=O)O
37879	C1=CC(=C(C=C1N)C(=O)O)Cl
80807	C1=CC(=C(C(=C1)Cl)N)C(=O)O
69571	C1=CC(=C(C=C1CC(=O)O)F)F
123581	C1=CC(=C(C=C1F)F)CC(=O)O
520772	C1=CC(=C(C(=C1)F)F)CC(=O)O
145424	C1=C(C=C(C=C1F)F)CC(=O)O
20273	C1=C(SC(=C1)C(=O)O)C(=O)O
255853	C1=C(C(=CS1)C(=O)O)C(=O)O
231700	C1CCC(C1)C(C(=O)O)C(=O)O
107205	C1CC(CC(C1)C(=O)O)C(=O)O
245564	C1CCC(C(C1)C(=O)O)C(=O)O
14106	C1CC(CCC1C(=O)O)C(=O)O
7123	C1=CC=C2C=C(C=CC2=C1)C(=O)O
6847	C1=CC=C2C(=C1)C=CC=C2C(=O)O
3013625	C1CC(N(C1)C(=O)CN)C(=O)O
62003	CCCCCC(C)CCC(=O)O
2969	CCCCCCCCCC(=O)O
78782	C1=CC(=C(C=C1Cl)O)C(=O)O
458210	C1=CC(=C(C=C1O)C(=O)O)Cl
91821	C1=CC(=C(C=C1O)Cl)C(=O)O
19860	C1=CC(=C(C=C1C(=O)O)Cl)O
9447	C1=CC(=C(C=C1Cl)C(=O)O)O
13071646	C1=C(C=C(C=C1O)Cl)C(=O)O
735965	C1=C(C(=CC(=C1F)F)N)C(=O)O
2729005	CC(=O)N1CC(CC1C(=O)O)O
124656	C1=CC=C2C=NC(=CC2=C1)C(=O)O
68092	C1=CC=C2C(=C1)C=CN=C2C(=O)O
643159	C1=CC=C(C=C1)C=C(C#N)C(=O)O
66582	C1=CC2=C(C(=C1)C(=O)O)N=CC=C2
10243	C1=CC=C2C(=C1)C(=CC=N2)C(=O)O
232489	C1=CC(=C2C=CC=NC2=C1)C(=O)O
80971	C1=CC=C2C(=C1)C=C(C=N2)C(=O)O
7124	C1=CC=C2C(=C1)C=CC(=N2)C(=O)O
82571	C1=CC2=C(C=CC(=C2)C(=O)O)N=C1
1241420	CC(C)CC(C(=O)O)NC(=O)C
306142	CCCCC(C(=O)O)NC(=O)C
14274716	CCCN(CCC)C(C)C(=O)O
162286	C1=C(C(=O)NC=C1Cl)C(=O)O
29919580	C1=CC(=O)NC(=C1C(=O)O)Cl
599541	C1=C(C(=O)NC=C1C(=O)O)Cl
69711	C1(=C(NC(=O)NC1=O)C(=O)O)F
2778776	C1=C(C=C(C(=C1F)C(=O)O)F)O
444212	C(C(=CC(=O)O)C(=O)O)C(=O)O
8742	C1C(C(C(C=C1C(=O)O)O)O)O
96695	C1=CC=C2C(=C1)N=CC(=N2)C(=O)O
4139107	CC(C)(C)OC(=O)CCC(=O)O
79290	CCC(C)(CC(=O)O)CC(=O)O
10457	C(CCCC(=O)O)CCC(=O)O
12295	CCOC(=O)CCCCC(=O)O
1549512	C1=CC=C(C=C1)C=CC=CC(=O)O
6994697	CC(C)C(C(=O)O)NC(=O)CN
86841	CCCC(C(=O)O)NC(=O)CN
439378	CCNC(=O)CCC(C(=O)O)N
70923	C(CCNC=O)CC(C(=O)O)N
6322	C(CC(C(=O)O)N)CN=C(N)N
2736536	C1=CC(=C(C=C1C(=O)O)F)Cl
67947	C1=CC(=C(C(=C1)Cl)C(=O)O)F
520989	C1=CC(=C(C=C1C(=O)O)Cl)F
302931	C1=CC(=C(C(=C1)Cl)F)C(=O)O
302620	C1=CC(=C(C(=C1)F)Cl)C(=O)O
2736537	C1=CC(=C(C=C1Cl)C(=O)O)F
302888	C1=CC(=C(C=C1F)C(=O)O)Cl
99152	C1=CC(=C(C=C1Cl)F)C(=O)O
75259	C1=CC(=C(C=C1F)Cl)C(=O)O
10942966	CC(C)C(C(=O)O)NC(=O)OC
78288	CC(C)(C)OC(=O)NCC(=O)O
101122	C(CCC(=O)O)CC(C(=O)O)N
3082305	CCOC(=O)CCC(C(=O)O)N
27695	CN1C2=CC=CC=C2C=C1C(=O)O
802	C1=CC=C2C(=C1)C(=CN2)CC(=O)O
90448	C1=CC=C2C(=C1)C=CN2CC(=O)O
98370	CC(C#N)C1=CC(=CC=C1)C(=O)O
833	C(CC(C(=O)O)N)CNC(=O)N
302932	C1=CC(=C(C(=C1C(=O)O)F)F)F
520062	C1=CC(=C(C(=C1F)C(=O)O)F)F
2776991	C1=C(C=C(C(=C1C(=O)O)F)F)F
520373	C1=C(C=C(C(=C1F)C(=O)O)F)F
853154	C1=C(C=C(C(=C1F)F)F)C(=O)O
521170	C1=C(C(=CC(=C1F)F)F)C(=O)O
14925	C(C(CC(=O)O)C(=O)O)C(=O)O
279	C(C(C(=O)O)NC(=O)N)C(=O)O
600591	CC1=C(OC2=CC=CC=C12)C(=O)O
61975	C(CNCC(=O)O)NCC(=O)O
111257	CC(C(C(=O)O)NC(=O)CN)O
689105	CN1C2=CC=CC=C2C(=N1)C(=O)O
817965	C1=CC(=CC=C1C#N)NCC(=O)O
106312	CCCCOCCOCC(=O)O
12598146	C1CC(C2=CC=CC=C2C1)C(=O)O
239604	C1CCC2=C(C1)C=CC=C2C(=O)O
7152	C(CO)N(CC(=O)O)CC(=O)O
301729	C1=CC=C2C(=C1)C(=NO2)CC(=O)O
23091947	CC1=NN2C=C(C=NC2=C1)C(=O)O
72150	C1C(NC(S1)C(=O)O)C(=O)O
2733226	C1C(NCC2=CC=CC=C21)C(=O)O
439750	CSCCC(C(=O)O)NC=O
85241	COCCOCCOCC(=O)O
2737455	C1COC2=C1C=C(C=C2)CC(=O)O
72871	C1=CC=C(C=C1)C(=O)CCC(=O)O
734154	COC1=CC=CC=C1C=CC(=O)O
637668	COC1=CC=CC(=C1)C=CC(=O)O
699414	COC1=CC=C(C=C1)C=CC(=O)O
69732	C1=CC=C(C=C1)CCC(=O)C(=O)O
8096	C(CSCCC(=O)O)C(=O)O
601280	C1=CC=C2C(=C1)C(=CS2)C(=O)O
95864	C1=CC=C2C(=C1)C=C(S2)C(=O)O
38111	CC(C)CC1=CC=C(C=C1)C(=O)O
88631	CCCCC1=CC=C(C=C1)C(=O)O
7403	CC(C)(C)C1=CC=C(C=C1)C(=O)O
16757	C1=CC=C(C=C1)CCCCC(=O)O
78123	CC1=CC(=C(C(=C1)C)CC(=O)O)C
78279	CC1=CC=C(C=C1)CCCC(=O)O
1820	C1=CC2=C(C=C1F)C=C(N2)C(=O)O
4307444	C1=CC2=C(C=C1F)NC(=C2)C(=O)O
79784	C(C(=O)O)NC(CO)(CO)CO
6971	CC(=O)NC1=CC=CC=C1C(=O)O
464	C1=CC=C(C=C1)C(=O)NCC(=O)O
48847	CC(=O)NC1=CC=CC(=C1)C(=O)O
19266	CC(=O)NC1=CC=C(C=C1)C(=O)O
193653	C(C(C(=O)O)N)SCC(=O)O
102530	C1=CC=C(C=C1)CCC(C(=O)O)N
3442	CCCCC1=CN=C(C=C1)C(=O)O
2733680	CC1=CC=C(C=C1)C(CC(=O)O)N
151513	CC1=CC=C(C=C1)CC(C(=O)O)N
301695	CN(C)C(=S)SCC(=O)O
307936	CCC(C(=O)O)NC(=O)CCl
2735450	C1C(OC2=CC=CC=C2O1)C(=O)O
89177	C1=CC(=CC=C1C=O)OCC(=O)O
78184	C1COC2=C(C=CC=C2O1)C(=O)O
2244	CC(=O)OC1=CC=CC=C1C(=O)O
83151	CC(=O)C1=CC(=C(C=C1)O)C(=O)O
75791	C1=CC=C(C=C1)C(C(=O)O)C(=O)O
76115	C1OC2=C(O1)C=C(C=C2)CC(=O)O
2758833	C1COC2=C(O1)C=CC(=C2)C(=O)O
979	C1=CC(=CC=C1CC(=O)C(=O)O)O
16865	CC(=O)OC1=CC=C(C=C1)C(=O)O
601880	COC(=O)C1=CC=CC(=C1)C(=O)O
68137	CC1=CC(=CC(=C1)C(=O)O)C(=O)O
20310	CC1=CC(=C(C=C1)C(=O)O)C(=O)O
66643	C1=CC=C(C(=C1)CC(=O)O)C(=O)O
15513	COC(=O)C1=CC=C(C=C1)C(=O)O
689043	C1=CC(=C(C=C1C=CC(=O)O)O)O
68499	C1=CC(=CN=C1)C(=O)NCC(=O)O
144397	CCOC1=CC=CC=C1CC(=O)O
101369	CC1=C(C(=CC=C1)C)OCC(=O)O
539215	CCCOC1=CC=CC=C1C(=O)O
11159656	C1=CC=C(C=C1)CCC(C(=O)O)O
95750	COC1=CC=C(C=C1)CCC(=O)O
88944	CC1=CC(=CC(=C1OC)C)C(=O)O
72972	CC(C)OC1=CC=C(C=C1)C(=O)O
80652	COC1=CC=CC=C1CCC(=O)O
22741	C1=CC=C(C=C1)OCCCC(=O)O
138500	CCCOC1=CC=C(C=C1)C(=O)O
70343	CC(C)(C(=O)O)OC1=CC=CC=C1
151001	C1=CC(=CC=C1CC(C(=O)O)N)N
13235	C1C2CC3CC1CC(C2)(C3)C(=O)O
16368	C(CCBr)CC(=O)O
11446	CCCC(C(=O)O)Br
11268	CC(C)C(C(=O)O)Br
66833	C1=C(C=C(C=C1C(=O)O)N)C(=O)O
2724822	C1=CC(=C(C=C1C(=O)O)N)C(=O)O
4019172	COC(=O)C1=CC=CC(=N1)C(=O)O
79490	C1=CC(=C(C(=C1)N)C(=O)O)C(=O)O
72912	C1=CC(=C(C=C1N)C(=O)O)C(=O)O
1153	C1=CC(=CC=C1CC(C(=O)O)N)O
91482	C1=CC=C(C(=C1)CC(C(=O)O)N)O
19756142	CCCOC1=C(N=CC=C1)C(=O)O
13052	C1=CC(=CC(=C1)O)CC(C(=O)O)N
69961	CS(=O)(=O)CCC(C(=O)O)N
294515	C(C(C(=O)O)NC(=O)CCl)O
97257	C1=CC(=C(C=C1C(=O)O)O)C(=O)O
12490	C1=CC(=C(C=C1C(=O)O)C(=O)O)O
11881	C1=CC(=C(C=C1O)C(=O)O)C(=O)O
69257	C1=C(C=C(C=C1C(=O)O)O)C(=O)O
7121	COC1=C(C=C(C=C1)C(=O)O)OC
15109	COC1=C(C(=CC=C1)OC)C(=O)O
194291	C1=CC(=CC=C1CO)OCC(=O)O
15882	COC1=CC=CC=C1OCC(=O)O
14332	COC1=CC(=CC(=C1)C(=O)O)OC
7052	COC1=CC(=C(C=C1)C(=O)O)OC
15204	COC1=CC=CC(=C1OC)C(=O)O
97965	C1C2C=CC1C(C2C(=O)O)C(=O)O
76027	COC1=CC(=C(C=C1)OC)C(=O)O
160562	COC1=C(C=C(C=C1)CC(=O)O)O
112056	COC1=CC=C(C=C1)C(C(=O)O)O
179741	CC(C(=O)O)OC1=CC=C(C=C1)O
1738	COC1=C(C=CC(=C1)CC(=O)O)O
9378	C1=CC(=CC=C1CC(C(=O)O)O)O
297888	CC1(C2CCC1(C(=O)C2)C(=O)O)C
68164	C(C(=O)O)SSCC(=O)O
2724354	C(C(C(=O)O)S)(C(=O)O)S
579784	C1=CC(=CC=C1CCC(=O)O)S
175664	CCCCCCC(CC#C)C(=O)O
31039	C#CCCCCCCCCC(=O)O
700642	C1=CC=C(C(=C1)C=CC(=O)O)Cl
637797	C1=CC(=CC=C1C=CC(=O)O)Cl
735250	C1=CC(=CC(=C1)Cl)C=CC(=O)O
10582468	CC(CBr)(C(=O)O)O
8743	C1=C(NC(=CC1=O)C(=O)O)C(=O)O
3404904	C1=CC(=O)N(C1=O)CCCC(=O)O
3246645	C1=C(NC=N1)CC(C(=O)O)NC=O
716319	C1=CC=C(C(=C1)CC(C(=O)O)N)F
579885	C1=CC(=CC=C1C(CC(=O)O)N)F
4654	C1=CC(=CC=C1CC(C(=O)O)N)F
716315	C1=CC(=CC(=C1)F)CC(C(=O)O)N
92117	C(CS(=O)(=O)O)C(C(=O)O)N
23134177	B(C1=C(C=C(C=C1)C(=O)O)F)(O)O
2763242	B(C1=CC(=C(C=C1)F)C(=O)O)(O)O
7431	C1=C(OC(=CC1=O)C(=O)O)C(=O)O
345381	C1=CC(=C(C(=C1)F)C(=O)O)C(=O)O
2733300	C1=CC(=C(C=C1C=CC(=O)O)F)F
5372267	C1=CC(=C(C(=C1)F)C=CC(=O)O)F
603502	C1=CC(=C(C=C1F)F)C=CC(=O)O
5374941	C1=C(C=C(C=C1F)F)C=CC(=O)O
11183025	CC1=C(C(=O)OC1=O)CCC(=O)O
85782	C1=CC(=C(C=C1C(C(=O)O)O)O)O
99835	C1CC2CC1C(C2C(=O)O)C(=O)O
5325907	COC(=O)C1CC=CCC1C(=O)O
660319	C1=CSC2=C1SC(=C2)C(=O)O
217396	CC(C)CC1CCC(CC1)C(=O)O
136759	CC(C)(C)C1CCC(CC1)C(=O)O
2060518	CCCCC1CCC(CC1)C(=O)O
5634	C=CCCCCCCCCC(=O)O
5282728	CCCCCCCCC=CC(=O)O
68841	C(C(C(=O)O)N)OP(=O)(O)O
324200	C=CC(=O)NCCCCCC(=O)O
1501937	C1=CC=C(C(=C1)C(C(=O)O)N)Cl
587821	C1=CC(=CC=C1C(C(=O)O)N)Cl
11644044	CC1=CC(=CC(=C1N)C(=O)O)Cl
88782	C1=CSC=C1C(C(=O)O)C(=O)O
85558	C1CCC(C1)(CC(=O)O)CC(=O)O
117952	CCCCOC(=O)CC(=C)C(=O)O
296850	COC(=O)C1CCC(CC1)C(=O)O
6862	C1=CC=C2C(=C1)C=CC=C2CC(=O)O
11393	C1=CC=C2C=C(C=CC2=C1)CC(=O)O
3014285	CC1=CC=C(C2=CC=CC=C12)C(=O)O
83525	CC(C(=O)N1CCCC1C(=O)O)N
5312738	C(CCCC=CC(=O)O)CCCO
67111556	C1C2=C(CS1)SC(=C2)C(=O)O
8180	CCCCCCCCCCC(=O)O
76970	COC1=C(C=C(C=C1)Cl)C(=O)O
6423044	COC1=C(C=CC=C1Cl)C(=O)O
93682	COC1=C(C=CC(=C1)Cl)C(=O)O
2063378	COC1=C(C=CC(=C1)C(=O)O)Cl
169982	COC1=C(C=C(C=C1)C(=O)O)Cl
85981	C1=CC(=CC(=C1)Cl)C(C(=O)O)O
118534	C1=CC(=C(C=C1CC(=O)O)Cl)O
10299	C1=CC(=CC=C1C(C(=O)O)O)Cl
11969	C1=CC=C(C(=C1)OCC(=O)O)Cl
12648026	COC1=CC(=C(C=C1)C(=O)O)Cl
2733641	C1=CC=C(C(=C1)C(C(=O)O)O)Cl
26229	C1=CC(=CC=C1OCC(=O)O)Cl
221503	COC1=CC(=C(C=C1)Cl)C(=O)O
22244	C1=CC=C2C=C(C(=CC2=C1)C(=O)O)N
604483	CC1=NC2=C(C=C1)C=C(C=C2)C(=O)O
2733954	C1=CC2=C(C=CC(=C2)N)C=C1C(=O)O
5375048	C1=CC=C2C(=C1)C(=CN2)C=CC(=O)O
737360	C1=CC(=CC=C1C(=O)O)OC(F)F
3780555	COC1=C(C=CC(=C1F)C(=O)O)F
7104	C1=CC=C2C=C(C(=CC2=C1)C(=O)O)O
736255	C1=CC=C(C=C1)C2=CC=C(O2)C(=O)O
6844	C1=CC=C2C(=C1)C=CC(=C2O)C(=O)O
85557	C1=CC2=C(C=CC(=C2)O)C=C1C(=O)O
16790	C1=CC=C2C(=C1)C=CC(=C2C(=O)O)O
5463800	C1=CC2=C(C=CC(=C2)O)C(=C1)C(=O)O
182230	CC(=O)NC(CCC(=O)N)C(=O)O
736527	C1=CN(N=C1)C2=CC=C(C=C2)C(=O)O
121025	C1=CC=C(C=C1)C2=NNC(=C2)C(=O)O
2266	C(CCCC(=O)O)CCCC(=O)O
74221	CCCC(CCC)(C(=O)O)C(=O)O
11586419	CCC(CC(CC)C(=O)O)C(=O)O
118383	CCOC(=O)CCCCCC(=O)O
554191	COC(=O)CCCCCCC(=O)O
273080	CCCCC(C(=O)O)NC(=O)CN
88079	CCC(C)C(C(=O)O)NC(=O)CN
102468	CC(C)CC(C(=O)O)NC(=O)CN
137276	CC(C)C(C(=O)O)NC(=O)C(C)N
92907	CC(=O)NC(CCCCN)C(=O)O
79070	CC(C)CC(C(=O)NCC(=O)O)N
92832	CC(=O)NCCCCC(C(=O)O)N
37993	CCCCN(CCCC(=O)O)N=O
123464	C1=CC(=C(C(=C1)Cl)CC(=O)O)F
70914	CC(=O)NC(CCC(=O)O)C(=O)O
151916	C1=CC=C(C=C1)C2=CC(=NO2)C(=O)O
2101	C1=CC(=CC(=C1)O)C=C(C#N)C(=O)O
737474	C1=CC=C(C=C1)C2=NOC(=C2)C(=O)O
220875	C1=CC=C2C(=C1)C(=O)C(=CN2)C(=O)O
3845	C1=CC=C2C(=C1)C(=O)C=C(N2)C(=O)O
231363	C1=CC2=C(C(=C(C=C2)C(=O)O)O)N=C1
85076	C1=CC=C2C(=C1)C(=CC(=O)N2)C(=O)O
2102	C1=CC(=CC=C1C=C(C#N)C(=O)O)O
1552085	C(C(C(=O)O)NC(=O)CN)C(=O)N
135313	C(CC(=O)O)C(C(=O)O)N=C(N)N
11161	C(C(=O)NCC(=O)NCC(=O)O)N
76809	CC(C)(C)OC(=O)NCCC(=O)O
637606	CC(C(=O)O)NC(=O)OC(C)(C)C
7010570	CC(C)(C)OC(=O)CC(C(=O)O)N
77937	C(CCC(C(=O)O)N)CCC(=O)O
3744	C1=CC=C2C(=C1)C(=CN2)CCC(=O)O
3035180	CC1=C(SC(=S)N1)CC(=O)O
67833	C(=O)(C(C(C(=O)O)(F)F)(F)F)O
9966	C1=CC(=CC=C1C(=O)O)C(F)(F)F
9899	C1=CC=C(C(=C1)C(=O)O)C(F)(F)F
9963	C1=CC(=CC(=C1)C(F)(F)F)C(=O)O
2777950	C1=C(C(=CC(=C1F)F)F)CC(=O)O
2741	C1=CC=C2C(=C1)C(=O)C=C(O2)C(=O)O
10752	C1=CC=C2C(=C1)C=C(C(=O)O2)C(=O)O
181620	C1=CC=C2C(=C1)C(=O)C(=CO2)C(=O)O
117765	C(C(=O)N)N(CC(=O)O)CC(=O)O
273261	C(C(C(=O)O)NC(=O)CN)C(=O)O
91972068	C1CC2(C3=CC=CC=C3C1O2)C(=O)O
414255	C(CNCC(=O)O)CNCC(=O)O
865	C(CC(C(=O)O)N)CC(C(=O)O)N
68511	C1=C(OC(=C1)Br)C(=O)O
5758	C1=CC(=C(C(=C1)Cl)C(=O)O)Cl
5817	C1=CC(=C(C=C1C(=O)O)Cl)Cl
5787	C1=CC(=C(C=C1Cl)Cl)C(=O)O
5765	C1=CC(=C(C(=C1)Cl)Cl)C(=O)O
5811	C1=C(C=C(C=C1Cl)Cl)C(=O)O
5784	C1=CC(=C(C=C1Cl)C(=O)O)Cl
2777551	C1=CC(=NC=C1C(=O)O)C(F)(F)F
13233844	C1=CC(=C(N=C1)C(=O)O)C(F)(F)F
14761447	C1=CN=C(C=C1C(=O)O)C(F)(F)F
2777547	C1=CC(=C(N=C1)C(F)(F)F)C(=O)O
14761453	C1=CC(=NC(=C1)C(F)(F)F)C(=O)O
10910349	C1=CC(=NC=C1C(F)(F)F)C(=O)O
8758	C(C(=O)O)N(CC(=O)O)CC(=O)O
2755974	CC(C)(C)OC(=O)NOCC(=O)O
1826	C1=CC2=C(C=C1O)C(=CN2)CC(=O)O
259191	COC1=CC2=C(C=C1)NC=C2C(=O)O
20401	COC1=CC2=C(C=C1)NC(=C2)C(=O)O
79793	C1C(=O)N(C(=S)S1)CC(=O)O
448580	CC(=O)NC(CCSC)C(=O)O
14380145	CCSCCC(C(=O)O)NC=O
854047	C1=CC(=NC(=C1C(=O)O)Cl)Cl
247987	C1=C(C=NC(=C1Cl)Cl)C(=O)O
2736085	C1=C(C=NC(=C1C(=O)O)Cl)Cl
2736087	C1=C(C(=CN=C1Cl)Cl)C(=O)O
10583887	C1=CN=C(C(=C1Cl)C(=O)O)Cl
15553	C1=CC(=NC(=C1Cl)C(=O)O)Cl
94830	C1=C(C=C(N=C1Cl)Cl)C(=O)O
605763	C1=C(C(=C(C=N1)Cl)C(=O)O)Cl
2734270	C1=C(C(=C(C(=C1F)F)O)F)C(=O)O
311	C(C(=O)O)C(CC(=O)O)(C(=O)O)O
11089	C1=CC2=C(C=C1C(=O)O)C(=O)OC2=O
6508	C1C(C(C(CC1(C(=O)O)O)O)O)O
643181	C1OC2=C(O1)C=C(C=C2)C=CC(=O)O
73914	C1=CC=C(C=C1)C(=O)CCCC(=O)O
244162	CC1=CC=C(C=C1)C(=O)CCC(=O)O
295575	CCOC1=CC=C(C=C1)C=CC(=O)O
544452	C=CCCOC1=CC=C(C=C1)C(=O)O
79695	C1=CC=C(C=C1)CCCCCC(=O)O
118343	CC(C)(C)C1=CC=C(C=C1)CC(=O)O
33479	CCCCCC1=CC=C(C=C1)C(=O)O
2773532	C1=CC(=C(C(=C1C(=O)O)F)Cl)F
737171	C1=C(C(=CC(=C1F)F)Cl)C(=O)O
71651	C1=CC=C(C=C1)C(=O)NCCC(=O)O
91637	CC1=CC=CC=C1C(=O)NCC(=O)O
97479	CC1=CC=C(C=C1)C(=O)NCC(=O)O
99223	CC1=CC(=CC=C1)C(=O)NCC(=O)O
2018	CC(=O)NC1=CC=C(C=C1)CC(=O)O
68144	C1=CC=C(C=C1)CC(=O)NCC(=O)O
2735224	CC1=C(C=CC(=C1)NC(=O)C)C(=O)O
85935	CC(=O)NC(C1=CC=CC=C1)C(=O)O
14987869	CC1=C(C(=CC=C1)C)NC(=O)C(=O)O
100122	C1=CC=C(C=C1)CC(C(=O)O)NC=O
71002	CC(C(=O)O)NC(=O)C1=CC=CC=C1
2806236	C1CS(=O)(=O)CCN1CC(=O)O
23618202	C(CSCC(C(=O)O)N)C(=O)O
79480	CCN(CC)C1=CC=C(C=C1)C(=O)O
101112	CC(C)C(C(=O)O)NC(=O)CCl
567533	C1=C(C(=C(C(=C1F)F)C(=O)O)F)F
297549	C1=C(C(=C(C(=C1F)F)F)F)C(=O)O
2807771	CN1C(=C(C=N1)C(=O)O)C(F)(F)F
2775665	CN1C=C(C(=N1)C(F)(F)F)C(=O)O
441476	C1(C(C(OC(C1O)O)C(=O)O)O)O
74655	CC(=O)C1=CC=C(C=C1)OCC(=O)O
241887	CC(=O)C1=CC(=CC=C1)OCC(=O)O
12031	C1=CC=C(C=C1)CC(C(=O)O)C(=O)O
445858	COC1=C(C=CC(=C1)C=CC(=O)O)O
29788	C1=CC(=CC(=C1)CC(=O)O)CC(=O)O
2733814	CC(=O)OC(C1=CC=CC=C1)C(=O)O
736146	C1=CC=C(C=C1)C(CC(=O)O)C(=O)O
24123	C1=CC=C(C(=C1)CC(=O)O)CC(=O)O
81760	C1=CC(=CC=C1CC(=O)O)CC(=O)O
3798557	CC1=C(C=CC=C1OC(=O)C)C(=O)O
854054	C1=CC(=CC=C1CCC(=O)O)C(=O)O
299989	CC1=CC(=C(C=C1C(=O)O)C)C(=O)O
736186	COC1=C(C=C(C=C1)C=CC(=O)O)O
314208	CC1=CC(=C(C=C1C(=O)O)C(=O)O)C
170890	CC(=O)NC1=CC(=C(C=C1)N)C(=O)O
2148	C1=CC(=CC=C1C(=O)NCC(=O)O)N
703333	C1=CC2=C(C=C1C(=O)O)NC(=S)N2
78280	COC1=CC=C(C=C1)CCCC(=O)O
303586	C1=CC=C(C=C1)OCCCCC(=O)O
72971	CCCCOC1=CC=C(C=C1)C(=O)O
123221	C1C2CC3CC1CC(C2)(C3)CC(=O)O
20210	C(CCC(=O)O)CCBr
12013	CCCCC(C(=O)O)Br
73563	C(C(C(C(C(C(=O)O)N)O)O)O)O
5235500	COC(=O)C1=C(C=C(C=C1)C(=O)O)N
113606	CCC1=CC(=C(N=C1)C(=O)O)C(=O)O
93086	C1=CC=C(C(=C1)C(=O)N)OCC(=O)O
585889	COC1=CC=C(C=C1)C(CC(=O)O)N
112114	C1=CC=C(C=C1)COCC(C(=O)O)N
2723935	COC1=CC=C(C=C1)CC(C(=O)O)N
82693	C1=CC2=C(C=C1Cl)C=C(N2)C(=O)O
10690	C(C(C(C(C(C(=O)O)O)O)O)O)O
327428	COC1=CC(=CC(=C1)C(=O)O)C(=O)O
74665	COC1=CC(=C(C=C1)C(=O)O)C(=O)O
2779182	C1CC(CCC1C(=O)O)C(F)(F)F
15382843	C1CC2=C(C=CC(=C2)F)OC1C(=O)O
101359	C1=CC(=CC=C1C(=O)CCC(=O)O)F
5201573	COC1=CC(=CC=C1)OCCC(=O)O
74469	COC1=CC(=C(C=C1)OC)CC(=O)O
350555	COC1=CC(=C(C=C1)CC(=O)O)OC
7139	COC1=C(C=C(C=C1)CC(=O)O)OC
14340	COC1=C(C=CC(=C1)CCC(=O)O)O
98465	COC(=O)C1C2CC(C1C(=O)O)C=C2
2736518	C1C2CC3(CC1CC(C2)(C3)O)C(=O)O
74949	C(C(=O)O)SCSCC(=O)O
937838	C1=CC2=C(C=C1Cl)C=C(O2)C(=O)O
98606	C1CC1(C2=CC=C(C=C2)Cl)C(=O)O
699341	C1=CC(=CC=C1C(=O)NCC(=O)O)F
79736	COC1=C(C=C(C(=C1)C(=O)O)N)OC
6047	C1=CC(=C(C=C1CC(C(=O)O)N)O)O
273260	CC(=O)NC(CC1=CN=CN1)C(=O)O
69131	C1=C(C(=CC(=C1O)C(=O)O)O)C(=O)O
1245	COC1=C(C=CC(=C1)C(C(=O)O)O)O
10742	COC1=CC(=CC(=C1O)OC)C(=O)O
586463	C1=CC(=C(C=C1OCCO)O)C(=O)O
114518	CC1(C2(CCC1(OC2=O)C(=O)O)C)C
607709	C1CC2(CCC1(CC2)C(=O)O)C(=O)O
70357	C1=CC=C(C=C1)C2=CC=CC=C2C(=O)O
66724	C1=CC=C(C=C1)C2=CC=C(C=C2)C(=O)O
12854	C1=CC=C(C=C1)C2=CC(=CC=C2)C(=O)O
98307	C1=CC=C2C(=C1)C=CC=C2C=CC(=O)O
98882	CCCCCC1CCC(CC1)C(=O)O
1016	CC(C(C(=O)O)N)OP(=O)(O)O
643330	C1=CC(=C(C=C1CC(C(=O)O)N)F)O
2762884	C1=CC=C(C=C1)C2=NC(=CC=C2)C(=O)O
821692	C1=CC=NC(=C1)C2=CC=C(C=C2)C(=O)O
665664	C1CCC(CC1)(CC(=O)N)CC(=O)O
667429	C1=CC(=CC=C1CC(C(=O)O)N)Cl
344176	C1=CC(=CC=C1C(CC(=O)O)N)Cl
8856	C(CI)C(=O)O
