# Supplementary material for: A semi-automated material exploration scheme to predict the solubilities of tetraphenylporphyrin derivatives
Source: Commun Chem. 2022 Nov 22;5:158. doi: 10.1038/s42004-022-00770-9 (PMC9814751; doi:10.1038/s42004-022-00770-9)
Supplement: Supplementary file 3 — Supplementary Data 1 [file 42004_2022_770_MOESM3_ESM.zip › sc_halide.csv]

ID	SMILES
313	Cl
6327	CCl
6337	CCCl
12221	C#CCCl
7850	C=CCCl
11536	CC=CCl
11203	CC(=C)Cl
10899	CCCCl
6361	CC(C)Cl
6344	C(Cl)Cl
30443	CC(C#C)Cl
5463022	CC=C(C)Cl
11589	CC=CCCl
11241	CC(=C)CCl
11242	CC(C=C)Cl
70712	C1CC(C1)Cl
80013	C1CC1CCl
10554	CC(C)CCl
8005	CCCCCl
6563	CCC(C)Cl
10486	CC(C)(C)Cl
6323	CBr
6366	C=C(Cl)Cl
638186	C(=CCl)Cl
11	C(CCl)Cl
89764	CCC#CCCl
84308	C#CCCCCl
70252	C1CCC(C1)Cl
10429	CC(=CCCl)C
61143	CCC(C)(C)Cl
12956	CC(C)(C)CCl
7893	CC(C)CCCl
10977	CCCCCCl
12015	CCC(C)CCl
11641	C=CBr
6332	CCBr
24726	C(C=CCl)Cl
6565	C=C(CCl)Cl
7964	C1=CC=C(C=C1)Cl
6564	CC(CCl)Cl
8881	C(CCl)CCl
11660	CC(C)(Cl)Cl
272001	C#CCCCCCl
17120	C1CC=CC(C1)Cl
10952	C1CCC(CC1)Cl
12466001	CC=CCCCCl
7842	C#CCBr
6212	C(Cl)(Cl)Cl
12521	CCCCC(C)Cl
33016	CCCC(CC)Cl
527856	CCCC(C)CCl
10992	CCCCCCCl
7841	C=CCBr
78037	C1CC1Br
11202	CC(=C)Br
11533	CC=CBr
13182	C(C#CCCl)Cl
7840	CCCBr
6358	CC(C)Br
12971	C=CC(CCl)Cl
642197	C(C=CCCl)Cl
15859	C=C(CCl)CCl
13556	CC(=CCCl)Cl
7931	CC1=CC(=CC=C1)Cl
7503	C1=CC=C(C=C1)CCl
7238	CC1=CC=CC=C1Cl
7810	CC1=CC=C(C=C1)Cl
521118	CCC(C)(Cl)Cl
8059	C(CCCl)CCl
12017	CCC(CCl)Cl
14480	CC(CCCl)Cl
24233	CC(C(C)Cl)Cl
6333	C(Cl)Br
75562	C1CCCC(CC1)Cl
11073464	C#CCCBr
2756862	CC#CCBr
6574	C(C(Cl)Cl)Cl
34691	CCCCCC(C)Cl
12371	CCCCCCCCl
637532	CC=CCBr
5323715	CC=C(C)Br
78110	C1CC(C1)Br
21241	C=CCCBr
357785	CC(=C)CBr
585995	C#CC1=CC=CC=C1Cl
70118	C#CC1=CC=C(C=C1)Cl
6555	CC(C)CBr
8002	CCCCBr
10485	CC(C)(C)Br
6554	CCC(C)Br
14085	C=CC1=CC=C(C=C1)Cl
14905	C=CC1=CC(=CC=C1)Cl
14906	C=CC1=CC=CC=C1Cl
12648	CC(C1=CC=CC=C1)Cl
69330	CCC1=CC=C(C=C1)Cl
32885	CC1=C(C(=CC=C1)C)Cl
32884	CC1=C(C(=CC=C1)Cl)C
32886	CC1=C(C=C(C=C1)Cl)C
12102	CC1=CC(=CC=C1)CCl
11093	CC1=CC=CC=C1CCl
523153	CC1=CC(=C(C=C1)Cl)C
32883	CC1=CC(=C(C=C1)C)Cl
7722	CC1=CC=C(C=C1)CCl
231496	C1=CC=C(C=C1)CCCl
122408	CC(C)(CCl)CCl
12353	C(CCCl)CCCl
6328	CI
7849	C(CBr)Cl
4349444	CCCCCC#CCCl
7286	C(C(=CCl)Cl)Cl
4685	C1=CC(=CC=C1Cl)Cl
7239	C1=CC=C(C(=C1)Cl)Cl
10943	C1=CC(=CC(=C1)Cl)Cl
7285	C(C(CCl)Cl)Cl
11733	CC(C(Cl)Cl)Cl
31240	CCCCC(CC)CCl
141477	CC(C)CCC(C)(C)Cl
8142	CCCCCCCCCl
8728	C1CCC(C1)Br
2734658	C1CC(C1)CBr
70092	CC(=CCBr)C
70704	C=CCCCBr
68180	CCC(C)(C)Br
7891	CC(C)CCBr
15738	CCC(CC)Br
8057	CCCCCBr
7890	CCCC(C)Br
74126	C=CC1=CC=C(C=C1)CCl
74381	CC(=C)C1=CC=C(C=C1)Cl
639658	C1=CC=C(C=C1)C=CCCl
519304	C1CC(CCC1Cl)Cl
2723623	C1CCC(C(C1)Cl)Cl
521435	CCCC1=CC=C(C=C1)Cl
15462	CC1=CC(=C(C(=C1)C)Cl)C
221154	CC1=C(C(=CC=C1)C)CCl
7706	C1=CC=C(C=C1)CCCCl
69987	CC1=CC(=C(C=C1)C)CCl
73843	CCC1=CC=C(C=C1)CCl
66018	CC1=C(C=C(C=C1)CCl)C
69989	CC1=CC(=C(C=C1)CCl)C
16551	C(CCCCl)CCCl
6340	CCI
7961	C1=CC=C(C=C1)Br
8006	C(CCl)CBr
34702	CC1=C(C(=CC=C1)Cl)Cl
7411	C1=CC=C(C=C1)C(Cl)Cl
29572	CC1=C(C=CC(=C1)Cl)Cl
8368	CC1=C(C=CC=C1Cl)Cl
7723	C1=CC(=CC=C1CCl)Cl
11906	C1=CC=C(C(=C1)CCl)Cl
12103	C1=CC(=CC(=C1)Cl)CCl
7256	CC1=CC(=C(C=C1)Cl)Cl
7254	CC1=C(C=C(C=C1)Cl)Cl
137057	C1CC=CC(C1)Br
520441	CC(C)(C(Cl)Cl)Cl
7056	C1=CC=C2C=C(C=CC2=C1)Cl
7003	C1=CC=C2C(=C1)C=CC=C2Cl
17185	CCCCCCCCCCl
75906	C=CCCCCBr
7960	C1CCC(CC1)Br
6359	C(Cl)(Cl)Br
244375	C1CCC2C(C1)C2(Cl)Cl
18805	CCCCC(C)Br
18806	CCCC(CC)Br
77432	CCC(CC)CBr
69385	CC(C)CCCBr
8101	CCCCCCBr
31373	C(=C(Cl)Cl)(Cl)Cl
136437	CC#CI
12418	C(C(Cl)(Cl)Cl)Cl
6591	C(C(Cl)Cl)(Cl)Cl
11166	C=CCI
74916	CC(C)C1=CC=C(C=C1)CCl
77594	CC(C)(C)C1=CC=C(C=C1)Cl
524314	CCCCC1=CC=C(C=C1)Cl
78543	C1=CC=C(C=C1)CCCCCl
74108	CC1=CC(=C(C(=C1)C)CCl)C
68191	CC(C)(CCl)C1=CC=CC=C1
69965	C(CCCCl)CCCCl
33643	CCCI
6362	CC(C)I
64154	C1C2CC3CC1CC(C2)(C3)Cl
11560	CC1=CC(=CC=C1)Br
7236	CC1=CC=CC=C1Br
7805	CC1=CC=C(C=C1)Br
7498	C1=CC=C(C=C1)CBr
95566	CC(CCl)CBr
81364	C(CCBr)CCl
87561	CCC#CCCCCCCCl
3024	C(Br)Br
244509	CC1CCC(C(C1)Cl)C(C)C
11919	C1=CC=C(C(=C1)CCl)CCl
12275	C1=CC(=CC(=C1)CCl)CCl
12171	C1=CC(=CC=C1CCl)CCl
70755	CC1=CC(=C(C=C1Cl)C)Cl
11644	C(Cl)I
6845	C1=CC=C2C(=C1)C=CC=C2CCl
13848	CCCCCCCCCCCl
16992	C1CCCC(CC1)Br
137636	C1CCC(CC1)CBr
16091	CCCCC(CC)Br
12369	CCCCCCCBr
136603	C#CC1=CC=C(C=C1)Br
602067	C#CC1=CC=CC=C1Br
6895	C1=CC(=C(C(=C1)Cl)Cl)Cl
13	C1=CC(=C(C=C1Cl)Cl)Cl
7950	C1=C(C=C(C=C1Cl)Cl)Cl
29108	C(C(C(Cl)Cl)Cl)Cl
14056	C(CCl)C(Cl)(Cl)Cl
25717	C(C(CCl)(Cl)Cl)Cl
88198	CC(C)(C)C1=CC=C(C=C1)CCl
5314126	C1=CC=C(C=C1)C=CBr
74870	C=CC1=CC(=CC=C1)Br
16263	C=CC1=CC=C(C=C1)Br
16264	C=CC1=CC=CC=C1Br
75102	C(CCCCCl)CCCCl
10962	CCCCI
10559	CCC(C)I
11206	CC(C)(C)I
10556	CC(C)CI
15313	CCC1=CC=C(C=C1)Br
16089	CCC1=CC=CC=C1Br
68472	CC1=C(C(=CC=C1)Br)C
68471	CC1=C(C(=CC=C1)C)Br
11454	CC(C1=CC=CC=C1)Br
7666	C1=CC=C(C=C1)CCBr
12099	CC1=CC(=CC=C1)CBr
11121	CC1=CC(=C(C=C1)C)Br
6992	CC1=CC=CC=C1CBr
7721	CC1=CC=C(C=C1)CBr
136357	CC1=CC(=CC(=C1)Br)C
68503	CC1=CC(=C(C=C1)Br)C
68504	CC1=C(C=C(C=C1)Br)C
96070	C(CCCl)CCBr
10897	C(=CBr)Br
95349	C1C(C1(Cl)Cl)C2=CC=CC=C2
11201	CC(Br)Br
7839	C(CBr)Br
136438	C(CI)Cl
3540711	C1=CC=C2C(=C1)C=CC=C2CCCl
17186	CCCCCCCCCCCCl
75907	C=CCCCCCCBr
12754	C1=CC=C(C(=C1)Cl)Br
7806	C1=CC(=CC=C1Cl)Br
7928	C1=CC(=CC(=C1)Br)Cl
8140	CCCCCCCCBr
86804	CCCCC(CC)CBr
79046	CCCCCCC(C)Br
12643190	CCCC#CI
575586	C1C2=CC=CC=C2C=C1Br
76790	C1=CC(=C(C(=C1)Cl)Cl)CCl
7212	C1=CC(=C(C=C1Cl)Cl)CCl
7367	C1=CC=C(C=C1)C(Cl)(Cl)Cl
74832	C1=CC(=C(C(=C1)Cl)CCl)Cl
7609	C1=CC(=C(C=C1CCl)Cl)Cl
68087	CC1=C(C(=C(C(=C1C)C)CCl)C)C
5357478	C1=CC=C(C=C1)C=CCBr
13191	C(CCCCCl)CCCCCl
141479	CCC(C)CI
10924	CC(C)CCI
12335	CCCCCI
6383	C(Cl)(Cl)(Cl)Br
3259679	CC12CC3CC(C1)(CC(C3)(C2)Cl)C
23475	CC(C)C1=CC=CC=C1Br
11462	CC(C)C1=CC=C(C=C1)Br
102754	CC(CC1=CC=CC=C1)Br
136374	CCCC1=CC=C(C=C1)Br
138499	CC(C)C1=CC(=CC=C1)Br
68473	CC1=CC(=C(C(=C1)C)Br)C
12503	C1=CC=C(C=C1)CCCBr
80516	C(CCCBr)CCCl
10552	C=C(CBr)Br
