# Supplementary material for: A semi-automated material exploration scheme to predict the solubilities of tetraphenylporphyrin derivatives
Source: Commun Chem. 2022 Nov 22;5:158. doi: 10.1038/s42004-022-00770-9 (PMC9814751; doi:10.1038/s42004-022-00770-9)
Supplement: Supplementary file 3 — Supplementary Data 1 [file 42004_2022_770_MOESM3_ESM.zip › sc_nh2.csv]

ID	SMILES
6329	CN
9321	NN
713	C(=O)N
6341	CCN
6061	CNN
239041	C#CCN
7853	C=CCN
69828	C1CC1N
178	CC(=O)N
7852	CCCN
6363	CC(C)N
1176	C(=O)(N)N
12229	C(=O)NN
3301	C(CN)N
5976	CN(C)N
700	C(CO)N
1647	C(CN)C#N
6579	C=CC(=O)N
75646	C1CC1CN
76141	CC(=C)CN
75645	C1CC(C1)N
9833923	C1C(CO1)N
6578	CCC(=O)N
8007	CCCCN
6558	CC(C)CN
24874	CCC(C)N
6385	CC(C)(C)N
30926	CC(=NO)N
14039	CC(=O)NN
11719	CNC(=O)N
8014	CNCCN
428	C(CN)CN
11722	COC(=O)N
750	C(C(=O)O)N
4	CC(CN)O
9086	C(CN)CO
8018	COCCN
5126	CC(CO)N
2723949	CC(=S)N
3657	C(=O)(N)NO
8017	C(CO)NN
2723790	C(=S)(N)N
12542	C(C(=O)N)F
6058	C(CS)N
136274	C(C(F)F)N
136589	C1=CN(C=C1)N
5324720	CC(=CC#N)N
78035	C1=C(C=NN1)N
74561	C1=C(NN=C1)N
7898	C(C#N)C(=O)N
558521	C1=COC(=N1)N
1639	C1=NNC(=N1)N
11432	C1=NN=CN1N
10005	C(#N)N=C(N)N
20467	C1(=NNN=N1)N
80376	C1CC1C(=O)N
6595	CC(=C)C(=O)N
5354487	CC=CC(=O)N
2906	C1CCC(C1)N
1519351	C1CNCC1N
10927	CCCC(=O)N
68424	CC(C)C(=O)N
3365553	C1COCC1N
46835725	CC1(COC1)N
68986	CCC(C)(C)N
79882	CC(C)(C)CN
7894	CC(C)CCN
7283	CCC(C)CN
12019	CCC(CC)N
12246	CCCC(C)N
8060	CCCCCN
10113	C(=O)(C(=O)N)N
12660	C(=NN=O)(N)N
11737	CN(C)C(=O)N
12254	CCNC(=O)N
66053	CN(C)CCN
80511	CNCCCN
13128	CC(C)(CN)N
66071	CCNCCN
1045	C(CCN)CN
974	C(=O)(C(=O)O)N
239	C(CN)C(=O)O
1530236	CC(C(=O)N)O
5950	CC(C(=O)O)N
5641	CCOC(=O)N
26107	CCC(CN)O
95102	CC(C)(CN)O
9898801	CC(CCO)N
120084	CCC(CO)N
11807	CC(C)(CO)N
1672	COCCCN
25868	C(CCO)CN
66970	CCOCCN
2760628	CCC(=S)N
80519	COC(=O)NN
73948	C(=O)(NN)NN
61157	C(C(CN)O)N
2723704	CNC(=S)N
68294	C(C(CO)N)O
440902	C(C(CO)O)N
2723789	C(=S)(N)NN
6115	C1=CC=C(C=C1)N
6580	C(C(=O)N)Cl
10009	C1=CC(=CN=C1)N
10439	C1=CC=NC(=C1)N
1727	C1=CN=CC=C1N
230373	C1=CC(=NN=C1)N
7978	C1=CN=C(N=C1)N
68958	C1=CN=CN=C1N
78747	C1=CN=C(C=N1)N
344373	C1=C(C=NC=N1)N
72879	CS(=O)(=O)N
5742	C(=N)(N)N.Cl
82267	NS(=O)(=O)N
3438	C1=COC(=C1)CN
93146	CC1=CC(=NN1)N
137254	CN1C=CC(=N1)N
2777182	C#CCNC(=O)N
84590	CC1=NOC(=C1)N
66172	CC1=CC(=NO1)N
9773	C(C(F)(F)F)N
8820	C(C#N)C(=O)NN
96221	C1=C(NNC1=O)N
138492	CN1C(=NN=N1)N
15078	C1(=NC(=NN1)N)N
5367854	CC(=CC(=O)C)N
18356755	C#CCOCCN
7965	C1CCC(CC1)N
537677	C1(=NON=C1N)N
11181	C=CCNC(=O)N
2155	C1=CSC(=N1)N
148119	C1CC(CNC1)N
16658	C1CCN(CC1)N
424361	C1CNCCC1N
2734054	C1CC(NC1)CN
535	C1CC1(C(=O)O)N
5381348	CC=NNC(=O)N
19909	C1=NN=C(S1)N
77736	C1=C(SN=N1)N
12957	CC(C)(C)C(=O)N
253298	C1CC(OC1)CN
7908	CC(C)CC(C)N
520907	CC(C(C)(C)C)N
8102	CCCCCCN
6234	C1C(C(=O)NO1)N
7911	C(C(=O)N)C(=O)N
68956	CC(=O)NC(=O)N
66082	CC(=O)NCCN
20315	C1COCCN1N
19032309	CC(CN)CNC
66073	CCCNCCN
7993	CN(C)CCCN
273	C(CCN)CCN
81770	CC(C)(CN)CN
88098	CC(C)NCCN
102444	CCC(CCN)N
7913	C(=O)(N)NC(=O)N
68200	C(=O)(C(=O)NN)N
64956	CC(CN)C(=O)O
83059	CC(C)(C(=O)N)O
6119	CC(C)(C(=O)O)N
10932	CC(CC(=O)O)N
439691	CCC(C(=O)O)N
15628	CC(C)OC(=O)N
119	C(CC(=O)O)CN
10855394	C1COC(O1)CN
14799320	CN(C)NC(=O)N
117326	CC(C)(CN)CO
10129911	CC(CCN)CO
75634	C(CCN)CCO
111878	CCCOCCN
93837	CCC(COC)N
640993	CC(C)C(CO)N
22720	CCOCCCN
533866	CC(C)OCCN
8111	C(CNCCN)N
73984	C(CO)NC(=O)N
20064	CCOC(=O)NN
160693	CC(=O)O.C(=N)N
8112	C(CNCCO)N
75982	C(COCCN)N
5951	C(C(C(=O)O)N)O
11267	C(C(C(=O)O)O)N
89728	COC(CN)OC
13608208	CC(C)(OC)ON
1531	CC(CO)(CO)N
547873	CSCC(=O)N
2723853	CNC(=S)NN
77743	CSCCCN
2724189	C(=S)(NN)NN
7934	CC1=CC(=CC=C1)N
7504	C1=CC=C(C=C1)CN
7813	CC1=CC=C(C=C1)N
7242	CC1=CC=CC=C1N
78777	C1=NC(=C(N1)C#N)N
85515	C1=NNC(=C1C#N)N
2723951	C(#N)C(=C(C#N)N)N
61274	C(=N)(N)S(=O)O
15765	CC1=NC(=CC=C1)N
243313	CC1=NC=C(C=C1)N
31018	C1=CC(=CN=C1)CN
137935	CC1=C(C=NC=C1)N
15347	CC1=C(N=CC=C1)N
7516	C1=CC=C(C=C1)NN
728670	CC1=NC=CC(=C1)N
15348	CC1=CN=C(C=C1)N
19509	C1=CC=NC(=C1)CN
7814	C1=CC(=CC=C1N)N
1533	CC1=CC(=NC=C1)N
2762894	CC1=CC(=CN=C1)N
572616	CC1=C(C=CC=N1)N
7935	C1=CC(=CC(=C1)N)N
77317	C1=CN=CC=C1CN
7243	C1=CC=C(C(=C1)N)N
74811	CC1=C(C=CN=C1)N
403	C1=CC(=CC=C1N)O
11568	C1=CC(=CC(=C1)O)N
5801	C1=CC=C(C(=C1)N)O
7939	CC1=NC(=NC=C1)N
78645	C1=CC=NC(=C1)NN
8861	C1=CC(=NC(=C1)N)N
12236939	CC1=CN=CC(=N1)N
9956	C1=CC(=C(N=C1)N)N
313215	CC1=CN=C(C=N1)N
5918	C1=CN=CC(=C1N)N
146724	CN=C(N)N.Cl
28114	C1=CC(=C(N=C1)N)O
322353	C1=CNC(=O)C(=C1)N
233392	C1=CNC=C(C1=O)N
79608	C1=C(N=CN=C1N)N
83703	C1=C(C(=NC=N1)N)N
67431	C1=CN=C(N=C1N)N
2723639	C(C(=O)N)N.Cl
2734687	C(=NN)(N)N.Cl
14017	C(N)P(=O)(O)O
66950	C1=CN=C(NC1=O)N
597	C1=C(NC(=O)N=C1)N
135431272	C1=C(N=CNC1=O)N
10435	C1=NC(=NC(=N1)N)N
9584	C1=CC=C(C(=C1)N)F
9742	C1=CC(=CC(=C1)F)N
9731	C1=CC(=CC=C1N)F
83791	C(N)S(=O)(=O)O
78892	C1CC(=CC(=O)C1)N
2724683	CC1=CC=C(O1)CN
11236	C(=O)(N)NN.Cl
3014826	C(CN)CO.Cl
65125	C1=NNC(=N1)C(=O)N
2761399	C1=CC(=NC(=C1)F)N
2762816	C1=CC(=C(N=C1)F)N
2762809	C1=CC(=C(N=C1)N)F
819440	C1=CC(=NC=C1N)F
2737701	C1=CC(=NC=C1F)N
574450	C1=C(C=NC=C1F)N
817122	C1=CN=CC(=C1N)F
88317	CC1=C(ON=C1C)N
6355	B(F)(F)F.CCN
67717	C(=O)(C(F)(F)F)N
588	CN1CC(=O)N=C1N
10197657	CC1(CC1C(=O)N)C
2776381	C1=CSC=C1CN
34005	C1=CSC(=C1)CN
23432	CC1CCCCC1N
2899	C1CCCC(CC1)N
110931	CC1CCCC(C1)N
80604	CC1CCC(CC1)N
76688	C1CCC(CC1)CN
446408	C(=CC(=O)N)C(=O)N
44630057	C1=NC(N=C(N1)N)O
111306	C1CC(NC1)C(=O)N
5200225	C1CC(C(=O)NC1)N
351770	CC1=CN=C(S1)N
74143	CC1=CSC(=N1)N
2737531	CN1CCC(CC1)N
23527	C1CNCCC1CN
90865	C1CCNC(C1)CN
22198	C1CCCN(CC1)N
90880	C1CC(CNC1)CN
1344	C1CCN(C1)CCN
18814	C1CC(CC(C1)N)N
18374	C1CC(CCC1N)N
342917	C1CCC(C(C1)N)N
3084509	C(=N)(N)Cl.Cl
5280451	C(=CC(=O)O)C(=O)N
14044	C=CCC(C(=O)O)N
643918	CC(=CC(=O)OC)N
66965	CC(=NNC(=O)N)C
66949	CC1=NN=C(S1)N
23286	C1CCC(C(C1)N)O
81293	C1CC(CCC1N)O
11240459	C1CC(CC(C1)O)N
2773210	C1COCCC1CN
12332	CCCCCC(=O)N
81349	CN1CCN(CC1)N
5603	CCCCCC(C)N
8127	CCCCCCCN
38665	CCCC(CCC)N
5462814	C(=O)(N)N=NC(=O)N
8036	C(CC(=O)N)C(=O)N
2723869	C1(=NC(=S)NN1)N
122760	C1(=NN=C(S1)N)N
11595	CCCCNC(=O)N
12472	CCN(CC)C(=O)N
545147	CC(C)(C)C(=O)NN
1549517	C=CCNC(=S)N
519668	CCCCNCCN
76888	CC(C)NCCCN
60993	CCN(CC)CCN
16402	C(CCCN)CCN
85862	CC(CCCN)CN
69238	CCOC(=O)C(=O)N
763	C(C(=O)O)N=C(N)N
138	C(CCN)CC(=O)O
5142091	C1CCOC(C1)ON
77922	CC(C)(C)OC(=O)N
439575	CCCC(C(=O)O)N
1182	CC(C)C(C(=O)O)N
11596	CCCCOC(=O)N
79827	C1COC(O1)CCN
104682	C#CC1=CC(=CC=C1)N
3760025	C#CC1=CC=C(C=C1)N
2724027	CCC(C)C(CO)N
2734079	CC(C)(C)C(CO)N
111307	CC(C)CC(CO)N
19960	C(CCCO)CCN
85579	CCCOCCCN
430288	CN(CCN)CCN
10020	C(C(=O)O)NC(=O)N
8039	C(=O)(N)NNC(=O)N
13826	C(=O)(C(=O)NN)NN
428913	C(CNCC(=O)O)N
13396	C1=CC(=CC=C1C#N)N
16702	C1=CC(=CC(=C1)N)C#N
72913	C1=CC=C(C(=C1)C#N)N
2723593	CC(=O)NC(=S)N
65046	C(#N)S.C(=N)(N)N
2724563	C(=NC(=S)N)(N)N
10973740	C(CNCCN)CO
101594	CC(CNCCN)O
2149	C(C(CN)O)C(=O)O
2733929	C(CN)C(C(=O)O)O
205	CC(C(C(=O)O)N)O
12647	C(CO)C(C(=O)O)N
97963	COCC(C(=O)O)N
818260	C1=CC(=NC=C1C#N)N
818259	C1=CC(=C(N=C1)N)C#N
8282	CCC(CO)(CO)N
73700	C=CC1=CC=C(C=C1)N
2733700	CN(C)C(=S)NN
2777982	C(=S)(C(=S)N)N
70096	C(CSCCN)N
6503	C(C(CO)(CO)N)O
74366	C1=CC(=CC(=C1)N)C=O
2331	C1=CC=C(C=C1)C(=O)N
11158	C1=CC(=CC=C1C=O)N
5862	C(C(C(=O)O)N)S
15765418	C1CC1S(=O)(=O)N
6893	CC1=C(C(=CC=C1)N)C
11475	CCC1=CC(=CC=C1)N
11357	CCC1=CC=CC=C1N
11504	CCC1=CC=C(C=C1)N
6896	CC1=C(C(=CC=C1)C)N
643189	CC(C1=CC=CC=C1)N
7248	CC1=C(C=C(C=C1)N)C
7250	CC1=CC(=C(C=C1)N)C
1001	C1=CC=C(C=C1)CCN
7949	CC1=CC(=CC(=C1)N)C
66015	CC1=CC(=CC=C1)CN
7259	CC1=CC(=C(C=C1)C)N
66035	CC1=CC=C(C=C1)CN
6993	CC1=CC=CC=C1CN
10964479	CC(C)(C)S(=O)N
737633	C1=CC(=C(N=C1)N)C=O
12204009	C1=CC(=C(N=C1)C=O)N
936	C1=CC(=CN=C1)C(=O)N
15070	C1=CC=NC(=C1)C(=O)N
15074	C1=CN=CC=C1C(=O)N
854051	C1=CC(=CN=C1)CCN
75919	C1=CC=NC(=C1)CCN
17593	CC1=C(C(=CC=C1)N)N
77047	CC1=CC(=CC(=N1)C)N
4628831	C1=CC(=CC(=C1)N)CN
178096	C1=CC=C(C(=C1)CN)N
427814	C1=CC(=CC=C1CN)N
83275	C1=CN=CC=C1CCN
21507	CC1=CC(=NC(=C1)N)C
13205	CC1=C(C=CC=C1N)N
10332	CC1=CC(=C(C=C1)N)N
7252	CC1=C(C=CC(=C1)N)N
7261	CC1=C(C=C(C=C1)N)N
240817	C(CCl)NC(=O)N
1046	C1=CN=C(C=N1)C(=O)N
3014138	CC1=C(C(=CC=C1)O)N
7000	COC1=CC=CC=C1N
7732	COC1=CC=C(C=C1)N
80293	C1=CC(=CC(=C1)N)CO
10824	COC1=CC=CC(=C1)N
76081	CC1=C(C=CC(=C1)N)O
76082	CC1=CC(=C(C=C1)N)O
17819	CC1=C(C=CC(=C1)O)N
69331	C1=CC(=CC=C1CO)N
97472	C1=CC(=CC=C1CN)O
104448	CC1=C(C=CC=C1O)N
21439	C1=CC=C(C(=C1)CO)N
17820	CC1=C(C=C(C=C1)O)N
7264	CC1=CC(=C(C=C1)O)N
17818	CC1=C(C=C(C=C1)N)O
2756496	CC1=CN=C(C=N1)CN
13021	CC1=CC(=NC(=N1)N)C
68039	CC1=CC(=NC(=N1)C)N
247182	C1C2CC(C1C=C2)CN
280891	COC1=NC=CC(=C1)N
11159325	C1=CC(=C(N=C1)N)CO
2737488	COC1=C(C=CC=N1)N
81121	COC1=NC=C(C=C1)N
2794829	C1=CC(=NC=C1CO)N
10898715	COC1=CC(=NC=C1)N
580053	COC1=CC=CC(=N1)N
87163	CC1=C(N=NC(=N1)N)C
134472	CN(C)S(=O)(=O)N
736607	C1=CSC(=C1C#N)N
22222288	C(CN)C(=O)N.Cl
2775816	CC(C(=O)N)N.Cl
97709	CC(N)P(=O)(O)O
135431330	CC1=NC(=CC(=O)N1)N
135402055	CC1=CC(=O)NC(=N1)N
10949	CC1=NC(=NC(=N1)N)N
13863	C1=C(N=C(N=C1N)N)N
14155411	CC1=C(C(=CC=C1)F)N
22734623	CC1=C(C(=CC=C1)N)F
66853	C1=CC(=CC(=C1)F)CN
67984	CC1=CC(=C(C=C1)N)F
67774	CC1=C(C=C(C=C1)F)N
262970	CC1=CC(=C(C=C1)F)N
9957	CC1=C(C=C(C=C1)N)F
67982	CC1=C(C=CC(=C1)F)N
285553	CC1=C(C=CC=C1F)N
67981	CC1=C(C=CC(=C1)N)F
66649	C1=CC=C(C(=C1)CN)F
67326	C1=CC(=CC=C1CN)F
1123	C(CS(=O)(=O)O)N
78736	C1=CN(C=N1)CCCN
8713	C1=CC=C(C(=C1)N)S
14510	C1=CC(=CC=C1N)S
31577	C1=CC(=CC(=C1)S)N
76938	C1CCC(=CC1)CCN
9566041	C(=NN)(N)NN.Cl
18731	C1=COC(=C1)C(=O)NN
135436550	C1=NC(=C(C(=O)N1)N)N
135408763	C1=C(N=C(NC1=O)N)N
7955	C1(=NC(=NC(=N1)N)N)N
22063670	CC1=CC(=NC=C1F)N
164584	C1=CC(=C(C=C1F)N)N
80435	C1=CC(=C(C=C1N)N)F
74055	C(C#N)C(=O)NC(=O)N
66131	C1=C(N=C(NC1=O)N)O
70120	C1=C(NC(=O)NC1=O)N
13611	C1=C(C(=O)NC(=O)N1)N
135408770	C1(=NC(=NC(=O)N1)N)N
2735919	C1=CC(=C(C=C1O)F)N
2735917	C1=CC(=C(C=C1F)N)O
185763	C1=CC(=C(C=C1F)O)N
2735918	C1=CC(=C(C=C1N)F)O
320281	C1=C(N(N=C1)CCO)N
22063	C1=CSC(=C1)C(=O)N
116521	C1=CSC(=C1)CCN
420819	CCC1CCC(CC1)N
2903	C1CCCC(CCC1)N
10997046	CC(C1CCCCC1)N
20509	C1CCC(CC1)CCN
7240	C1=CC=C(C(=C1)N)Cl
7812	C1=CC(=CC=C1N)Cl
7932	C1=CC(=CC(=C1)Cl)N
3037943	C(=S)(N)NN.Cl
12694	C(C(=O)N)(Cl)Cl
77200	C1(=NC(=NN1)N)C(=O)O
12584	C1(=NC(=O)NC(=O)N1)N
140623	C1CCNC(C1)C(=O)N
102463	C1CCNC(=O)C(C1)N
3772	C1CNCCC1C(=O)N
92980	C1CC(CNC1)C(=O)N
117295	CCN1CCCC1CN
98388	CN1CCCC1CCN
33944	C1CCN(CC1)CCN
31670	C1CCN(C1)CCCN
206246	C1=CC(=NC(=C1)Cl)N
818257	C1=C(C=NC=C1Cl)N
581866	C1=CN=C(C=C1Cl)N
66174	C1=CC(=NC=C1Cl)N
80528	C1=CC(=C(N=C1)Cl)N
581853	C1=CN=CC(=C1N)Cl
84432	C1=CN=C(C=C1N)Cl
693267	C1=CC(=C(N=C1)N)Cl
581932	C1=CN=CC(=C1Cl)N
79305	C1=CC(=NC=C1N)Cl
3366	C1=NC(=O)NC(=C1F)N
78278	C1=CC(=C(C(=C1)F)F)N
79647	C1=CC(=C(C(=C1)F)N)F
96595	C1=C(C=C(C=C1F)F)N
67775	C1=CC(=C(C=C1F)N)F
9709	C1=CC(=C(C=C1F)F)N
77469	C1=CC(=C(C=C1N)F)F
95308	CCOC(=O)C=C(C)N
2901	C1CCC(C1)(C(=O)O)N
8795	C1CN(CCN1)CCN
12735	CCCCCCC(C)N
10982	CC(C)CCCC(C)N
7719	CCCCC(CC)CN
61017	CC(C)(C)CC(C)(C)N
8143	CCCCCCCCN
79479	C1=C(C=NC(=N1)N)Cl
12808419	C1=C(N=CC(=N1)Cl)N
238012	C1=C(N=CN=C1Cl)N
13404541	C1=C(C(=NC=N1)Cl)N
118458	C1=C(N=C(C=N1)Cl)N
21643	C1=CC(=NN=C1N)Cl
276224	C1=CN=C(C(=N1)N)Cl
345752	C1=CN=C(N=C1N)Cl
11469095	C(CN)CCl.Cl
78471	CSC1=NNC(=N1)N
44629783	CC(CN)CNC(=O)C
408285	C1COCCN1CCN
2724538	COCC1CCCN1N
122356	CC(=O)NCCCCN
69533	C(CCCN)CCCN
61011	CCN(CC)CCCN
104477	CC(C)(CN)CN(C)C
12550576	COC(=O)CCC(=O)N
586	CN(CC(=O)O)C(=N)N
439524	CC(C)CC(C(=O)O)N
6306	CCC(C)C(C(=O)O)N
164608	CC(C)(C)C(C(=O)O)N
21236	CCCCC(C(=O)O)N
564	C(CCC(=O)O)CCN
2770166	CC(=NNC(=S)N)C
85461	CCCCOCCCN
5942	C(CN)CNCCCN
69380	CCOC(=O)NC(=O)N
11163	C(C(=O)NCC(=O)O)N
236	C(C(C(=O)O)N)C(=O)N
13356	C(C#N)C(=C(C#N)C#N)N
70091	CC(C)(C)OC(=O)NN
77000	C1=CC(=CC=C1CC#N)N
256096	C1=CC(=CC2=C1C=CN2)N
7010316	CC1=C(C=CC(=C1)C#N)N
78867	C1=CC2=C(C=CN2)C=C1N
2801276	CC1=CC(=C(C=C1)C#N)N
583431	C1=CC(=C2C=CNC2=C1)N
2735365	CC1=C(C=C(C=C1)N)C#N
242778	CC1=CC(=C(C=C1)N)C#N
12841412	C(CN)COCCCN
1551919	CCCCNC(=S)N
9521	C(CN)N.Cl.Cl
424	C(C(C(=O)O)N)C(=O)O
170446	C(#N)C1=C(N=C(N1)N)C#N
293276	CC(C(=O)N)(OC)OC
13624	C1=CC=C2C(=C1)NC(=N2)N
88012	C1=CC2=C(C=C1N)C=NN2
737285	C1=CC(=C(C=C1C#N)N)N
13623	C1=CC2=C(C=C1N)NC=N2
81423	C1=CC2=C(C=C1N)NN=C2
2733398	CCOC(=O)C(=S)N
69524	CCOC(CN)OCC
5463803	COC(CCCN)OC
76310	C1C(CC2=CC=CC=C21)N
11073466	C=CC1=CC=C(C=C1)CN
123445	C1CC2=CC=CC=C2C1N
90496	C1CC2=C(C1)C=C(C=C2)N
2723847	C1(=NNC(=S)S1)N
1809376	CC(C)NC(=S)NN
20707	C1=CC=C2C(=C1)N=C(O2)N
295514	C1=CC2=NN(N=C2C=C1)N
1367	C1=CC=C2C(=C1)N=NN2N
1810725	COCCNC(=S)N
190	C1=NC2=NC=NC(=C2N1)N
75420	C1=NNC2=NC=NC(=C21)N
9955	C1=C2C(=NC(=N1)N)N=CN2
11086	CC(=O)C1=CC=CC=C1N
7468	CC(=O)C1=CC=C(C=C1)N
7417	CC(=O)C1=CC(=CC=C1)N
69274	CC1=CC=C(C=C1)C(=O)N
7680	C1=CC=C(C=C1)CC(=O)N
24417	CSCC(C(=O)O)N
778	C(CS)C(C(=O)O)N
7464	CC(C)C1=CC=C(C=C1)N
458679	CC(C)C1=CC(=CC=C1)N
12561	CC(C)C1=CC=CC=C1N
15759	CCCC1=CC=CC=C1N
68509	CC(C)(C1=CC=CC=C1)N
75908	CCCC1=CC=C(C=C1)N
6993773	CCC(C1=CC=CC=C1)N
66735	CC1=CC(=C(C=C1)C)CN
1547949	CC(CN)C1=CC=CC=C1
76751	CC1=CC=C(C=C1)CCN
32485	CCC1=CC=CC(=C1N)C
16259	C1=CC=C(C=C1)CCCN
577386	CC1=CC=C(C=C1)C(C)N
66888	CC1=C(C=C(C=C1)CN)C
66761	CC1=CC(=C(C=C1)CN)C
6913	CC1=CC(=C(C(=C1)C)N)C
2724404	CSCCC(CO)N
164944	C(=NN)(N)N.C(=O)(O)O
270862	C1=NC(=C(N1)C(=O)N)C#N
70746	C1=NC2=NNN=C2C(=N1)N
522659	C1=CC(=C(C(=C1)F)C#N)N
2756431	C1=CC(=C(C=C1C#N)F)N
76079	C1=CC(=CC=C1C(=O)N)N
11955	C1=CC=C(C=C1)C(=O)NN
6145	C1=CC=C(C=C1)NC(=O)N
6942	C1=CC=C(C(=C1)C(=O)N)N
7259353	C1=CC=C(C=C1)C(=NO)N
1645	C1=CC(=CC(=C1)N)C(=O)N
96351	CC1=NC=C(C=C1)C(=O)N
7472	CN(C)C1=CC=C(C=C1)N
69517	CCN(C1=CC=CC=C1)N
11643936	CNCC1=CC(=CC=C1)N
68315	C1=CC(=CC=C1CN)CN
76635	CC1=CC(=C(C=C1C)N)N
15133	C1=CC(=CC(=C1)CN)CN
827964	CC1=CC(=CC=C1)N(C)N
72895	C1=CC(=CC=C1CCN)N
160824	CC1=CC(=C(C=C1N)C)N
74270	C1=CC=C(C=C1)NCCN
92269	B(C1=CC(=CC=C1)N)(O)O
84310	C1OC2=C(O1)C=C(C=C2)N
227	C1=CC=C(C(=C1)C(=O)O)N
978	C1=CC(=CC=C1C(=O)O)N
7419	C1=CC(=CC(=C1)N)C(=O)O
65052	C1=CC(=CC=C1C(=O)N)O
5147	C1=CC=C(C(=C1)C(=O)N)O
351653	C1=CN=C(C=C1C(=O)N)N
11112	C1=CC(=CN=C1)C(=O)NN
308113	C1=CC(=CN=C1)C(=NO)N
255881	C1=CC=NC(=C1)C(=O)NN
3767	C1=CN=CC=C1C(=O)NN
9500	C1=CC(=NC=C1C(=O)N)N
586156	C=CC1=NC(=NC(=N1)N)N
66904	C1=CC(=CC=C1CCO)N
81292	COC1=CC=CC=C1CN
79282	C1=CC=C(C(=C1)CCO)N
75452	COC1=CC=C(C=C1)CN
7203	CCOC1=CC=CC=C1N
76544	CC1=CC(=C(C=C1O)C)N
21156	COC1=CC=CC(=C1)CN
76542	CC1=C(C=CC(=C1C)O)N
99500	CC1=C(C=C(C=C1)OC)N
9076	CCOC1=CC=C(C=C1)N
11804822	CC1=C(C=CC=C1OC)N
96112	C1C2CC(C1C=C2)C(=O)N
7610	CC1=C(C=CC(=C1)OC)N
586243	CC1=C(C=C(C=C1)CO)N
134797	C1=CC=C(C=C1)C(CO)N
8445	CC1=CC(=C(C=C1)OC)N
459249	CC1=C(C(=CC=C1)OC)N
100530	CC1=CC(=C(C(=C1)N)O)C
1000	C1=CC=C(C=C1)C(CN)O
5610	C1=CC(=CC=C1CCN)O
76543	CC1=CC(=CC(=C1N)C)O
2757335	CC(C)(C)S(=O)(=O)N
683563	C1=CC=C(C=C1)C(=S)N
69632	C(C(=O)N)Br
18496	C1=CC(=NC=C1C(=O)O)N
278396	C1=CN=C(C=C1C(=O)O)N
459531	C1=CN=CC(=C1C(=O)O)N
351652	C1=CC(=NC(=C1)N)C(=O)O
70277	C1=CC(=C(N=C1)C(=O)N)O
354316	C1=C(C=NC=C1N)C(=O)O
72930	C1=CC(=C(N=C1)N)C(=O)O
4179726	C1=CC(=NC=C1N)C(=O)O
1549499	C1=CC=NC(=C1)C(=S)N
737155	C1=CC(=CN=C1)C(=S)N
689056	CC1=CC(=C(S1)N)C#N
2723788	C1=CN=CC=C1C(=S)N
11961924	CCC(C(=O)N)N.Cl
17750211	B(C1=CN=C(N=C1)N)(O)O
294642	C1=CN=C(C(=O)N1)C(=O)N
72656	C1=CN=C(C(=N1)C(=O)O)N
68000	C1=CC(=CC(=C1)F)C(=O)N
71572	C1=CC(=CC=C1C(=O)N)F
67964	C1=CC=C(C(=C1)C(=O)N)F
74314	COC1=C(C=C(C=C1)N)O
101296	COC1=C(C=CC(=C1)N)O
777	CC1=NC=C(C(=N1)N)CO
587236	CC1=CC(=NC(=N1)N)OC
70280	CC1=CC(=NN1C(=O)N)C
533928	C1=CC(=CC(=C1)F)CCN
4653	C1=CC(=CC=C1CCN)F
643357	C1=CC=C(C(=C1)CCN)F
1646	C(CN)CS(=O)(=O)O
136680	CC1(CC(=CC(=O)C1)N)C
522787	CC(C)(C)C1=CC(=NN1)N
76337	CSC1=CC=CC=C1N
66038	CSC1=CC=C(C=C1)N
15693	CSC1=CC=CC(=C1)N
71282	C(=N)(N)N.Br
15466	CC1=NC(=NC(=N1)OC)N
816925	COC1=NC(=NC(=C1)N)N
171473	CC(C)(C)C1=CC(=NO1)N
108638	C(C(C(=O)O)N)N.Cl
1015	C(COP(=O)(O)O)N
75520	CN1C(=CC(=O)NC1=O)N
17803	COC1=NC(=NC(=N1)N)N
223105	COC1=C(C=C(C=C1)F)N
13532228	COC1=C(C=CC(=C1)F)N
581110	COC1=C(C=C(C=C1)N)F
70223	C(COS(=O)(=O)O)N
85931	CC1CC(CC(C1)(C)C)N
421053	CC(C)C1CCC(CC1)N
544651	CCCC1CCC(CC1)N
7251	CC1=C(C=CC(=C1)Cl)N
77802	C1=CC(=CC(=C1)Cl)CN
6894	CC1=C(C=CC=C1Cl)N
7260	CC1=C(C=C(C=C1)Cl)N
66770	CC1=CC(=C(C=C1)Cl)N
6897	CC1=C(C(=CC=C1)Cl)N
23536	CC1=C(C=CC(=C1)N)Cl
66036	C1=CC(=CC=C1CN)Cl
66648	C1=CC=C(C(=C1)CN)Cl
12007	CC1=CC(=C(C=C1)N)Cl
7255	CC1=C(C=C(C=C1)N)Cl
86874	C(C(C(=O)N)Cl)Cl
73098	C1=CSC(=C1)C(=O)NN
699495	C1=CSC(=C1C(=O)N)N
1201482	C1=C(NC(=S)N=C1N)N
10866443	CCN1CCCC1C(=O)N
69684	C1CCC(CC1)NC(=O)N
3163333	CC(C)N1CCC(CC1)N
53249858	CN(C)C1CCCC(C1)N
345823	CN(C)C1CCC(CC1)N
17406	C1CC(CC(C1)CN)CN
21646682	C1CC(CCC1CCN)N
17354	C1CC(CCC1CN)CN
2756387	CC1=C(C(=NC=C1)Cl)N
21209	C1=CC(=C(C=C1N)N)Cl
318186	CC1=CC(=NC=C1Cl)N
7263	C1=CC(=C(C=C1Cl)N)N
350232	CC1=CC(=CN=C1N)Cl
12295607	CC1=CC(=CN=C1Cl)N
12251007	CC1=C(C=CC(=N1)N)Cl
12251011	CC1=CC(=C(N=C1)N)Cl
2734422	CC1=CC(=C(N=C1)Cl)N
11998	C1=CC(=C(C=C1N)Cl)N
67051	C1(C(=O)NC(=O)NC1=O)N
44630535	COC1=NC=C(C(=N1)N)F
123572	C1=CC(=C(C=C1CN)F)F
145211	C1=C(C=C(C=C1F)F)CN
2733244	C1=CC(=C(C=C1F)F)CN
123589	C1=CC(=C(C=C1F)CN)F
123563	C1=CC(=C(C(=C1)F)CN)F
92529	C1=CC(=C(C=C1N)C#N)C#N
1201441	C1=C(NC(=S)NC1=O)N
171560	C1CC(CCC1C(=O)O)N
55219291	C#CCOCCOCCN
3271821	CC(C)OC(=O)C=C(C)N
2724640	C1CCC(C(C1)C(=O)O)N
1366	C1CCC(CC1)(C(=O)O)N
3082488	C1CC(CC(C1)N)C(=O)O
8640	C1=CC=C2C(=C1)C=CC=C2N
21312787	C1CC(CCC1CCO)N
69414	CCCCCCCC(=O)N
17773621	C1CC(CCC1CCN)O
70284	CN1CCN(CC1)CCN
737237	C1=CSC(=C1)C(=S)N
16215	CCCCCCCCCN
91591	C1=CC(=C(C=C1Cl)O)N
80676	C1=CC(=C(C=C1N)O)Cl
77578	C1=CC(=C(C=C1N)Cl)O
7265	C1=CC(=C(C=C1Cl)N)O
320004	C1=CC(=NC(=C1)Cl)NN
10630615	C1=CC(=NC(=C1N)N)Cl
285736	C1=CN=C(C(=C1N)N)Cl
21810	CC1=CC(=NC(=N1)N)Cl
2736755	C1=C(C(=CC(=C1F)F)N)N
12364	C(CCC(=O)N)CC(=O)N
70766	C1=CC2=C(C=CN=C2)C(=C1)N
11375	C1=CC=C2C(=C1)C=C(C=N2)N
11379	C1=CC=C2C(=C1)C=CC(=N2)N
73742	C1=CC=C2C(=C1)C=CN=C2N
90237	C1=CC=C2C(=C1)C=NC=C2N
11911	C1=CC(=C2C=CC=NC2=C1)N
68476	C1=CC=C2C(=C1)C(=CC=N2)N
11359	C1=CC2=C(C(=C1)N)N=CC=C2
11373	C1=CC2=C(C=CC(=C2)N)N=C1
445856	CC(C)(C)C(C(=O)NC)N
61055	C1COCCN1CCCN
189087	CC(=O)NCCCCCN
8459	CC(C)N(CCN)C(C)C
24250	C(CCCCN)CCCN
78010	C1=NC(=C(C(=N1)Cl)N)N
67432	C1=C(N=C(N=C1Cl)N)N
222466	CCCCOC(=O)C(=O)N
237859	C1=CC2=NC=CN=C2C=C1N
18980	C1=CC=C2C(=C1)C(=NC2=N)N
11309583	CC(C)(C)C(C(=O)OC)N
13580	C(CCCN)CCC(=O)O
2733735	CC(C)CC(CC(=O)O)N
7777	CN(CCCN)CCCN
135403356	C1=C(N=C(NC1=O)N)Cl
18831	C1(=NC(=NC(=N1)Cl)N)N
75014	C1=CC(=C(C(=C1)Cl)F)N
2734205	C1=CC(=C(C(=C1)Cl)N)F
75015	C1=CC(=C(C=C1Cl)N)F
9708	C1=CC(=C(C=C1N)Cl)F
2734838	C1=C(C=C(C=C1F)Cl)N
93898	C1=CC(=C(C=C1Cl)F)N
75013	C1=CC(=C(C=C1F)Cl)N
2736511	C1=CC(=C(C=C1N)F)Cl
2736509	C1=CC(=C(C=C1F)N)Cl
5828	C1=CC(=CC=C1N)O.Cl
5800	C1=CC=C(C(=C1)N)O.Cl
93131	CN(CC(=O)O)C(=O)CN
1551643	CC(C(=O)O)NC(=O)CN
79094	CC(C(=O)NCC(=O)O)N
145815	C(CC(=O)N)C(C(=O)O)N
76427	C1=CC(=CC=C1C#N)C(=O)N
72883	C1=CC=C(C(=C1)C#N)C(=O)N
72491	C(CC(=O)NN)C(=O)NN
2723946	C1(=S)NN=C(N1N)NN
3748280	CC(C)(C)OC(=O)N(C)N
5962	C(CCN)CC(C(=O)O)N
2733992	CC1=CC2=C(N1)C=CC(=C2)N
77731	C(CN(CCN)CCN)N
5565	C(CNCCNCCN)N
165887	C(CN)CN.Cl.Cl
12217444	CC(CN)N.Cl.Cl
67765	C1=C(C=C(C(=C1F)N)F)F
77468	C1=CC(=C(C(=C1N)F)F)F
2724991	C1=C(C=C(C(=C1F)F)F)N
94953	C1=C(C(=CC(=C1F)F)F)N
23327	C(CC(=O)O)C(C(=O)O)N
6994682	COC(=O)C(CC(=O)O)N
12668862	C#CCOC1=CC=C(C=C1)N
5273472	C1=CC=C(C=C1)C=CC(=O)N
18066	C1CC(C2=CC=CC=C2C1)N
16671	C1CCC2=C(C1)C=CC=C2N
254372	C1=C(C(=NC(=N1)Cl)N)F
2773213	C1C2=C(C=CC(=C2)N)NC1=O
232735	COC1=C(C=CC(=C1)N)C#N
70248	C(COCCOCCN)N
3770187	B1(C2=C(CO1)C=CC(=C2)N)O
79002	C(C(C(F)(F)F)(F)F)N
79001	C(F)(F)(F)S(=O)(=O)N
5425	C(C(C(=O)O)O)(C(=O)O)N
66765	C1=CC2=C(C=C1N)NC(=O)N2
6931154	C1C(C(C2=CC=CC=C21)N)O
7625	C1=CC=C(C=C1)CCC(=O)N
4727	CC(C)(C(C(=O)O)N)S
6137	CSCCC(C(=O)O)N
138221	CC(C)C1=CC=C(C=C1)CN
31160	CC(CCC1=CC=CC=C1)N
11369	CCC1=C(C(=CC=C1)CC)N
137414	CC1=C(C=C(C=C1)C(C)C)N
7694	CCCCC1=CC=C(C=C1)N
4771	CC(C)(CC1=CC=CC=C1)N
75909	CCCCC1=CC=CC=C1N
79334	CC(C)(C)C1=CC(=CC=C1)N
83242	C1=CC=C(C=C1)CCCCN
121771	CCC(C)C1=CC=C(C=C1)N
69861	CC(C)(C)C1=CC=C(C=C1)N
11147814	C1=CC(=C2C(=C1)NC(=O)O2)N
826989	C1=CC2=C(C=C1N)OC(=O)N2
30976	C1=NC2=NC(=NC(=C2N1)N)N
11149	CC(=O)NC1=CC=CC=C1N
308072	CNC(=O)C1=CC=CC=C1N
88043	CC1=C(C=C(C=C1)C(=O)N)N
12791	C1=CC=C(C=C1)C(C(=O)N)N
77174	CC1=CC=C(C=C1)C(=O)NN
69198	CC1=CC=CC=C1NC(=O)N
235516	CNC(=O)C1=CC=C(C=C1)N
31230	CC(=O)NC1=CC=C(C=C1)N
676526	CNC(=O)C1=CC(=CC=C1)N
70301	C1=CC=C(C=C1)CC(=O)NN
10853	C1=CC=C(C=C1)CNC(=O)N
7604	CC(=O)NC1=CC=CC(=C1)N
12148	CC1=CC=C(C=C1)NC(=O)N
8706	C1=CC=C2C(=C1)N=C(S2)N
68288	C1=CC2=C(C=C1N)SC=N2
13160626	CCN(C1=CC=C(C=C1)C)N
77801	C1=CC=C(C=C1)CNCCN
44630285	CCN(C1=CC=CC(=C1)C)N
15591717	CCN(C1=CC=CC=C1C)N
76547	CC1=CC(=C(C(=C1N)C)N)C
2724564	C(=S)(N)NNC(=S)N
2735329	C1(=NC(=S)SS1)N
2737803	B(C1=CC(=C(C=C1)C)N)(O)O
135398634	C1=NC2=C(N1)C(=O)NC(=N2)N
76900	C1=NC2=NC(=O)NC(=C2N1)N
135431341	C1=NNC2=NC(=O)NC(=C21)N
12136	C1=CC=C(C=C1)COC(=O)N
78101	CC1=C(C(=CC=C1)C(=O)O)N
3866	C1=CC=C(C=C1)C(C(=O)O)N
20591	CC(=O)C1=C(C(=CC=C1)O)N
76959	COC1=CC=C(C=C1)C(=O)N
8635	COC(=O)C1=CC=CC=C1N
89148	C1COC2=C(O1)C=CC(=C2)N
86986	C1=CC(=CC=C1CC(=O)N)O
75799	C1OC2=C(O1)C=C(C=C2)CN
65526	C1=CC(=CC=C1CN)C(=O)O
78274	COC(=O)C1=CC(=CC=C1)N
14533	C1=CC(=CC=C1CC(=O)O)N
75316	CC1=CC(=C(C=C1)C(=O)O)N
75598	CC1=C(C=CC(=C1)C(=O)O)N
12082	COC(=O)C1=CC=C(C=C1)N
241632	CC1=C(C=CC(=C1)N)C(=O)O
75568	CC1=C(C=C(C=C1)C(=O)O)N
10374614	CC1=C(C=C(C=C1)N)C(=O)O
2733699	CC1=C(C=CC=C1N)C(=O)O
76255	CC1=CC(=C(C=C1)N)C(=O)O
151210	CC1=C(C(=CC=C1)N)C(=O)O
94728	C1=CC=C(C(=C1)C(=O)NN)N
21450	C1=CC(=CC=C1C(=O)NN)N
3767345	CC(=O)NC1=CC=CC(=N1)N
61002	C1=CC=C(C=C1)NNC(=O)N
10837	C1=CC=C(C=C1)NC(=O)NN
69845	C1=CC2=NSN=C2C(=C1)N
123465	CCOC1=CC=CC=C1CN
74866	COC1=CC=CC(=C1)CCN
4657	COC1=CC=C(C=C1)CCN
447213	C1=CC=C(C=C1)CC(CO)N
10297	CC(C(C1=CC=CC=C1)O)N
74896	COC1=CC=CC=C1CCN
203500	C1=CC=C(C=C1)C(CCO)N
82112	CC(C)OC1=CC=C(C=C1)N
641449	CC(C1=CC=C(C=C1)OC)N
573220	CC(C)OC1=CC=CC(=C1)N
731368	C1=CC=C(C=C1)CC(=S)N
2130	C1C2CC3CC1CC(C2)(C3)N
233589	C(CBr)C(=O)N
135403646	C12=NNN=C1N=C(NC2=O)N
12089	C1=CC(=CC=C1C(=O)O)NN
1742	C1=CC(=CC=C1C(=O)NN)O
79889	C1=CC(=CC(=C1)O)C(=O)NN
69263	C1=CC(=C(C=C1C(=O)O)N)N
12796	C1=CC(=CC(=C1)O)NC(=O)N
13637	C1=CC=C(C(=C1)C(=O)NN)O
236984	COC(=O)C1=CC(=NC=C1)N
351633	COC(=O)C1=C(N=CC=C1)N
737487	COC(=O)C1=CN=C(C=C1)N
592353	COC(=O)C1=C(C=CN=C1)N
1488824	COC(=O)C1=C(C=NC=C1)N
3759117	COC(=O)C1=NC=CC(=C1)N
13809143	COC(=O)C1=NC(=CC=C1)N
2736521	C1=CC(=CC(=C1)NN)C(=O)O
69126	C1=CC(=C(C=C1N)C(=O)O)N
12062	C1=C(C=C(C=C1N)N)C(=O)O
676454	C1=CC=C(C=C1)NC(=S)N
519896	C1=CC(=C(C=C1C#N)Cl)N
80019	C1=CC(=C(C=C1Cl)C#N)N
104464	C1=CC(=C(C=C1C#N)N)Cl
88728	C1=CC(=C(C=C1N)Cl)C#N
170059	C1=CC(=C(C=C1Cl)N)C#N
13689583	CC(C)C(C(=O)N)N.Cl
70605	CCOP(=O)(N)OCC
12790	C1=NC2=NC(=NC(=C2N1)N)F
65083	C1=CC(=C(C=C1C(=O)O)N)O
76601	C1=CC(=C(C=C1O)O)C(=O)N
164592	C1=CC(=C(C=C1O)C(=O)O)N
86	C1=CC(=C(C(=C1)O)N)C(=O)O
68443	C1=CC(=C(C(=C1)N)O)C(=O)O
137566	C1=CC(=C(C=C1C(=O)O)O)N
76604	C1=C(C=C(C=C1O)O)C(=O)N
4649	C1=CC(=C(C=C1N)O)C(=O)O
4075	C1=CC(=C(C=C1N)C(=O)O)O
72669	COC(=O)C1=NC=CN=C1N
10606953	CC(=O)C1=CC(=C(C=C1)F)N
95940	COC1=C(C(=CC=C1)OC)N
239603	COC1=CC=CC(=C1OC)N
22770	COC1=C(C=C(C=C1)N)OC
7613	COC1=CC(=C(C=C1)OC)N
66301	COC1=CC(=CC(=C1)N)OC
17652	COC1=CC(=C(C=C1)N)OC
1268102	C1C=CCC(=C1)C(C(=O)O)N
2759344	C1=CC(=CC=C1C(=S)N)O
1490491	C1=CC=NC(=C1)NC(=S)N
69398	C(CCN)CC(=O)O.Cl
2735900	C1=C(C(=CC(=C1F)N)F)C#N
65745	C1=NC(=C(N1)C(=O)N)C(=O)N
70504	C1(=C(N=C(N=C1N)N)N)N=O
136288	C1=CC=C(C(=C1)C(=O)NN)F
9972	C1=CC(=CC=C1C(=O)NN)F
12612	C1=CC(=CC=C1NC(=O)N)F
135431314	CN(C)C1=NC(=CC(=O)N1)N
16134	CN(C)C1=NC(=NC(=N1)N)N
9971	C1=CC(=C(C=C1C(=O)O)F)N
75396	C1=CC(=C(C=C1C(=O)O)N)F
586408	C1=CC(=C(C(=C1)F)N)C(=O)O
101412	C1=CC(=C(C=C1F)C(=O)O)N
302680	C1=CC(=C(C=C1N)F)C(=O)O
2724967	C1=CC(=C(C=C1F)N)C(=O)O
81152	CN1C(=CC(=O)N(C1=O)C)N
6274	C1=C(NC=N1)CC(C(=O)O)N
118946	COC1=CC(=NC(=N1)N)OC
81472	CCOC(=O)C1=C(NN=C1)N
76789	COC1=NC(=NC(=C1)N)OC
11051888	CC1=CC=C(C=C1)S(=O)N
22561486	CCC(C)C1CCC(CC1)N
425326	CCCCC1CCC(CC1)N
79396	CC(C)(C)C1CCC(CC1)N
69254	C1=CC(=CC(=C1)Cl)C(=O)N
69111	C1=CC=C(C(=C1)C(=O)N)Cl
12084	C1=CC(=CC=C1C(=O)N)Cl
139381	C1=CC(=CC(=C1)Cl)CCN
12338307	CC1=CC(=C(C=C1Cl)C)N
67430	C1=CC(=CC=C1CCN)Cl
83117	C1=CC=C(C(=C1)CCN)Cl
79510	C1(=C(NC(=O)NC1=O)N)N=O
157184	CN1C(=C(C(=O)NC1=O)N)N
170947	C(=N)(N)N.NS(=O)(=O)O
720882	CC1=C(SC(=N1)N)C(=O)C
520211	CC1CCCCN1CCCN
18718	C1CCC(CC1)NCCCN
37524	CC1(CC(CC(N1)(C)C)N)C
303543	C1=CN=C(C=C1Cl)C(=O)N
82588	C1=CC(=C(N=C1)Cl)C(=O)N
2800022	C1=CN=C(C=C1C(=O)N)Cl
80456	C1=CC(=NC=C1C(=O)N)Cl
79193	CC1=CC(=C(C=C1N)Cl)N
87439	C1=CC(=C(C(=C1)F)C(=O)N)F
522832	C1=CC(=C(C=C1C(=O)N)F)F
7370	C1=CC=C(C=C1)S(=O)(=O)N
89652	COC(=O)C1=C(C=CS1)N
736848	C1CCC(CC1)C(C(=O)O)N
5526	C1CC(CCC1CN)C(=O)O
8355	C1=CC=C2C(=C1)C=CC=C2CN
16733	CC1=C(C2=CC=CC=C2C=C1)N
118970	C1=COC(=C1)CSCCN
53434199	COC1CCC(CC1)CCN
8916	CCCCCCCCCCN
301266	C1=CN=C(C(=N1)C(=O)N)Cl
93573	C(C(CO)(CO)N)O.Cl
66763	COC1=C(C=C(C=C1)Cl)N
13103692	COC1=C(C=CC(=C1)N)Cl
75460	COC1=CC(=C(C=C1)Cl)N
593843	CC1=C(C(=NC(=N1)C)N)Cl
147419	C(C(C(=O)O)N)S.Cl
22239262	CC1=C(C(=CC=C1)N)C.Cl
88898	CC1=CC(=C(C=C1)N)C.Cl
204	C1(C(=O)NC(=O)N1)NC(=O)N
4626	C1C(CN(C1=O)CC(=O)N)O
676368	C1=C(C(=CC(=C1N)N)C#N)C#N
168015	C(CN)N.OS(=O)(=O)O
840099	COC(=O)C1=CSC(=N1)N
238005	COC(=O)C1=CN=C(S1)N
34665	C1=C(N=C(S1)N)CC(=O)O
69872	C1=CC=C2C=C(C(=CC2=C1)N)N
140457	CC1=NC2=C(C=CC=C2N)C=C1
81116	CC1=NC2=CC=CC=C2C(=C1)N
1514384	C1=CC2=C(C=CC(=C2)CN)N=C1
16720	C1=CC2=C(C=CC=C2N)C(=C1)N
68067	C1=CC2=C(C(=C1)N)C(=CC=C2)N
103148	CC1=NC2=C(C=C1)C=C(C=C2)N
80556	CCCCCCCC(=O)NN
1471603	C1CCC(CC1)NC(=S)N
78953	CCN(CC)CCCC(C)N
2774110	C1=CC(=CC(=C1)OC(F)F)N
737363	C1=CC(=CC=C1N)OC(F)F
8358	C1=CC2=C(C=C(C=C2)O)C(=C1)N
65746	C1=CC2=C(C=CC=C2O)C(=C1)N
6865	C1=CC2=C(C=CC(=C2)O)C(=C1)N
79449	C1=CC=C2C=C(C(=CC2=C1)N)O
90295	C1=CC2=C(C=CC(=C2)N)C(=C1)O
11378649	CC(C)(C)OC(=O)N=C(N)N
70006	C1=CC=C(C=C1)N2C(=CC=N2)N
136655	C1=CC=C(C=C1)C2=CC(=NN2)N
85111	C1=CC=C2C(=C1)C=CC(=N2)NN
257424	C1=CC=C(C(=C1)C2=CC=NN2)N
69522	CCCCCCC(C(=O)O)N
79811	COC1=CC(=NC(=N1)N)Cl
2773616	C1=CC(=C(C=C1Cl)CN)F
17750669	C1=CC(=C(C=C1F)CN)Cl
144539	C1=CC(=C(C=C1CN)Cl)F
2757541	C1=CC(=C(C=C1CN)F)Cl
12000	C1=CC(=C(C=C1Cl)N)S
11957493	C(C(C(=O)O)N)Cl.Cl
4120764	C(#N)C1=C(N=C(C(=N1)N)N)C#N
99281	C(CC(=O)O)CNC(=O)CN
86878	CCC(C(=O)O)NC(=O)CN
44630046	CC(C(=O)NC(C)C(=O)O)N
261201	C1=CC=C(C=C1)C2=NOC(=C2)N
17747914	C1=CC(=CC=C1C#N)N=C(N)N
735826	C1=CC(=CC=C1N)N2C=NC=N2
187201	CC(C)(C)OC(=O)NCCN
1150	C1=CC=C2C(=C1)C(=CN2)CCN
2760576	C1CC(OC1)CNC(=S)N
78479	C(CNCCN)CNCCN
9532	C(CCN)CN.Cl.Cl
9964	C1=CC(=CC=C1C(F)(F)F)N
6922	C1=CC=C(C(=C1)C(F)(F)F)N
7375	C1=CC(=CC(=C1)N)C(F)(F)F
95440	CC(CCC(=O)O)(C(=O)O)N
165627	C(CC(C(=O)O)N)CC(=O)O
68662	COC(=O)CCC(C(=O)O)N
440550	COC(=O)C(CCC(=O)O)N
74217	C1=CC=C2C(=C1)C=C(C(=O)O2)N
15363	C1=CC=C(C=C1)C2=NN=C(O2)N
7004940	CC(C)(C)OCC(C(=O)O)N
339537	C1CC2=C(C=CC(=C2)N)C(=O)C1
9793905	C=CCSCC(C(=O)O)N
80672	CCOC(CCCN)OCC
140079	C1=NNC(=C1Br)N
11123	C1=CC(=C(C=C1Cl)Cl)N
11844	C1=CC(=C(C(=C1)Cl)Cl)N
11846	C1=CC(=C(C(=C1)Cl)N)Cl
7257	C1=CC(=C(C=C1N)Cl)Cl
12281	C1=C(C=C(C=C1Cl)Cl)N
7262	C1=CC(=C(C=C1Cl)N)Cl
735862	C1=CC(=NC=C1C(F)(F)F)N
821024	C1=CC(=NC(=C1)N)C(F)(F)F
2737744	C1=CC(=NC=C1N)C(F)(F)F
10261388	C1=CN=C(C=C1N)C(F)(F)F
2778315	C1=CN=C(C=C1C(F)(F)F)N
2735957	C1=CN=CC(=C1C(F)(F)F)N
15531223	C1=C(C(=C(C(=C1F)F)N)F)N
102466	C(C(C(=O)O)NC(=O)CN)O
74645	C1=CC=C2C(=C1)C(=O)N(C2=O)N
72915	C1=CC2=C(C=C1N)C(=O)NC2=O
21088	C(CN)CN(CCO)CCO
61144	C(=O)(C(Cl)(Cl)Cl)N
66146	C1=NC(=C(N1)C(=O)N)N.Cl
69981	C1=CC(=CC=C1NN)F.Cl
2723910	C1=CC=C(C(=C1)NN)F.Cl
14595219	C1=C(C=NC(=C1Cl)Cl)N
137652	C1=C(C=C(N=C1Cl)Cl)N
77886	C1=C(C=NC(=C1Cl)N)Cl
89888	C1=C(C(=C(C=N1)Cl)N)Cl
2799999	C1=C(C=NC(=C1N)Cl)Cl
112846	C1=CC(=NC(=C1N)Cl)Cl
67722	C(=O)(C(C(F)(F)F)(F)F)N
595915	C1=CN=C(N=C1C(F)(F)F)N
362706	C(COCCOCC(=O)O)N
1549514	C1=CC(=CC=C1C=CC(=O)O)N
72881	C1=CSC(=C1)S(=O)(=O)N
25674	CCSCCC(C(=O)O)N
83155	CC1=C(C(=CC=C1)C(C)(C)C)N
2735655	CC(C)(C)C1=CC=C(C=C1)CN
93162	CCCCCC1=CC=C(C=C1)N
2734083	C1=C(C=C(C(=C1F)N)Cl)F
24219262	C1=NC(=C(C(=N1)Cl)Cl)N
79434	C1=NC(=C(C(=N1)Cl)N)Cl
65522	C1=C(N=C(N=C1Cl)N)Cl
82387	C1=C(N=C(N=C1Cl)Cl)N
5284363	C1=CC(=CC=C1N)Cl.Cl
67298	C1=CC=C(C(=C1)N)Cl.Cl
69190	C1=CC=C(C=C1)C(=O)NC(=O)N
6956	C1=CC=C(C(=C1)C(=O)N)C(=O)N
74445	C1=CC(=CC(=C1)C(=O)N)C(=O)N
76381	C1=CC(=CC=C1C(=O)N)C(=O)N
727371	C1=C(C(=CC2=C1NC(=O)N2)N)N
79492	CC1=C(C=C(C=C1)N)NC(=O)C
15132	CC1=C2C(=CC=C1)SC(=N2)N
17335	CC1=CC2=C(C=C1)N=C(S2)N
83811	C1=CC=C(C=C1)CNCCCN
76548	CC1=C(C(=C(C(=C1N)C)C)N)C
13042771	CCCCN(C1=CC=CC=C1)N
7120	CCN(CC)C1=CC=C(C=C1)N
577774	CN(CCCN)C1=CC=CC=C1
16211387	CC1=C(SC(=N1)N)C.Cl
2737814	B(C1=CC(=CC=C1)C(=O)N)(O)O
2737811	B(C1=CC=C(C=C1)C(=O)N)(O)O
21757	C1=C(C(=C(C(=C1F)F)F)F)N
12786	C1=C(C(=C(C(=C1F)F)N)F)F
6957	C1=CC=C(C(=C1)C(=O)N)C(=O)O
506057	C1=CC(=CC=C1C(=O)N)C(=O)O
578921	C1=CC(=C(N=C1)C(=O)N)C(=O)N
65275	COC1=NC(=NC2=C1NC=N2)N
2763406	CC1=C(C(=CC=C1)C(=O)OC)N
3282	CCOC1=CC=CC=C1C(=O)N
3801025	CC1=C(C=CC=C1N)C(=O)OC
282450	CC1=C(C(=C(C=C1)C(=O)O)N)C
11400	CCOC(=O)C1=CC(=CC=C1)N
2337	CCOC(=O)C1=CC=C(C=C1)N
6877	CCOC(=O)C1=CC=CC=C1N
1514158	C1=CC=C(C(=C1)CC(=O)O)CN
337778	CC1=C(C=C(C=C1)C(=O)OC)N
15049977	CC1=C(C=C(C=C1)N)C(=O)OC
686703	C1=CC=C(C=C1)C(CC(=O)O)N
2736799	CC1=C(C=CC(=C1)C(=O)OC)N
6140	C1=CC=C(C=C1)CC(C(=O)O)N
259834	CC1=CC(=C(C(=C1)C(=O)O)N)C
1201104	CC1=CC(=C(C=C1)N)C(=O)OC
75451	C1=CC(=CC=C1CCC(=O)O)N
730001	CC1=CC(=CC=C1)OCC(=O)N
266534	CC1=CC(=C(C=C1C)N)C(=O)O
847	CS(=O)CCC(C(=O)O)N
11988	C1=CC=C2C(=C1)N=C(S2)NN
2734002	C1=CC2=C(C=C1N)NC(=S)N2
70982	CC(C)(C)C1=CC(=C(C=C1)O)N
20352	CCCCOC1=CC=C(C=C1)N
86625	C1C2CC3CC1CC(C2)(C3)CN
14219	CN(C)C(=N)N=C(N)N.Cl
101235	CC(C)(C(=O)N)Br
1270911	C1(=C(C(=NC(=C1F)F)F)F)N
10313273	C1=CC(=C(N=C1)C(=O)O)C(=O)N
87135	COC1=C(C=C(C=C1)C(=O)N)N
135524	COC(=O)C1=CC(=C(C=C1)N)N
3606547	C1=CC(=CN=C1)C(CC(=O)O)N
79242	C1=CC=C(C=C1)COC(=O)NN
76792	COC1=CC=C(C=C1)C(=O)NN
79848	COC1=CC=CC(=C1)C(=O)NN
571825	COC(=O)C1=C(C(=CC=C1)N)N
74066	COC1=CC=C(C=C1)NC(=O)N
2736365	CCOC(=O)C1=C(C=NC=C1)N
12433260	CCOC(=O)C1=C(N=CC=C1)N
11959065	CCOC(=O)C1=NC(=CC=C1)N
7015521	CCOC(=O)C1=CC(=NC=C1)N
47866	C1CC1NC2=NC(=NC(=N2)N)N
24057	C1=CC(=C2C(=C1)SC(=N2)N)O
2761171	CCC1=NC=CC(=C1)C(=S)N
737375	C1=CC=C(C=C1)CNC(=S)N
2787703	CC1=CC=CC=C1NC(=S)N
722833	CC1=CC=C(C=C1)NC(=S)N
16219521	CCC(C)C(C(=O)N)N.Cl
2733199	CC(C)CC(C(=O)N)N.Cl
556798	C1=CN=C(C(=N1)C(=O)N)C(=O)O
17823	COC1=C(C=C(C=C1)C(=O)O)N
288057	COC1=C(C=CC(=C1)C(=O)O)N
2735357	COC1=CC=CC(=C1C(=O)O)N
13549244	COC1=C(C=C(C=C1)N)C(=O)O
36143	C1=CC(=CC=C1C(C(=O)O)N)O
351010	COC1=CC(=C(C=C1)C(=O)O)N
819940	COC(=O)C1=C(C=CC(=C1)O)N
77787	COC(=O)C1=C(C=C(C=C1)N)O
4868377	COC1=CC(=C(C=C1)C(=O)N)O
255720	COC1=CC=CC(=C1N)C(=O)O
75599	COC1=C(C=CC(=C1)N)C(=O)O
19849158	COC1=C(C=CC=C1N)C(=O)O
13714353	C1CC(CCC1C(F)(F)F)N
2723601	C1=NC2=C(N1)C(=S)N=C(N2)N
79832	COC1=C(C=C(C=C1)CN)OC
1713005	COC1=CC=CC=C1OCCN
78106	COC1=CC=CC(=C1OC)CN
420973	COC1=CC(=CC(=C1)CN)OC
18652	COC1=CC(=C(C=C1)OC)CN
597250	COC1=CC(=C(C=C1)CN)OC
2781094	C1=CC=C(C=C1)NNC(=S)N
730679	C1=CC=C(C=C1)NC(=S)NN
658645	C1C2CC3(CC1CC(C2)(C3)O)N
166785	C1=CC(=C(C=C1O)O)C(=O)NN
821203	C1=CC2=C(C=C1F)N=C(S2)N
319954	C1=CC2=C(C=C1F)SC(=N2)N
71598	C(CC(C(=O)O)N)CN.Cl
9942250	C1=CC(=CC=C1CN)C#N.Cl
82634	C1(=NN=C(S1)N)C(F)(F)F
124515	C1=CC(=CC=C1C(C(=O)O)N)F
2783401	COC(=O)C1=C(C=CC(=C1)F)N
46311080	COC(=O)C1=C(C(=CC=C1)N)F
72886	C(C(C(=O)O)N)S(=O)(=O)O
271299	CCOC(=O)C1=C(N(N=C1)C)N
32722	CC(C)OC1=NC(=NC(=N1)N)N
7015	C1=CC=C(C=C1)C2=CC=CC=C2N
16717	C1=CC=C(C=C1)C2=CC(=CC=C2)N
11521153	C1CC2=C(CC1N)SC(=N2)N
13783029	CCCCCC1CCC(CC1)N
5360349	C1=NC2=C(N1)C(=NC(=N2)N)Cl
94904	C1=NC2=NC(=NC(=C2N1)N)Cl
2737500	C1=CC=C(C(=C1)NC(=S)N)F
693061	C1=CC(=CC=C1NC(=S)N)F
5284583	CCC(C(=O)N)N1CCCC1=O
105097	C1=CC=C(C=C1)C2=CN=C(C=C2)N
349884	CCN(CC)C1CCC(CC1)N
17857	CC1(CC(CC(C1)(C)CN)N)C
79883	C1=CC=C(C(=C1)C(=O)NN)Cl
10816	C1=CC(=CC=C1C(=O)NN)Cl
78876	C1=CC(=C(C=C1Cl)C(=O)N)N
74289	C1=CC(=CC(=C1)Cl)C(=O)NN
73018	C1(=C(NC(=O)NC1=O)C(=O)O)N
598734	C1=CC=C(C=C1)C2=CN=C(C=N2)N
6924	CC1=CC=CC=C1S(=O)(=O)N
6269	CC1=CC=C(C=C1)S(=O)(=O)N
78318	C1=CC=C(C=C1)CS(=O)(=O)N
146719	C1=CSC(=C1)CC(C(=O)O)N
79617	CS(=O)(=O)C1=CC=C(C=C1)N
123584	CC1=CSC(=C1N)C(=O)OC
3446	C1CCC(CC1)(CC(=O)O)CN
736026	C1CCC(CC1)CC(C(=O)O)N
1201503	CC(C1=CC2=CC=CC=C2C=C1)N
2724264	CC(C1=CC=CC2=CC=CC=C21)N
75347	CCCCCCCCCC(=O)N
141845	CCCCCC(CCCCC)N
81742	CCCCCCCCCCCN
75071	C1=CC(=C(C(=C1)Cl)C(=O)O)N
17211	C1=CC(=C(C=C1C(=O)O)Cl)N
76092	C1=CC(=C(C=C1C(=O)O)N)Cl
37879	C1=CC(=C(C=C1N)C(=O)O)Cl
17154	C1=CC(=C(C=C1N)Cl)C(=O)O
80807	C1=CC(=C(C(=C1)Cl)N)C(=O)O
348094	C1=CC(=C(C=C1Cl)C(=O)N)O
66646	C1=CC(=C(C=C1Cl)N)C(=O)O
12476	C1=CC(=C(C=C1Cl)C(=O)O)N
2734826	C1=CC(=CC=C1C(=S)N)Cl
7807	C1=CC(=CC=C1N)Br
11562	C1=CC(=CC(=C1)Br)N
11992	C1=CC=C(C(=C1)N)Br
14298090	C1(=NNN=N1)C2=NNN=N2.N.N
3013625	C1CC(N(C1)C(=O)CN)C(=O)O
314628	CCOC(=O)C1=CN=C(S1)N
7377	C1=CC(=CC(=C1)S(=O)(=O)N)N
73216	CCOC(=O)C1=CSC(=N1)N
5333	C1=CC(=CC=C1N)S(=O)(=O)N
65723	C1=CC=C(C=C1)S(=O)(=O)NN
100867	CCOC(=O)N1CCC(CC1)N
77062	CCCCN(CCCC)CCN
1317	C(CCCCCN)CCCCN
217124	C1=CC(=CC=C1C(=N)N)O.Cl
173740	CC1=C(C=C(C=C1)NN)C.Cl
70622	C1=CC(=NC=C1Br)N
300809	C1=CC(=NC(=C1)Br)N
642811	C1=CC(=NC=C1N)Br
642816	C1=CC(=C(N=C1)Br)N
693282	C1=CN=C(C=C1Br)N
53590	C1=CC(=CC=C1N)P(=O)(O)O
2736893	C1=CC2=C(C=C1N)OC(O2)(F)F
735965	C1=C(C(=CC(=C1F)F)N)C(=O)O
2063350	C1=CC(=CC(=C1)OC(F)F)CN
1514062	C1=CC=C(C(=C1)CN)OC(F)F
23316763	C(C(CC(=O)N)C(=O)N)C(=O)N
74093	C1=CC(=CC=C1O)S(=O)(=O)N
8474	C1=CC(=CC(=C1)S(=O)(=O)O)N
8479	C1=CC(=CC=C1N)S(=O)(=O)O
6926	C1=CC=C(C(=C1)N)S(=O)(=O)O
70801	CC1=NN(C(=C1)N)C2=CC=CC=C2
4465355	C(CCCCCO)CCCCN
66449	C1=CC(=CC=C1CCN)O.Cl
599539	C1=C(N=CC(=N1)Br)N
231310	C1=C(C=NC(=N1)N)Br
6994697	CC(C)C(C(=O)O)NC(=O)CN
86841	CCCC(C(=O)O)NC(=O)CN
439378	CCNC(=O)CCC(C(=O)O)N
70923	C(CCNC=O)CC(C(=O)O)N
397	C1=CC=C2C(=C1)C(=CN2)CC(=O)N
12415229	CC1=C(C2=CC=CC=C2N1)C(=O)N
14326580	C1=CC(=CC=C1CC#N)CC(=O)N
6322	C(CC(C(=O)O)N)CN=C(N)N
66117	C(CCC(=O)NN)CC(=O)NN
821219	C1=CC(=CC=C1CN2C=NC=N2)N
2735700	CC(C)(C)OC(=O)NCCCN
2756424	CC(C)(C)OC(=O)N(C)CCN
75949	CC1=C(C2=CC=CC=C2N1)CCN
25378	C(CN)CNCCNCCCN
12456160	C1=CC(=CC=C1C(=N)N)F.Cl
80282	C(CCN)CCN.Cl.Cl
2735933	CC1=C(C=C(C=C1)C(F)(F)F)N
76804	C1=CC(=CC=C1CN)C(F)(F)F
76447	C1=CC=C(C(=C1)CN)C(F)(F)F
2737715	CC1=C(C=C(C=C1)N)C(F)(F)F
2735932	CC1=C(C=CC=C1N)C(F)(F)F
101122	C(CCC(=O)O)CC(C(=O)O)N
150924	C1=CC(=CC(=C1)S(=O)(=O)N)F
120231	C1=CC(=CC=C1F)S(=O)(=O)N
193663	C1=CC=C(C(=C1)F)S(=O)(=O)N
3082305	CCOC(=O)CCC(C(=O)O)N
92249	CC1=CC(=O)OC2=C1C=CC(=C2)N
833	C(CC(C(=O)O)N)CNC(=O)N
77794	C1C(=NN(C1=O)C2=CC=CC=C2)N
5371849	CC(=CC1=CC=CC=C1)CC(=O)N
112236	CC(C)(C#CC1=CC(=CC=C1)N)O
12210184	COC1=CC(=C(C=C1)N)O.Cl
70496	CSC1=NC(=CC(=N1)Cl)N
1241299	CC1=C(C(=NN1)N)Br
1485	C1=CC(=C(C=C1Cl)Cl)CN
587625	C1=CC(=C(C(=C1)Cl)Cl)CN
485432	C1=CC(=C(C(=C1)Cl)CN)Cl
1608	C1=CC(=C(C=C1CN)Cl)Cl
279	C(C(C(=O)O)NC(=O)N)C(=O)O
98650	C1=CC(=CC(=C1)NN)C(F)(F)F
136197	C1=CC(=C(C=C1N)C(F)(F)F)N
67781	C1=C(C=C(C=C1N)N)C(F)(F)F
111257	CC(C(C(=O)O)NC(=O)CN)O
600546	C1=CC=C2C(=C1)C(=C(O2)C(=O)N)N
4723	C1=CC=C(C=C1)C2C(=O)N=C(O2)N
726931	CN1C(=O)C2=C(C1=O)C=C(C=C2)N
40302	C1=CC=C(C=C1)C2=CSC(=N2)N
76342	C(CN)COCCOCCCN
1519353	C1CN(CC1N)CC2=CC=CC=C2
1415863	CC1=NC(=C(C=C1Cl)Cl)N
318187	CC1=C(C(=NC=C1Cl)N)Cl
79297	C1=C(C(=CC(=C1Cl)Cl)N)N
29949	C1=C(C(=CC(=C1Cl)N)Cl)N
2829023	C(COCCN)N.Cl.Cl
73754	C1=CC=C(C(=C1)N)OC(F)(F)F
600848	C1=CC(=CC=C1N)OC(F)(F)F
73753	C1=CC(=CC(=C1)OC(F)(F)F)N
10638	C1=CC2=C(C(=C1)N)C(=O)NNC2=O
95014	C1=CC2=C(C=C1N)C(=O)NNC2=O
4780	C1=CC=C(C=C1)N=C(N)N=C(N)N
219408	C1=CC=C(C=C1)C2=NN=C(S2)N
32484	CC(C)C1=C(C(=CC=C1)C(C)C)N
36382	CCCCCCC1=CC=C(C=C1)N
10699	C1=C(C=C(C(=C1N)O)Cl)Cl
80037	C1=C(C=C(C(=C1Cl)O)Cl)N
736674	CC1=NC(=C(C(=N1)Cl)N)Cl
1268079	C1=CN=C(N=C1C(F)(F)F)NN
121269	C1=CN=CC=C1C2=NN=C(S2)N
75655	C1COCCN1C2=CC=C(C=C2)N
735756	C1COCCN1C2=CC=CC=C2N
34757	CC1=CC2=C(C=C1C)SC(=N2)N
87984	CCN(CCN)C1=CC=CC(=C1)C
44629768	CC(CN)CNCC1=CC=CC=C1
2733980	C1(=C(N=C(NC1=O)N)O)N.Cl
301039	C1(=C(N=C(N=C1Cl)N)Cl)N
443287	C1=CC=C(C(=C1)NN)Cl.Cl
71600	C1=CC(=CC=C1NN)Cl.Cl
2735914	C1=CC(=C(C=C1N)F)C(F)(F)F
67853	C1=CC(=C(C=C1F)C(F)(F)F)N
136349	C1=CC(=C(C=C1C(F)(F)F)N)F
75377	C1=CC(=C(C=C1N)C(F)(F)F)F
135403800	C1=NC2=C(C(=O)NC(=N2)N)NC1=O
120000	CC(=O)C1=CC2=C(C=C1N)OCO2
198212	CC(=O)C1=CC(=C(C=C1)O)C(=O)N
242652	C1=NC(=C2C(=N1)N(C=N2)CCO)N
193653	C(C(C(=O)O)N)SCC(=O)O
7174	CCCOC(=O)C1=CC=C(C=C1)N
102530	C1=CC=C(C=C1)CCC(C(=O)O)N
87470	CC(C)OC(=O)C1=CC=C(C=C1)N
12607966	CCOC(=O)C1=CC(=C(C=C1)C)N
225219	CCOC(=O)CC1=CC=C(C=C1)N
4313471	CCOC(=O)C1=C(C(=CC=C1)N)C
151513	CC1=CC=C(C=C1)CC(C(=O)O)N
2733680	CC1=CC=C(C=C1)C(CC(=O)O)N
21686	C1C2CC3CC1CC(C2)(C3)C(=O)N
601645	C(#N)C1=C(N=C(C(=N1)N)Cl)C#N
2774008	C1=C(C=C(C(=C1Cl)N)Cl)F
70979	C1(=C(C(=C(C(=C1F)F)N)F)F)N
11650	C(=N)(N)N.C(=N)(N)N.C(=O)(O)O
80779	CC(=O)NC1=CC(=C(C=C1)OC)N
9013	CCOC1=CC=C(C=C1)NC(=O)N
151001	C1=CC(=CC=C1CC(C(=O)O)N)N
458855	CCOC(=O)C1=CC(=C(C=C1)N)N
21622	COC1=C2C(=CC=C1)SC(=N2)N
2735473	C1=CC=C(C=C1)C(=O)NC(=S)N
15630	COC1=CC2=C(C=C1)N=C(S2)N
853911	CC1=C(C(=CC=C1)C)NC(=S)N
666418	CCCC1=NC=CC(=C1)C(=S)N
10941	C1=CC(=CC(=C1)N)N.Cl.Cl
11990	C1=CC=C(C(=C1)N)N.Cl.Cl
12205	C1=CC(=CC=C1N)N.Cl.Cl
2724822	C1=CC(=C(C=C1C(=O)O)N)C(=O)O
66833	C1=C(C=C(C=C1C(=O)O)N)C(=O)O
72912	C1=CC(=C(C=C1N)C(=O)O)C(=O)O
79490	C1=CC(=C(C(=C1)N)C(=O)O)C(=O)O
452501	C(C(C(C(C(CO)O)O)O)O)N
16218782	CC(=O)O.C(C(CO)(CO)N)O
2734814	COC1=C(C=C(C=C1)C(=O)OC)N
72878	COC1=CC(=CC(=C1)C(=O)N)OC
220089	COC1=CC=CC(=C1OC)C(=O)N
602320	COC1=CC=CC(=C1N)C(=O)OC
1153	C1=CC(=CC=C1CC(C(=O)O)N)O
13052	C1=CC(=CC(=C1)O)CC(C(=O)O)N
91482	C1=CC=C(C(=C1)CC(C(=O)O)N)O
168705	COC1=C(C=CC(=C1)N)C(=O)OC
22337633	C1CC(CCC1CN)C(F)(F)F
69961	CS(=O)(=O)CCC(C(=O)O)N
327653	C1=CC=C(C=C1)C#CS(=O)(=O)N
44457221	C#CC1=CC=C(C=C1)S(=O)(=O)N
66756	CCOC1=CC(=C(C=C1)OCC)N
8421	COC1=C(C=C(C=C1)CCN)OC
1539	C1C2=CC=CC=C2C3=C1C=C(C=C3)N
117889	C1=CC(=NC=C1N)N.Cl.Cl
44630322	C(C(C(=O)O)O)(C(=O)O)O.NN
2942	CN(C)N=NC1=C(NC=N1)C(=O)N
81832	C(CS(=O)(=O)O)NCC(=O)N
3338044	CCCC1=NN(C(=C1N)C(=O)N)C
326489	CCN(CC)C1=NC(=NC(=N1)N)N
197831	CCCCNC1=NC(=NC(=N1)N)N
56687180	C1=CC=C(C(=C1)CNCCCN)F
667549	COC1=CC=C(C=C1)NC(=S)N
853584	C1=CC2=C(C=C1N)SC(=S)N2
12047	C(CCN)CC(C(=O)O)N.Cl
44630280	CCNC(=S)N=C(N)N.Cl
13040	C1(=C(C(=C(C(=C1F)F)F)F)F)N
5702529	CCOC(=O)C=C(C(F)(F)F)N
135404220	CN(C)C1=NC(=C(C(=O)N1)N=O)N
4654	C1=CC(=CC=C1CC(C(=O)O)N)F
716319	C1=CC=C(C(=C1)CC(C(=O)O)N)F
579885	C1=CC(=CC=C1C(CC(=O)O)N)F
716315	C1=CC(=CC(=C1)F)CC(C(=O)O)N
92117	C(CS(=O)(=O)O)C(C(=O)O)N
32285	COC1=CC(=CC(=C1OC)OC)N
119537	C1=CC=C2C(=C1)C3=CC(=NC=C3N2)N
7036	C1=CC=C(C=C1)C(C2=CC=CC=C2)N
119805	C1=CC=C(C=C1)CC2=CC=CC=C2N
136914	C1=CC=C(C=C1)CC2=CC=C(C=C2)N
2897	C1CCCCCC(CCCCC1)N
10715	CC(C)C(CC=C)C(=O)NC(=O)N
15075	C1=CC=C(C(=C1)C2=CC=CC=C2N)N
68297	C1=CC=C(C=C1)NC2=CC=CC=C2N
10739	C1=CC=C(C=C1)N(C2=CC=CC=C2)N
7564	C1=CC=C(C=C1)NC2=CC=C(C=C2)N
103996	CC(=O)NC1=CC(=C(C=C1)Cl)N
7226	C1=CC2=C(C=C1Cl)SC(=N2)N
29872	C1=CC2=C(C(=C1)Cl)N=C(S2)N
30120	C1=CC2=C(C=C1Cl)N=C(S2)N
3727	C(C(=O)N)I
3084297	C(C(C(=O)O)N)N.Br
68841	C(C(C(=O)O)N)OP(=O)(O)O
6861	C1=CC=C2C(=C1)C=CC=C2CC(=O)N
14562	C1=CC=C(C=C1)C2=CC(=C(C=C2)O)N
8764	C1=CC=C(C=C1)OC2=CC=C(C=C2)N
75899	C1=CC=C(C=C1)OC2=CC=CC=C2N
222870	CCC1=CC=C(C=C1)S(=O)(=O)N
4062885	CCOC(=O)C1=C(SC(=C1)C)N
57421	CS(=O)(=O)C1=CC=C(C=C1)CN
521132	CCOC(=O)C1=C(SC=C1C)N
18673284	CCCCCCC(CCCC)CN
13583	CCCCCCCCCCCCN
5200412	COC(=O)C1=C(C=CC(=C1)N)Cl
1501937	C1=CC=C(C(=C1)C(C(=O)O)N)Cl
11030511	COC(=O)C1=C(C(=CC=C1)Cl)N
587821	C1=CC(=CC=C1C(C(=O)O)N)Cl
593055	COC(=O)C1=CC(=C(C=C1)Cl)N
1515284	COC(=O)C1=CC(=C(C=C1)N)Cl
78878	COC(=O)C1=C(C=CC(=C1)Cl)N
11644044	CC1=CC(=CC(=C1N)C(=O)O)Cl
771620	C1=CC2=NSN=C2C(=C1Cl)N
457587	C1=CC(=CC(=C1)Br)CN
82187	CC1=C(C=C(C=C1)N)Br
2734805	CC1=C(C=C(C=C1)Br)N
123538	CC1=C(C=CC=C1Br)N
11423	CC1=C(C=CC(=C1)Br)N
11422	CC1=CC(=C(C=C1)N)Br
6422065	CC1=CC(=C(C=C1)Br)N
77571	C1=CC(=CC=C1CN)Br
23359	CC1=C(C=CC(=C1)N)Br
2779488	C1=CC(=C(C=C1C#N)C(F)(F)F)N
522170	C1=CC(=C(C=C1N)C(F)(F)F)C#N
13439028	C1=CC(=C(C=C1C(F)(F)F)N)C#N
83525	CC(C(=O)N1CCCC1C(=O)O)N
72689	C1=CC=C2C(=C1)C=CC=C2C(=O)NN
191515	C1=CN=C(C=C1N)C2=NC=CC(=C2)N
10561426	C1=CC(=NC(=C1)N)C2=NC(=CC=C2)N
343747	CCOC(=O)C1=C(N=C(S1)N)C
235511	CC1=C(C=C(C=C1)N)S(=O)(=O)N
104454	CCOC(=O)CC1=CSC(=N1)N
15303	CC1=CC=C(C=C1)S(=O)(=O)NN
2756370	CC(C)(C)OC(=O)N1CCC(C1)N
1626	CCCCN(CCCC)CCCN
69966	C(CCCCCN)CCCCCN
2737612	C(=O)C1=C(C(=C(S1)N)C#N)Cl
735843	C1=CC(=CC=C1NC(=S)N)Cl
2734794	C1=CC(=CC(=C1)Cl)NC(=S)N
19820467	C(=N)(N)N.I
522706	C1=C(C=C(C(=C1Cl)N)Cl)C#N
737215	C1=C(C=C(C(=C1C#N)N)Cl)Cl
323593	C1=CC(=C(C=C1Br)N)N
817695	CC1=CC(=NC=C1Br)N
14418045	CC1=C(C=CC(=N1)Br)N
12362446	CC1=CC(=CN=C1Br)N
137934	CC1=CC(=CN=C1N)Br
170678	CC1=C(C=CC(=N1)N)Br
519380	CC1=CC(=C(N=C1)N)Br
12707342	C1=C(C(=CS1)N)N.Cl.Cl
67930328	C1CC(CCC1N)N.Cl.Cl
223978	C1=CC(=CC=C1CP(=O)(O)O)N
22244	C1=CC=C2C=C(C(=CC2=C1)C(=O)O)N
2733954	C1=CC2=C(C=CC(=C2)N)C=C1C(=O)O
135420365	C1=CC=C(C=C1)C2=CC(=O)NC(=N2)N
7064	C1=CC=C(C=C1)C2=NC(=NC(=N2)N)N
7382	CS(=O)(=O)C1=CC(=C(C=C1)O)N
6934	CC1=CC(=C(C=C1)N)S(=O)(=O)O
67248	CC1=C(C=CC(=C1)N)S(=O)(=O)O
112855	CC1=CC=C(C=C1)N2C(=CC(=N2)C)N
21499	CCCCC(CC)COCCCN
66807	COC1=CC(=C(C=C1N)Cl)OC
22833	COC1=CC(=C(C=C1N)OC)Cl
351840	C1=CC(=C(C=C1Br)N)O
14440265	C1=CC(=C(C=C1N)Br)O
11535699	C1=CC(=NC=C1Br)NN
691156	C1=C(C=NC(=C1N)N)Br
182230	CC(=O)NC(CCC(=O)N)C(=O)O
122469	C1=CC(=CC=C1N)N2C(=O)C=CC2=O
2734207	C1=CC(=C(C=C1F)F)NC(=S)N
66814	C1=CC(=C(C=C1S(=O)(=O)N)N)O
66825	C1=CC(=CC=C1NN)S(=O)(=O)O
66623	C1=CC(=C(C=C1N)N)S(=O)(=O)O
102468	CC(C)CC(C(=O)O)NC(=O)CN
88079	CCC(C)C(C(=O)O)NC(=O)CN
273080	CCCCC(C(=O)O)NC(=O)CN
79070	CC(C)CC(C(=O)NCC(=O)O)N
137276	CC(C)C(C(=O)O)NC(=O)C(C)N
92907	CC(=O)NC(CCCCN)C(=O)O
92832	CC(=O)NCCCCC(C(=O)O)N
4351	CC(C)(C)OC(=O)NCCCCN
44629801	CC(CN)CNC(=O)OC(C)(C)C
547030	C(CN)CN(CCCN)CCCN
11694041	C1=C(C=NC(=C1O)N)Br
18760495	CC(C)(C(C)(C)N)N.Cl.Cl
2786615	C(CCCN)CCN.Cl.Cl
67759	C1=CC=C(C(=C1)C(=O)N)C(F)(F)F
74684	C1=CC(=CC=C1C(=O)N)C(F)(F)F
735928	C1=CC=C2C(=C1)C(=O)C(=C(O2)N)C=O
1552085	C(C(C(=O)O)NC(=O)CN)C(=O)N
11161	C(C(=O)NCC(=O)NCC(=O)O)N
135313	C(CC(=O)O)C(C(=O)O)N=C(N)N
104223	C1=CC(=CC(=C1)C(F)(F)F)CCN
1988106	C1=CC(=CC=C1CCN)C(F)(F)F
7385	C1=CC(=C(C=C1S(=O)(=O)O)N)O
7010570	CC(C)(C)OC(=O)CC(C(=O)O)N
77937	C(CCC(C(=O)O)N)CCC(=O)O
2756469	COC1=CC=C(C=C1)C2=CC(=NN2)N
8197	C(CNCCNCCNCCN)N
5743254	C1=CC(=C(C(=C1)O)N)C(=O)O.Cl
165576	COC1=C(C=CC(=C1)CN)O.Cl
3016408	C1=CC(=CC(=C1)O)C(CN)O.Cl
65340	C1=CC(=C(C=C1CCN)O)O.Cl
2769407	C1=CC(=C(C=C1Br)N)F
2782940	C1=CC(=C(C(=C1)Br)N)F
123050	C1=CC(=C(C=C1Br)F)N
242873	C1=CC(=C(C=C1F)Br)N
821848	C1=CC(=C(C=C1N)F)Br
2773317	C1=CC(=C(C=C1F)N)Br
2779286	C1=CC(=C(C=C1N)Br)F
75556	C1=CC(=C(C=C1Cl)Cl)C(=O)N
137671	C1=CC(=C(C=C1C(=O)N)Cl)Cl
142938	C1=CC(=C(C=C1Cl)Cl)CCN
2734101	C1=CC(=C(C(=C1)Cl)CCN)Cl
2771858	CC(C1=C(C=C(C=C1)Cl)Cl)N
217958	C1=CC(=C(C=C1CCN)Cl)Cl
117765	C(C(=O)N)N(CC(=O)O)CC(=O)O
273261	C(C(C(=O)O)NC(=O)CN)C(=O)O
865	C(CC(C(=O)O)N)CC(C(=O)O)N
6951149	C1=CC=C2C(=C1)C(=CN2)CC(CO)N
1833	COC1=CC2=C(C=C1)NC=C2CCN
244066	CC1=CC=C(C=C1)C2=CSC(=N2)N
415852	C1CN(CCC1N)CC2=CC=CC=C2
421694	C1CC(CN(C1)CC2=CC=CC=C2)N
2724265	C(CN)C(C(=O)O)N.Cl.Cl
203436	C1=CC(=CC=C1C(=N)N)Cl.Cl
600637	COC1=C(C=C(C=C1)C(F)(F)F)N
2777117	C1=CC=C(C(=C1)N)OCC(F)(F)F
2777251	C1=CC=C(C(=C1)CN)OC(F)(F)F
605671	COC1=CC(=CC(=C1)N)C(F)(F)F
7155	CC1=CC=CC=C1N=C(N)N=C(N)N
37983	CCCCCC(=O)C1=CC=C(C=C1)N
737253	CN1CCN(CC1)C2=CC=C(C=C2)N
11564613	CN1CCN(CC1)C2=CC=CC(=C2)N
286547	CN1CCN(CC1)C2=CC=CC=C2N
11459728	C1C(C(CN1CC2=CC=CC=C2)N)N
142169	CCCCCCCC1=CC=C(C=C1)N
81410	C1=CC=C(C(=C1)S(=O)(=O)N)Cl
66824	C1=CC(=CC=C1S(=O)(=O)N)Cl
11194854	C1COCC(=O)N1C2=CC=C(C=C2)N
7099156	C1C(NC(=O)O1)CC2=CC=C(C=C2)N
13665496	CC1(C(=O)NC2=C(O1)C=CC(=C2)N)C
123513	CC(C)(C)C1=CC=C(C=C1)C(=O)NN
2737572	C(CC(CN)Cl)CCl.Cl
44630313	C1(C(C(OC(C1O)O)C(=O)N)O)O
822865	C1=CC(=C(C=C1S(=O)(=O)N)F)F
574964	C1=CC(=C(C=C1F)F)S(=O)(=O)N
147822	C1=CC(=C(C=C1F)S(=O)(=O)N)F
123054	C1=CC(=CC=C1N)SC(F)(F)F
445211	CC(CN1C=NC2=C(N=CN=C21)N)O
23618202	C(CSCC(C(=O)O)N)C(=O)O
233272	CC(C)(C)OC(=O)C1=CC=C(C=C1)N
7176	CC(C)COC(=O)C1=CC=C(C=C1)N
2482	CCCCOC(=O)C1=CC=C(C=C1)N
24433	CCCCOC(=O)C1=CC=CC=C1N
13069	C1=CC=C2C(=C1)C=C3C=CC=CC3=C2N
11937	C1=CC=C2C=C3C=C(C=CC3=CC2=C1)N
11885	C1=CC=C2C=C3C(=CC2=C1)C=CC=C3N
2756566	C(C(C(=O)O)N)C(F)(F)F.Cl
2735305	C1=CC(=CC=C1C2=CC(=NN2)N)Cl
5394	CN1C(=O)N2C=NC(=C2N=N1)C(=O)N
2148	C1=CC(=CC=C1C(=O)NCC(=O)O)N
170890	CC(=O)NC1=CC(=C(C=C1)N)C(=O)O
72700	C1=CC(=CC(=C1)C(=O)NN)C(=O)NN
67294	C1=CC(=CC=C1C(=O)NN)C(=O)NN
606579	C1=CC=C2C(=C1)C(=C(C#N)C#N)N=C2N
7019	C1=CC=C2C(=C1)C(=C3C=CC=CC3=N2)N
97193	C1=CC(=CC=C1C#N)C2=CC=C(C=C2)N
5181676	C1=CC=C(C=C1)NC(=S)N=C(N)N
303798	C1C2CC3CC1CC(C2)(C3)NCCN
11996	CC1=C(C=CC(=C1)N)N.Cl.Cl
73563	C(C(C(C(C(C(=O)O)N)O)O)O)O
93086	C1=CC=C(C(=C1)C(=O)N)OCC(=O)O
5235500	COC(=O)C1=C(C=C(C=C1)C(=O)O)N
602085	CC(=O)C1=CC(=C(C=C1N)OC)OC
585889	COC1=CC=C(C=C1)C(CC(=O)O)N
112114	C1=CC=C(C=C1)COCC(C(=O)O)N
2723935	COC1=CC=C(C=C1)CC(C(=O)O)N
70652	COC(=O)C(CC1=CC=C(C=C1)O)N
18357	C1=CC=C2C(=C1)C3=C(C2=O)C=C(C=C3)N
72779	C1=CC(=CC=C1CC(C(=O)NN)N)O
171660	C1=CC=C2C=C3C(=CC2=C1)C(=NC3=N)N
606970	C1=CC2=CC(=C3C=CC=NC3=C2N=C1)N
3006315	C1=CC(=C(N=C1)C=NNC(=S)N)N
1272788	C1=CC=C(C=C1)C=CC2=CC=C(C=C2)N
67961	C1=CC(=C(C=C1Cl)C(F)(F)F)N
2756384	C1=CC(=C(C(=C1)Cl)N)C(F)(F)F
8475	C1=CC(=C(C=C1C(F)(F)F)N)Cl
162001	C1=CC(=C(C=C1C(F)(F)F)Cl)N
67574	C1=CC(=C(C=C1N)C(F)(F)F)Cl
518469	C1=CC=C2C(=C1)C=CC(=C2N)O.Cl
94179	C1=CC(=C(C=C1N)N)N.Cl.Cl
1485330	C1COCCN1C2=C(C=C(C=C2)N)F
10679	C1C2=C(C=CC(=C2)N)C3=C1C=C(C=C3)N
79304	C1=CC=C(C=C1)C(=NN)C2=CC=CC=C2
12469	C1=C(C=C(C(=C1Cl)Cl)Cl)N
12464	C1=CC(=C(C(=C1N)Cl)Cl)Cl
12487	C1=C(C(=CC(=C1Cl)Cl)Cl)N
12471	C1=C(C=C(C(=C1Cl)N)Cl)Cl
607248	C1=C(C=NC(=C1Cl)N)C(F)(F)F
429740	C1=CC(=C(C=C1Br)C#N)N
1515279	C1=CC(=C(C=C1C#N)Br)N
8715	C1=CC(=C(C=C1N)N)O.Cl.Cl
23342	CN(CCOP(=O)(O)O)C(=N)N
79736	COC1=C(C=C(C(=C1)C(=O)O)N)OC
6047	C1=CC(=C(C=C1CC(C(=O)O)N)O)O
87736	COC1=CC(=CC(=C1OC)OC)CN
17817	C1=CC=C(C=C1)C(=O)C2=CC(=CC=C2)N
14346	C1=CC=C(C=C1)C(=O)C2=CC=C(C=C2)N
76080	C1=CC=C(C=C1)C(=O)C2=CC=CC=C2N
6051	C1=CC=C(C=C1)N=NC2=CC=C(C=C2)N
47108	C1=CC2=C(C=C1N)C3=C(N2)C=CC(=C3)N
26482	C1=CC=C(C=C1)CC(C2=CC=CC=C2)N
77575	C1=CC=C(C=C1)C(CN)C2=CC=CC=C2
1241301	C1=C(SC(=C1)Cl)S(=O)(=O)N
2774000	C1=C(C(=C(C(=C1Cl)F)Cl)F)N
132274861	C(CCN)CC(=O)O.Br
13236	C1(=C(C(=C(C(=C1F)F)F)F)F)NN
14406894	CCCNC1=C(N(C(=O)NC1=O)C)N
7577	C1=CC(=CC=C1CC2=CC=C(C=C2)N)N
146674	C1=CC(=CC(=C1)N)CC2=CC=C(C=C2)N
146486	C1=CC(=CC(=C1)N)CC2=CC(=CC=C2)N
69192	C1=CC=C(C=C1)CN(C2=CC=CC=C2)N
89008	C(CSC(=N)N)CS(=O)(=O)O
42654	C1=C(N=C(S1)N)C2=CSC(=N2)N
67807	C(C(C(C(F)(F)F)(F)F)(F)F)N
1016	CC(C(C(=O)O)N)OP(=O)(O)O
11252905	C(C(F)(F)S(=O)(=O)N)(F)(F)F
643330	C1=CC(=C(C=C1CC(C(=O)O)N)F)O
665664	C1CCC(CC1)(CC(=O)N)CC(=O)O
92892	C1=CC=C(C=C1)COC2=CC=CC(=C2)N
2060829	CC1=CC(=CC=C1)OC2=CC=CC=C2N
240548	C1=CC=C(C=C1)COC2=CC=CC=C2N
123489	COC1=C(C=C(C=C1)C2=CC=CC=C2)N
94519	CC1=CC=C(C=C1)OC2=CC=C(C=C2)N
19692	CC1=CC=CC=C1OC2=CC=CC=C2N
8683	C1=CC=C(C=C1)NC2=C(C=C(C=C2)N)N
78536	CCOC(=O)C1=C(SC(=C1C)C)N
12646366	CC(C)S(=O)(=O)C1=CC=CC=C1N
14256	CCCCCCCCCCCC(=O)N
40761	CCCCCCCCCCCCCN
574991	CCCCCCC(CCCCCC)N
667429	C1=CC(=CC=C1CC(C(=O)O)N)Cl
344176	C1=CC(=CC=C1C(CC(=O)O)N)Cl
2724293	C1=CC(=CC=C1C(=N)N)C(=O)N.Cl
