# Supplementary material for: A semi-automated material exploration scheme to predict the solubilities of tetraphenylporphyrin derivatives
Source: Commun Chem. 2022 Nov 22;5:158. doi: 10.1038/s42004-022-00770-9 (PMC9814751; doi:10.1038/s42004-022-00770-9)
Supplement: Supplementary file 3 — Supplementary Data 1 [file 42004_2022_770_MOESM3_ESM.zip › sc_oh.csv]

ID	SMILES
887	CO
784	OO
11199	C=CO
6350	C=NO
123093	CCO
7859	C#CCO
7857	C(C#N)O
7858	C=CCO
7863	CC=NO
139377	B(C)(O)O
1031	CCCO
3776	CC(C)O
700	C(CO)N
174	C(CO)O
13566	C#CCCO
12991	CC#CCO
16239	CC(C#C)O
8011	C(CO)C#N
69389	C=CCCO
75644	C1CC1CO
76218	C1CC(C1)O
10557	CC(=C)CO
11716	CC(C=C)O
637922	CC=CCO
67180	CC(=NO)C
521157	B(CC)(O)O
9942117	C1C(CO1)O
8299	CC(=O)CO
5460455	C1C(O1)CO
30926	CC(=NO)N
6560	CC(C)CO
263	CCCCO
444683	CCC(C)O
6386	CC(C)(C)O
1990	CC(=O)NO
9086	C(CN)CO
8016	CNCCO
4	CC(CN)O
5126	CC(CO)N
3657	C(=O)(N)NO
10442	C(CO)CO
1030	CC(CO)O
8019	COCCO
8017	C(CO)NN
68042	C(CO)CF
1567	C(CS)O
136187	C(C(F)F)O
92915	CC(CC#C)O
8258	CC(C)(C#C)O
80421	CCC#CCO
92981	CCC(C#C)O
79346	C#CCCCO
66295	CC#CCCO
6406	CC(C)(C#N)O
8066	C(C#CCO)O
13181	C=CCCCO
12988	CC(=C)CCO
79104	CC(C1CC1)O
7298	C1CCC(C1)O
11173	CC(=CCO)C
12247	CC(CC=C)O
78130	C1CC(C1)CO
5364919	CCC=CCO
12020	CCC(C=C)O
8257	CC(C)(C=C)O
2733874	C1CNCC1O
14074	C1CN1CCO
7292	CCC(=NO)C
8069	CCCC=NO
2734750	B(C(C)C)(O)O
351065	B(CCC)(O)O
175854	C(C=CCO)O
2733227	C1COCC1O
111509	CC(=O)CCO
77048	C=C(CO)CO
12995	C=COCCO
12284142	C1COC1CO
179	CC(C(=O)C)O
6405	CCC(C)(C)O
31260	CC(C)CCO
2723602	CCC(C)CO
22386	CCCC(C)O
6276	CCCCCO
11732	CC(C)C(C)O
11428	CCC(CC)O
6404	CC(C)(C)CO
69365	CC(=O)NCO
1530236	CC(C(=O)N)O
7902	CN(C)CCO
95102	CC(C)(CN)O
8072	CCNCCO
26107	CCC(CN)O
10148986	CNCCCO
19463	CCN(CC)O
11807	CC(C)(CO)N
9898801	CC(CCO)N
120084	CCC(CO)N
25868	C(CCO)CN
10986154	B(B(O)O)(O)O
66774	COC(=O)CO
225936	CC(C(C)O)O
6410	CC(C)(C)OO
11429	CCC(CO)O
446973	CC(CCO)O
2733589	CC(COC)O
74116	COCCCO
8076	CCOCCO
8064	C(CCO)CO
75103	CC(CO)CO
61157	C(C(CN)O)N
68294	C(C(CO)N)O
440902	C(C(CO)O)N
753	C(C(CO)O)O
88211	C(CO)CS
78925	CSCCO
996	C1=CC=C(C=C1)O
31370	CC(CCl)O
12313	C(CO)CCl
7971	C1=CC(=CN=C1)O
6395	CS(=O)(=O)O
97815	CC(C=C)(C#C)O
74819	C(CO)N.Cl
1004	OP(=O)(O)O
160992	OS(=O)(=O)O
7361	C1=COC(=C1)CO
20449	C1=COC=C1CO
6494	CCC(C)(C#C)O
89223	CCC(CC#C)O
7746	CCCC(C#C)O
69818	CCCC#CCO
66083	CCC#CCCO
13198	C1CC=CC(C1)O
641256	CC=CC=CCO
70234	C#CCCCCO
14500	C1CCC(=NO)C1
11062313	B(F)(F)F.CO
6409	C(C(F)(F)F)O
69963	C=CCCCCO
20928	CCCC(C=C)O
5318042	CCCC=CCO
5365589	CC=CCCCO
77195	C1CCC(C1)CO
5281167	CCC=CCCO
73830	CC1(CCCC1)O
155084	C1C(CNC1=O)O
6398969	CC(=NO)C(=O)C
13543	C=CC(=O)NCO
79341	C1CNCCC1O
643504	CN1CCC(C1)O
23293	C1CC(CNC1)O
2724541	C1CC(NC1)CO
20479	B(CCCC)(O)O
2734395	B(CC(C)C)(O)O
357853	C1COC(=O)C1O
7269389	C1C(COC1=O)O
135752516	CC(=NO)C=NO
74956	C1COCCC1O
4101437	C1CC1(CO)CO
8261	CC(=O)C(C)(C)O
100165	C1CC(CC1O)O
137837	CC1(COC1)CO
8116	C=CCOCCO
14066	CC(=O)CCCO
7360	C1CC(OC1)CO
12297	CCCCC(C)O
7910	CC(C)CC(C)O
11543	CCCC(C)(C)O
6493	CCC(C)(CC)O
10045	CC(C(C)(C)C)O
11261	CCC(C)C(C)O
12296	CC(C)CCCO
8103	CCCCCCO
7358	CCC(CC)CO
7745	CCCC(C)CO
12233	CC(C)(C)CCO
11508	CCC(C)CCO
12178	CCCC(CC)O
6386647	CCOC(=NO)C
83059	CC(C)(C(=O)N)O
8880	CC(=O)NCCO
37511	CC(CN(C)C)O
3016164	CCNCC(C)O
75634	C(CCN)CCO
7994	CC(C)NCCO
117326	CC(C)(CN)CO
10129911	CC(CCN)CO
76646	CN(C)CCCO
640993	CC(C)C(CO)N
641773	C1C(C(CO1)O)O
78475	C1C(COCO1)O
12184	CCOC(=O)CO
11040	CC(C(=O)OC)O
10960	CC(=O)OCCO
73984	C(CO)NC(=O)N
10866273	CC(CCO)CO
17756	CCCOCCO
15287	CCOCC(C)O
12262	CC(CC(C)O)O
31344	CC(C)(CO)CO
85854	CCC(CO)OC
247470	CC(C)(CCO)O
93000	CCCC(CO)O
17291	CC(CCO)OC
40895	CCC(COC)O
7996	CC(C)OCCO
8105	C(CCO)CCO
8107	COCCCCO
8112	C(CNCCO)N
44630259	C(C(=NO)CO)O
11510	CCOC(=O)NO
2734122	CNCC(CO)O
8113	C(CO)NCCO
1531	CC(CO)(CO)N
20497	CC(C(CO)O)O
8117	C(COCCO)O
18302	C(CO)C(CO)O
92822	COCC(CO)O
8075	CCSCCO
62087	CC(C(C)S)O
10448	CSCCCO
168725	C=CP(=O)(O)O
62474	C=CS(=O)(=O)O
61274	C(=N)(N)S(=O)O
244	C1=CC=C(C=C1)CO
342	CC1=CC(=CC=C1)O
335	CC1=CC=CC=C1O
2879	CC1=CC=C(C=C1)O
7291	C(C(CS)O)O
13569	C(CCCl)CO
68409	CC(C)(CCl)O
14275	CC1=NC=C(C=C1)O
11474	C1=CC=NC(=C1)CO
7510	C1=CC(=CN=C1)CO
403	C1=CC(=CC=C1N)O
70719	CC1=C(C=CC=N1)O
11472	C1=CN=CC=C1CO
11568	C1=CC(=CC(=C1)O)N
5801	C1=CC=C(C(=C1)N)O
94973	C(C#CC#CCO)O
785	C1=CC(=CC=C1O)O
289	C1=CC=C(C(=C1)O)O
5054	C1=CC(=CC(=C1)O)O
139694	C1=CC(=N)N(C=C1)O
201734	C1=CN=C(C=N1)CO
28114	C1=CC(=C(N=C1)N)O
361762	C(C#N)C(CC#N)O
11668	CCS(=O)(=O)O
148793	C(C(CCl)O)O
14017	C(N)P(=O)(O)O
54696004	C1=CNC(=O)C=C1O
28115	C1=CNC(=O)C(=C1)O
69975	C1=CC(=O)N(C=C1)O
244258	CNS(=O)(=O)O
83791	C(N)S(=O)(=O)O
10975438	C1=CN(C=C1)CCO
2734358	B(C1=COC=C1)(O)O
2734357	B(C1=CC=CO1)(O)O
17750278	B(C1=CNN=C1)(O)O
3861343	B(C1=CCCC1)(O)O
14512	C1=C(N=CNC1=O)O
9707	C1=CC=C(C(=C1)O)F
9732	C1=CC(=CC=C1O)F
9743	C1=CC(=CC(=C1)F)O
6660	CC1=C(C(=O)CC1)O
11815316	CN1C(=CC=N1)CO
122433	CC1=C(N=CN1)CO
573612	CN1C=CN=C1CO
143856	CC(C)CC(C#C)O
95483	CC(C)C(C)(C#C)O
89225	CCC#CCC(C)O
22698	CCC(CC)(C#C)O
93050	CCCCC(C#C)O
79028	C1CC2CC1CC2O
84693	CCCC#CCCO
543129	CCC(CC#CC)O
15512	C1CC(CC=C1)CO
535111	CCCCC#CCO
11007849	C#CCCCCCO
2763108	C1=CC(=NC=C1O)F
2762906	C1=C(C=NC=C1F)O
2762785	C1=CC(=C(N=C1)F)O
76284	NOS(=O)(=O)O
7517	C1CCC(=NO)CC1
2734327	B(C1CCCC1)(O)O
6422	C(=O)(C(F)(F)F)O
17913	C1(=C(C(=O)C1=O)O)O
137512	C(CO)C(F)(F)F
44630057	C1=NC(N=C(N1)N)O
18198	CC(C#CC(C)O)O
14042	C=CC(C(C=C)O)O
95559	C1CC(OC=C1)CO
12951370	CC(COCC#C)O
69467	C1=CSC(=C1)CO
123570	C1=CSC=C1CO
5318017	CCCCC=CCO
543123	C=CCCCCCO
137018	CCC1(CCCC1)O
11418	CC1CCCCC1O
10399	C1CCCC(CC1)O
11566	CC1CCCC(C1)O
11524	CC1CCC(CC1)O
69833	C1CCC(C1)CCO
5367536	CCC=CCCCO
11550	CC1(CCCCC1)O
7507	C1CCC(CC1)CO
80170	C1CC(=O)N(C1=O)O
643511	C1CC(=O)NC1CO
193628	C=CC(=O)NCCO
2763216	C1=C(SC=N1)CO
2795213	C1=CSC(=N1)CO
66048	CN1CCC(CC1)O
420771	C1CNCCC1CO
107308	C1CC(CNC1)CO
137609	CC(=NO)C(C)(C)C
94263	C1CCNC(C1)CO
98203	CCN1CCC(C1)O
7756	CC(C)CC(=NO)C
76288	C1CCN(C1)CCO
98016	CN1CCCC(C1)O
23286	C1CCC(C(C1)N)O
81293	C1CC(CCC1N)O
11240459	C1CC(CC(C1)O)N
352103	B(CCCCC)(O)O
67901	C(C(F)(F)F)(O)O
545123	COC(=O)C(C=C)O
13165	C=CC(=O)OCCO
2733813	C1CC(=O)OC1CO
135404161	CC(=NO)C(=NO)C
11162	C1CC(CCC1O)O
2773573	C1COCCC1CO
7524	C1CCOC(C1)CO
10433	C1CC(CC(C1)O)O
31256	CC(=O)CC(C)(C)O
13601	C1CCC(C(C1)O)O
76444	CCC1(COC1)CO
95609	CCC(C(=O)CC)O
87329	C=COCCCCO
11520	CCCCC(CC)O
11752	CC(C)C(C(C)C)O
12240	CCCCC(C)(C)O
12323	CC(C)CCC(C)O
12040	CCCC(C(C)C)O
11702	CCC(CC)(CC)O
10976	CCCCCC(C)O
25793	CCCC(C)CCO
8129	CCCCCCCO
11513	CCCC(CCC)O
13463446	CCC(C)CCCO
87536	CCC(=O)NCCO
5385758	CC(=NO)C(C)(C)O
8132	CCCCNCCO
78361	CC(C)(C)NCCO
2734079	CC(C)(C)C(CO)N
546882	CCNCCCCO
7497	CCN(CC)CCO
2724027	CCC(C)C(CO)N
2063457	CC(C)NCCCO
23435	CC(C)(CO)N(C)C
83350	CN(C)CCCCO
111307	CC(C)CC(CO)N
19960	C(CCCO)CCN
5325915	C1C(C(C(=O)O1)O)O
97944	C1C(OC(=O)O1)CO
75024	CC(C)(C(=O)OC)O
2724279	CC(CC(=O)OC)O
7344	CCOC(=O)C(C)O
10192563	CC(CO)C(=O)OC
25742	CCN(CCO)N=O
11506449	C1CCC(C(C1)O)F
7870	CC(CC(C)(C)O)O
66169	CCC(C)(CO)CO
94335	CCCCC(CO)O
15286	CCCOCC(C)O
91171	CC(C)CC(CO)O
18049	CC(CCC(C)O)O
6425	CC(C)(C(C)(C)O)O
24232	CC(C)(C)OCCO
8133	CCCCOCCO
12374	C(CCCO)CCO
521158	CC(C)COCCO
19846	CC(C)OCC(C)O
62118	CC(C)(CCO)OC
20524	CC(CCO)CCO
101594	CC(CNCCN)O
10973740	C(CNCCN)CO
576296	C1CSCCC1O
11907	C1=CC=C(C(=C1)C#N)O
13394	C1=CC(=CC(=C1)O)C#N
13019	C1=CC(=CC=C1C#N)O
79078	CN(C)CC(CO)O
7767	CN(CCO)CCO
8282	CCC(CO)(CO)N
641056	C(C#N)C(CCl)O
96170	C1COC(C(O1)O)O
2724791	COC(C(=O)OC)O
8827	C(NC(=O)NCO)O
101920	C1=CC(=C(N=C1)C#N)O
85763	C(CC(CO)O)CO
6502	CC(CO)(CO)CO
8134	COCCOCCO
89850	CCCSCCO
101268	CC(C)SCCO
520682	CC(C)(CCO)S
6503	C(C(CO)(CO)N)O
5324611	C1=CC=C(C=C1)C=NO
66827	B(C1=CC=CC=C1)(O)O
222285	C(C(C(CO)O)O)O
101	C1=CC(=CC(=C1)O)C=O
126	C1=CC(=CC=C1C=O)O
10789	C1=CC=C(C(=O)C=C1)O
6998	C1=CC=C(C(=C1)C=O)O
13395	C1=CC=NC(=C1)C=NO
12764	C1=CN=CC=C1C=NO
443135	CC(C1=CC=CC=C1)O
11335	CC1=C(C(=CC=C1)C)O
10687	CC1=C(C(=CC=C1)O)C
6997	CCC1=CC=CC=C1O
31242	CCC1=CC=C(C=C1)O
12101	CCC1=CC(=CC=C1)O
6054	C1=CC=C(C=C1)CCO
7267	CC1=CC(=C(C=C1)C)O
11476	CC1=CC(=CC=C1)CO
7249	CC1=C(C=C(C=C1)O)C
7948	CC1=CC(=CC(=C1)O)C
7771	CC1=CC(=C(C=C1)O)C
6994	CC1=CC=CC=C1CO
11505	CC1=CC=C(C=C1)CO
5447	C(CSCCO)O
83407	CC(C)(CO)CCl
78915	C(CCO)CCCl
2734379	B(C1=CC=NC=C1)(O)O
2734378	B(C1=CN=CC=C1)(O)O
7729	C1=CC(=CC=C1N=O)O
70736	CC1=NC(=CC=C1)CO
11094597	CC(C1=CC=CC=N1)O
11228788	CC1=NC=C(C=C1)CO
7675	C1=CC=NC(=C1)CCO
3014138	CC1=C(C(=CC=C1)O)N
76082	CC1=CC(=C(C=C1)N)O
17820	CC1=C(C=C(C=C1)O)N
17818	CC1=C(C=C(C=C1)N)O
7264	CC1=CC(=C(C=C1)O)N
21439	C1=CC=C(C(=C1)CO)N
104448	CC1=C(C=CC=C1O)N
69331	C1=CC(=CC=C1CO)N
76081	CC1=C(C=CC(=C1)N)O
17819	CC1=C(C=CC(=C1)O)N
80293	C1=CC(=CC(=C1)N)CO
97472	C1=CC(=CC=C1CN)O
2795193	B(C1=CN=CN=C1)(O)O
340	CC1=C(C(=CC=C1)O)O
10436	CC1=CC(=CC(=C1)O)O
9015	COC1=CC=C(C=C1)O
9007	COC1=CC=CC(=C1)O
5146	C1=CC=C(C(=C1)CO)O
460	COC1=CC=CC=C1O
9958	CC1=CC(=C(C=C1)O)O
102	C1=CC(=CC(=C1)O)CO
11843	CC1=C(C=CC=C1O)O
125	C1=CC(=CC=C1CO)O
7253	CC1=C(C=CC(=C1)O)O
2794829	C1=CC(=NC=C1CO)N
11159325	C1=CC(=C(N=C1)N)CO
84834	CS(=O)(=O)CCO
78946	C1C2CC(C1C=C2)CO
6525	C#CC1(CCCCC1)O
3080	C(C(CS)S)O
12361	C(COCCCl)O
97988	COCC(CCl)O
10898	C(CBr)O
97709	CC(N)P(=O)(O)O
54691419	CC1=CC(=CC(=O)N1)O
1123	C(CS(=O)(=O)O)N
12794991	C1=CN(C=C1)CCCO
2734372	B(C1=CC=C(O1)C)(O)O
2758246	CCOC(C(F)F)O
1057	C1=CC(=C(C(=C1)O)O)O
8369	CC1=C(C(=O)C=CO1)O
237332	C1=C(OC(=C1)C=O)CO
10787	C1=CC(=C(C=C1O)O)O
359	C1=C(C=C(C=C1O)O)O
54675757	CC1=CC(=CC(=O)O1)O
222672	CC1=NC(=CC(=O)N1)O
2774616	CC1=C(C=C(C=C1)F)O
68022	C1=CC(=CC=C1CO)F
68008	C1=CC(=CC(=C1)F)CO
2774613	CC1=C(C=C(C=C1)O)F
2737394	CC1=C(C=CC(=C1)O)F
136295	CC1=C(C=CC(=C1)F)O
67969	C1=CC=C(C(=C1)CO)F
62752	CCC1=C(C(=O)CC1)O
96393	CC1=CC(=NN1CO)C
240147	C1=CC(=CC=C1O)S
70718	C1=CC=C(C(=C1)O)S
2736613	C1=CC(=CC(=C1)S)O
32012	C=CCCCC=CCO
61018	CC(C)CC(C)(C#C)O
13166	CCCCCC(C#C)O
21308	C1CC2CC1CC2CO
84694	CCCCC#CCCO
140750	CCCCCC#CCO
70100	C#CCCCCCCO
66131	C1=C(N=C(NC1=O)N)O
2735919	C1=CC(=C(C=C1O)F)N
2735917	C1=CC(=C(C=C1F)N)O
185763	C1=CC(=C(C=C1F)O)N
2735918	C1=CC(=C(C=C1N)F)O
320281	C1=C(N(N=C1)CCO)N
1570	C1=CC(=S)N(C=C1)O
15381	C1CN2CCC1C(C2)O
68147	C1CC2CC(CC1N2)O
137457	C1CCCC(=NO)CC1
581760	B(C1=CSC=C1)(O)O
2733960	B(C1=CC=CS1)(O)O
199578	B(C1CCCCC1)(O)O
73268	C1=C(C(=O)NC(=O)N1)O
136307	C(CC(F)(F)F)CO
68182	CC(C)(C(F)(F)F)O
160458	C1=CC(=C(C=C1F)O)O
10558640	C1=CC(=C(C=C1O)O)F
67764	C1=CC(=C(C(=C1)F)O)O
12658778	C1=C(C=C(C=C1O)F)O
62835	CC1C(=C(C(=O)O1)O)C
19309	CC1C(=O)C(=C(O1)C)O
44123461	CCOC(=O)C(C#C)O
573629	C1=NC(=C(N1)CO)CO
79400	C1=CSC(=C1)CCO
83731	C1=CSC=C1CCO
18827	CCCCCC(C=C)O
97960	CC1CCC(CC1C)O
102631	CC1CCCC(C1C)O
21428	CC1CCCC(C1O)C
5364519	CCCCC=CCCO
97959	CC1CCC(C(C1)O)C
5318599	CCCCCC=CCO
21584	CC1CC(CC(C1)O)C
118193	CC1CCC(CC1)CO
83203	C=CCCCCCCO
16021	CCC1(CCCCC1)O
78293	CCC1CCC(CC1)O
19576	CCC1CCCCC1O
12766	C1CCCC(CCC1)O
5352837	CCC=CCCCCO
20508	C1CCC(CC1)CCO
4684	C1=CC(=CC=C1O)Cl
7933	C1=CC(=CC(=C1)Cl)O
7245	C1=CC=C(C(=C1)O)Cl
12018	C(C(CCl)Cl)O
7289	C(C(CCl)O)Cl
76980	C1CC(=O)N(C1)CCO
10486876	CC(=O)N1CCC(C1)O
5359479	CC(C)CCC(=NO)C
97998	CN1CCCC(C1)CO
73953	C1CNCCC1CCO
93363	CN1CCCC1CCO
89394	CN1CCCCC1CO
11309522	CC(C)N1CCC(C1)O
271971	CN1CCC(CC1)CO
18232	C1CCN(CC1)CCO
15144	C1CCNC(C1)CCO
114524	CCN1CCCC(C1)O
819821	C1=CC(=NC=C1O)Cl
582305	C1=C(C=NC=C1Cl)O
81136	C1=CC(=C(N=C1)Cl)O
351064	B(CCCCCC)(O)O
9892	COC(C(F)(F)F)O
94392	C1=CC(=C(C(=C1)F)O)F
80879	C1=CC(=C(C(=C1)F)F)O
75927	C1=CC(=C(C=C1O)F)F
94952	C1=CC(=C(C=C1F)O)F
75928	C1=C(C=C(C=C1F)F)O
123051	C1=CC(=C(C=C1F)F)O
439368	CC1(COC(=O)C1O)C
13360	CC(=C)C(=O)OCCO
24827	CCOC(=O)C(=C)CO
10428	CC1(CCOC(=O)C1)O
5939040	CC(=NO)CC(=NO)C
12892866	C1CC(CCC1CO)O
7677	C1CN(CCN1)CCO
11515	CCCCC(CCC)O
136390	CCC(CC)(C(C)C)O
140548	CCC(C)C(C)(CC)O
7720	CCCCC(CC)CO
98266	CCC(C)(CC(C)C)O
20083	CCCCCCC(C)O
520484	CC(C)C(C)(C(C)C)O
11527	CCCCCC(CC)O
11710	CCCCC(C)(CC)O
98265	CCCC(C(C)(C)C)O
19506	CC(C)CCC(C)(C)O
89183	CC(C)CC(C(C)C)O
12242	CCCCCC(C)(C)O
41143	CCC(C)CCC(C)O
96476	CC(C)CCCC(C)O
137270	CCCC(C)C(C)(C)O
94740	CC(C)(C)CC(C)(C)O
86782	CCC(C)CC(CC)O
136394	CCCC(C)(CCC)O
957	CCCCCCCCO
13218084	CCC(C)CCCCO
66154	C(=O)(C(F)(F)Cl)O
61163	C1COCCN1CCO
95387	CCN(CC)CC(C)O
87919	CC(C)(CN(C)C)CO
12159	CCN(CC)CCCO
12950986	CC(C)NCCCCO
6441	C(C(C(F)F)(F)F)O
84152	CC(C)(CO)C(=O)OC
222962	C1CC(C(C(C1)O)O)O
92821	CCCOC(=O)C(C)O
230351	C1C(CC(CC1O)O)O
736056	CC1(OCC(O1)CO)C
6653	CCOC(=O)C(C)(C)O
521365	CCC(C(=O)OCC)O
11815394	CC(C)(C)OC(=O)CO
440030	CCOC(=O)CC(C)O
78950	C=CCOCC(CO)O
13581	C=COCCOCCO
20155	C#CC(C1=CC=CC=C1)O
123115	C1=CC=C(C=C1)C#CCO
11040741	CN(C)CC(=O)N(C)O
66220	CCCC(C)(CO)CO
12381	C(CCCO)CCCO
21210	CCCCOCC(C)O
77302	CCCCCC(CO)O
92629	CC(COC(C)(C)C)O
8284	CCC(CC)(CO)CO
141153	CC(C)(CC(C)(C)O)O
97534	CC(C)(C)OC(=O)NO
95457	CC(C(=O)NCCO)O
16054	C1=CC2=C(C=CN2)C=C1O
75421	C1=CC2=C(C=CN2)C(=C1)O
10758	C1=CC=C(C=C1)C(C#N)O
2734677	C1=CC(=CC(=C1)C#N)CO
26548	C1=CC(=CC=C1CC#N)O
8769	CCN(CCO)CCO
8086	CC(CNCC(C)O)O
74348	CN(C)CCOCCO
403788	B1(C2=CC=CC=C2CO1)O
9897684	C1C(C(COC1O)O)O
104501	C1C(C(C(O1)CO)O)O
14223	C(CO)N(CCO)N=O
135483987	C1=CC2=C(C=C1O)NN=C2
8087	CC(COCC(C)O)O
6510	CCC(CO)(CO)CO
24219	CC(CCO)(CCO)O
8146	CCOCCOCCO
7823	C(CCO)CC(CO)O
15118	C1CC2=C(C1)C=C(C=C2)O
5315892	C1=CC=C(C=C1)C=CCO
77936	C1C(CC2=CC=CC=C21)O
22819	C1CC2=CC=CC=C2C1O
15624	C=CCC1=CC=CC=C1O
79241	CCCCSCCO
545870	CC(C)CSCCO
560126	C(CCCS)CCO
521348	CCCC(CCO)S
15274	C1CCC(C(C1)O)Cl
87065	C1=CC(=C(C=C1C#N)O)O
75771	C1=CC=C2C(=C1)N=NN2O
5324612	CC(=NO)C1=CC=CC=C1
2724404	CSCCC(CO)N
2733267	B(C1=CC=CC=C1C)(O)O
2733950	B(C1=CC(=CC=C1)C)(O)O
79799	B(C1=CC=C(C=C1)C)(O)O
164944	C(=NN)(N)N.C(=O)(O)O
181649	C1=CC2=C(N=C1)N(N=N2)O
8285	C(C(CO)(CO)CO)O
522777	CC1=C(C(=CC=C1)C=O)O
61200	CC1=CC(=C(C=C1)C=O)O
69184	CC1=CC(=C(C=C1)O)C=O
8375	CC(=O)C1=CC=CC=C1O
68490	C1=CC=C(C=C1)C(=O)CO
8487	CC(=O)C1=CC(=CC=C1)O
7469	CC(=O)C1=CC=C(C=C1)O
7259353	C1=CC=C(C=C1)C(=NO)N
12580	CCCC1=CC=C(C=C1)O
5324631	CC(CC1=CC=CC=C1)O
6943	CC(C)C1=CC=CC=C1O
96208	CC1=C(C(=CC=C1)CO)C
7465	CC(C)C1=CC=C(C=C1)O
12053	CC(C)(C1=CC=CC=C1)O
12570	CCCC1=CC=CC=C1O
2734864	CCC(C1=CC=CC=C1)O
12769	CC1=CC(=C(C(=C1)O)C)C
27809	CC1=CC(=C(C=C1)CO)C
10698	CC1=CC(=C(C(=C1)C)O)C
31234	C1=CC=C(C=C1)CCCO
74648	CC1=CC(=CC=C1)CCO
14295	CC(CO)C1=CC=CC=C1
10817	CC1=CC=C(C=C1)C(C)O
13034	CCC1=CC=C(C=C1)CO
95294	CC1=CC=C(C=C1)CCO
88267	CC1=CC=CC=C1CCO
74828	C(CCCCl)CCO
92269	B(C1=CC(=CC=C1)N)(O)O
446627	C=C(CO)Br
2734675	C1=CC(=C(C=C1O)F)C#N
2783216	C1=CC(=C(C(=C1)F)C#N)O
135408751	C1=CC=C(C(=C1)C=NO)O
10313	C1=CC=C(C=C1)C(=O)NO
5147	C1=CC=C(C(=C1)C(=O)N)O
65052	C1=CC(=CC=C1C(=O)N)O
308113	C1=CC(=CN=C1)C(=NO)N
76542	CC1=C(C=CC(=C1C)O)N
79282	C1=CC=C(C(=C1)CCO)N
134797	C1=CC=C(C=C1)C(CO)N
76544	CC1=CC(=C(C=C1O)C)N
66904	C1=CC(=CC=C1CCO)N
586243	CC1=C(C=C(C=C1)CO)N
7421	CN(C)C1=CC(=CC=C1)O
4580583	CC(C)(C1=CC=NC=C1)O
1000	C1=CC=C(C=C1)C(CN)O
100530	CC1=CC(=C(C(=C1)N)O)C
72922	C1=CC=NC(=C1)CCCO
31235	C1=CC=C(C=C1)NCCO
17861	C1=CC(=CN=C1)CCCO
114681	CCC1=C(C=CC(=N1)C)O
5610	C1=CC(=CC=C1CCN)O
72923	C1=CN=CC=C1CCCO
76543	CC1=CC(=CC(=C1N)C)O
12886906	C1CC(C(C1)O)N.Cl
2734360	B(C1=CC=C(C=C1)O)(O)O
2734359	B(C1=CC(=CC=C1)O)(O)O
2773454	B(C1=CC=CC=C1O)(O)O
90579	C1=CC(=C(C(=C1)O)O)C=O
7213	C1=CC(=C(C=C1O)O)C=O
68289	C1OC2=C(O1)C=C(C=C2)O
8768	C1=CC(=C(C=C1C=O)O)O
70949	C1=CC(=C(C=C1O)C=O)O
7737	C1=CC(=CC=C1NO)N=O
70277	C1=CC(=C(N=C1)C(=O)N)O
17927	CCC1=C(C=C(C=C1)O)O
66755	CCOC1=CC=CC=C1O
2724621	C1=CC=C(C=C1)C(CO)O
7144	CC1=CC(=C(C=C1)O)OC
13542886	CC(C1=CC(=CC=C1)O)O
12150	CCOC1=CC=C(C=C1)O
69306	CCOC1=CC=CC(=C1)O
11506	C1=CC(=CC=C1CO)CO
10393	C1=CC(=CC=C1CCO)O
69153	C1=CC=C(C(=C1)CO)CO
7738	COC1=CC=C(C=C1)CO
14519	CC1=CC(=C(C=C1)OC)O
68103	CC1=CC(=C(C(=C1)O)C)O
69100	CC1=C(C=CC(=C1C)O)O
76674	CC1=CC(=CC(=C1)OC)O
69154	COC1=CC=CC=C1CO
69560	CC1=CC(=CC(=C1O)C)O
31236	C1=CC=C(C=C1)OCCO
69374	C1=CC(=CC(=C1)CO)CO
81437	COC1=CC=CC(=C1)CO
17750211	B(C1=CN=C(N=C1)N)(O)O
29740	CC(CBr)O
12308	C(CO)CBr
274400	CC(C#N)(C(F)(F)F)O
70957	C1=CC(=NC(=C1)CO)CO
74314	COC1=C(C=C(C=C1)N)O
101296	COC1=C(C=CC(=C1)N)O
2972	CC1=C(C(=O)C=CN1C)O
777	CC1=NC=C(C(=N1)N)CO
1646	C(CN)CS(=O)(=O)O
2734355	B(C1=CC=C(O1)C=O)(O)O
285645	B(C1=CC=C(C=C1)F)(O)O
2733986	B(C1=CC(=CC=C1)F)(O)O
2734354	B(C1=CC=CC=C1F)(O)O
69213	C1=C(C(=O)C=C(C1=O)O)O
2737327	C1=CC(=C(C(=C1)F)C=O)O
587788	C1=CC(=C(C(=C1)F)O)C=O
587250	C1=CC(=C(C=C1C=O)F)O
2737328	C1=CC(=C(C=C1F)C=O)O
100733	C1=CC(=C(C=C1CO)O)O
69988	COC1=C(C=CC(=C1)O)O
587790	CC1=CC(=C(C(=C1)O)O)O
21059	CCC1=C(C(=O)C=CO1)O
71648	COC1=CC(=CC(=C1)O)O
13622	COC1=CC=CC(=C1O)O
34661	C1=C(C=C(C=C1O)O)CO
82068	C1=CC(=CC=C1CCO)F
73946	CC(C1=CC=C(C=C1)F)O
2733296	C1=CC=C(C(=C1)CCO)F
573132	C1=CC(=CC(=C1)F)CCO
85181	C(CO)CS(=O)(=O)O
14086	CSC1=CC=C(C=C1)O
61261	CSC1=CC=CC=C1O
220863	CCCCC(CC)(C#C)O
123437	CCCCCC#CCCO
42011	CCC=CCC=CCCO
5362833	CCC=CCCC=CCO
80017	CCCCCCC#CCO
89182	CC(C)CCC(C)(C#C)O
2783397	B(C1=CN=C(C=C1)F)(O)O
2779353	B(C1=C(C=NC=C1)F)(O)O
2783270	B(C1=C(N=CC=C1)F)(O)O
2783396	B(C1=CC(=NC=C1)F)(O)O
44717403	B(C1=CC(=CN=C1)F)(O)O
1015	C(COP(=O)(O)O)N
565703	CN(C(=O)C1=CC=CO1)O
458487	C1=CC(=O)N(C1=O)CCO
70223	C(COS(=O)(=O)O)N
449293	CN1C2CCC1CC(C2)O
82735	CCN(CC)CC#CCO
550070	CC(C)C(C(C)(C)C#N)O
518946	C(CO)NCCO.Cl
2734373	B(C1=CC(=CS1)C)(O)O
2734374	B(C1=CC=C(S1)C)(O)O
546874	C1(=C(C(=O)C(=O)C1=O)O)O
3840	C1=C(OC=C(C1=O)O)CO
6399475	CCOC(=O)C(=NO)C#N
2774557	COC1=CC(=C(C=C1)O)F
2737368	COC1=C(C=CC(=C1)F)O
61199	CCC1C(=C(C(=O)O1)O)C
33931	CCC1C(=O)C(=C(O1)C)O
135535873	C1CCC(=NO)C(=NO)C1
8883	CC(C)(C#CC(C)(C)O)O
11018979	CC1(C(CCCC1=O)O)C
89560	CCCCCCC(C=C)O
5364631	CCCCCC=CCCO
5364941	CCCCCCC=CCO
2775094	CCCC1CCC(CC1)O
20739	CC(C)C1CCC(CC1)O
11094728	C=CCCCCCCCO
138614	CCCC1CCCCC1O
5362792	CCC=CCCCCCO
70763	C1CCC(CC1)CCCO
101921	CC1CC(CC(C1)(C)C)O
13397	C1=CC(=CC=C1CO)Cl
14851	CC1=CC(=C(C=C1)O)Cl
28810	C1=CC=C(C(=C1)CO)Cl
1732	CC1=C(C=CC(=C1)O)Cl
14853	CC1=C(C=C(C=C1)O)Cl
12008	CC1=CC(=C(C=C1)Cl)O
70117	C1=CC(=CC(=C1)Cl)CO
79192	CC1=C(C=C(C=C1)Cl)O
14855	CC1=C(C=CC(=C1)Cl)O
17021	C(CCl)C(CCl)O
566744	C1CC(=O)N(C1)CCCO
1136	CC1=C(SC=N1)CCO
21312787	C1CC(CCC1CCO)N
17773621	C1CC(CCC1CCN)O
5200321	CC(C)(C1CCNCC1)O
17827	C1CCC(CC1)NCCO
91591	C1=CC(=C(C=C1Cl)O)N
177161	C1=CC(=NC=C1CO)Cl
80676	C1=CC(=C(C=C1N)O)Cl
7062237	C1=CN=C(C=C1CO)Cl
2763167	C1=CN=C(C=C1Cl)CO
2763647	C1=CC(=C(N=C1)Cl)CO
7265	C1=CC(=C(C=C1Cl)N)O
77578	C1=CC(=C(C=C1N)Cl)O
9897	CCOC(C(F)(F)F)O
522599	C1=CC(=C(C=C1F)CO)F
87921	C1=CC(=C(C(=C1)F)CO)F
522833	C1=CC(=C(C=C1CO)F)F
447153	C1=CC(=C(C(=C1)F)F)CO
91867	C1=CC(=C(C=C1F)F)CO
522721	C1=C(C=C(C=C1F)F)CO
76853827	C1C2C(C3C(O3)C(O1)O2)O
3875765	C1=CC(=C(C=C1O)C#N)C#N
21949874	C1=C(C=C(C=C1C#N)O)C#N
165286	CNN.OS(=O)(=O)O
1268265	C1=C(NC(=S)NC1=O)O
13539	CC(COC(=O)C(=C)C)O
75588	C=CC(=O)OCCCCO
81639	C#CCOCCOCCO
7005	C1=CC=C2C(=C1)C=CC=C2O
8663	C1=CC=C2C=C(C=CC2=C1)O
11217323	C1CCC(C(C1)CO)CO
7735	C1CC(CCC1CO)CO
13751153	C1CC(CCC1CCO)O
76382	CC1(C(C(C1O)(C)C)O)C
219794	CCCC(C(=O)CCC)O
231184	CN1CCN(CC1)CCO
7957	CC(C)CC(CC(C)C)O
98464	CCCCCC(C(C)C)O
18938	CC(CCO)CC(C)(C)C
12202	CCCCC(CCCC)O
22217	CCCCCC(CCC)O
13548104	CCC(C)CCCCCO
8914	CCCCCCCCCO
12367	CCCCCCCC(C)O
12216	CCCCCCC(CC)O
27982	C(CCl)P(=O)(O)O
1731	C1=CC(=C(C=C1O)O)Cl
19928	C1=CC(=C(C(=C1)Cl)O)O
16496	C1=CC(=C(C=C1Cl)O)O
301	C1=CC(=C(C=C1O)Cl)O
30386	C1=CC2=C(C=CN=C2)C(=C1)O
135441757	C1=CC2=C(C=CC=N2)C(=C1)O
11376	C1=CC=C2C(=C1)C=C(C=N2)O
1923	C1=CC2=C(C(=C1)O)N=CC=C2
11374	C1=CC2=C(C=CC(=C2)O)N=C1
135426866	C1=CC2=C(C=C(C=C2)O)N=C1
97957	CC(CN1CCOCC1)O
199576	C1COCCN1CCCO
20669	CCCCNCCCCO
13778611	CC(C)C(CO)NC(C)C
7313	CC(C)N(CCO)C(C)C
414092	CC(C)NCCCCCO
74623	CN(C)CCCCCCO
54679224	C1=C(C(=CNC1=O)Cl)O
97629	C1=C(C(=O)NC=C1Cl)O
2734735	C1=COC(C(C1O)O)CO
10975624	C1C(C2C(O1)C(CO2)O)O
135420609	C1=CC2=NC=CN=C2C=C1O
135690274	C1=CC2=NC=CN=C2C(=C1)O
8738	CCCCOC(=O)C(C)O
11051805	CC1(OCC(O1)CCO)C
41223	CCN(CCCCO)N=O
69420	C(CCCCO)CCCO
8170	CCCCCCOCCO
8031	CC(C)(CCC(C)(C)O)O
8946	CC(C)C(C(C)(C)CO)O
7211	CCCC(C(CC)CO)O
2734541	CCC(CCC(CC)O)O
14231	CCCCCCC(CO)O
75171	CN(C)CCN(C)CCO
2773710	C1=CC(=C(C(=C1)Cl)O)F
75790	C1=CC(=C(C=C1O)Cl)F
181975	C1=CC(=C(C=C1Cl)F)O
74814	C1=CC(=C(C=C1F)Cl)O
2724523	C1=CC(=C(C=C1O)F)Cl
2734325	B(C1=CC(=CC=C1)C#N)(O)O
2734326	B(C1=CC=C(C=C1)C#N)(O)O
2734610	B(C1=CC=CC=C1C#N)(O)O
3712	C1=CC=C2C(=C1)C(=CN2)CO
20176	CC1=CC(=CC(=C1O)C)C#N
79074	CCN(CC)CC(CO)O
2733671	CC(C)(C)NCC(CO)O
4366886	B(C1=CC(=CC=C1)C=C)(O)O
2734393	B(C1=CC=C(C=C1)C=C)(O)O
2773587	B(C1=CC=CC=C1C=C)(O)O
517988	C1=CC(=C(C(=C1F)O)F)F
123174	C1=CC(=C(C(=C1O)F)F)F
2777943	C1=C(C=C(C(=C1F)F)F)O
44629920	C(C1C(C(C(=O)O1)O)O)O
5318169	C1=CC=C(C(=C1)C=CC=O)O
248078	C1CC(=O)C2=C1C=CC=C2O
590547	C1CC(=O)C2=C1C(=CC=C2)O
233147	C1CC(=O)C2=C1C=C(C=C2)O
7020659	C1CC(=O)C2=C1C=CC(=C2)O
78569	C1=CC=C2C(=C1)NC(=N2)CO
77664	CCOCC(COCC)O
19736292	C(CCC(CO)O)CCO
6393846	CC(=CC1=CC=CC=C1)CO
10723	C1CC(C2=CC=CC=C2C1)O
14305	C1CCC2=C(C1)C=CC(=C2)O
66090	C1CC1C(C2=CC=CC=C2)O
68258	C1CCC2=C(C1)C=CC=C2O
220119	C=CCC(C1=CC=CC=C1)O
78179	C(CNCCO)NCCO
65413	CCCC(CCO)SC
3770187	B1(C2=C(CO1)C=CC(=C2)N)O
78135	COC1=C(C=CC(=C1)C#N)O
9566037	C1=CC=C(C=C1)C(=O)C=NO
166768	C1=CC(=CC=C1C(C#N)O)O
224169	C1=CC=C2C(=C1)N=NN2CO
7618	C(CO)N(CCO)CCO
6931154	C1C(C(C2=CC=CC=C21)N)O
26698	C1CNCC2=C1C=C(C=C2)O
8259	C(C(Cl)(Cl)Cl)O
591073	B(C1=CC=C(C=C1)C=O)(O)O
2734356	B(C1=CC(=CC=C1)C=O)(O)O
292189	B(C1=CC=CC=C1C=O)(O)O
2734348	B(C1=CC(=C(C=C1)C)C)(O)O
2773395	B(C1=C(C(=CC=C1)C)C)(O)O
4198739	B(C1=C(C=C(C=C1)C)C)(O)O
65389	B(CCC1=CC=CC=C1)(O)O
2734347	B(C1=C(C=CC(=C1)C)C)(O)O
4100862	B(C1=CC=CC=C1CC)(O)O
2734349	B(C1=CC(=CC(=C1)C)C)(O)O
2734352	B(C1=CC=C(C=C1)CC)(O)O
583322	B(C1=C(C=CC=C1C)C)(O)O
9872	C(C(C(F)(F)F)(F)F)O
62406	C(F)(F)(F)S(=O)(=O)O
5460291	C(C(C(C(C=O)O)O)O)O
11804933	C(C1C(C(C(O1)O)O)O)O
345554	C1=CC(=C(C(=C1)C=O)O)C=O
75898	C1C2=C(C=CC(=C2)O)OC1=O
235717	C1C(=O)C2=C(O1)C=C(C=C2)O
165106	C1=CC(=C(C=C1C=O)C=O)O
79516	CC1=CC(=O)NC(=C1C#N)O
8172	C(COCCOCCO)O
70133	CC1=C(C=CC(=C1)O)C(=O)C
521197	C1C(C(C2=CC=CC=C21)O)O
69133	CCC(=O)C1=CC=CC=C1O
92890	C1COC2=CC=CC=C2C1O
70775	C=CCC1=CC(=C(C=C1)O)O
819297	CC1=C(C(=C(C=C1)C)O)C=O
15068	CC1=CC(=C(C=C1)O)C(=O)C
70135	CC1=C(C=CC(=C1)C(=O)C)O
81338	CC1=CC(=C(C=C1)C(=O)C)O
75222	CC1=CC(=CC(=C1O)C)C=O
7019274	CC(=O)CC1=CC=C(C=C1)O
6271	CCC(=O)C1=CC=C(C=C1)O
325	CC(C)C1=CC=C(C=C1)CO
18597	CC1=C(C=CC(=C1)O)C(C)C
7453	CCC(C)C1=CC=C(C=C1)O
10364	CC1=C(C=C(C=C1)C(C)C)O
6989	CC1=CC(=C(C=C1)C(C)C)O
76889	C1=CC=C(C=C1)CCCCO
11450	CC(C)(C)C1=CC(=CC=C1)O
7393	CC(C)(C)C1=CC=C(C=C1)O
6923	CC(C)(C)C1=CC=CC=C1O
95372	CCCC(C1=CC=CC=C1)O
15420	CCCCC1=CC=C(C=C1)O
61302	CC(CCC1=CC=CC=C1)O
6984	CCC(C)C1=CC=CC=C1O
7531	CC(C)(CC1=CC=CC=C1)O
53380994	C1CC2C(C2CO)CCC#C1
20139	CC1=CC(=C(C(=C1)C)CO)C
2737803	B(C1=CC(=C(C=C1)C)N)(O)O
20591	CC(=O)C1=C(C(=CC=C1)O)N
86986	C1=CC(=CC=C1CC(=O)N)O
11972	CC(=O)NC1=CC=CC=C1O
12124	CC(=O)NC1=CC(=CC=C1)O
1983	CC(=O)NC1=CC=C(C=C1)O
96522	CC(=NO)C1=CC=C(C=C1)O
151811	C1=CC2=C(C=C1O)SC=N2
137166	CN(C)C1=CC=C(C=C1)CO
8428	CCNC1=C(C=CC(=C1)O)C
4348	C1=CC=C(C=C1)CNCCO
32897	CN(C)CC1=CC=CC=C1O
447213	C1=CC=C(C=C1)CC(CO)N
203500	C1=CC=C(C=C1)C(CCO)N
10297	CC(C(C1=CC=CC=C1)O)N
62340	CN(CCO)C1=CC=CC=C1
78894	CCC1=CN=C(C=C1)CCO
410467	C1=CC=C(C=C1)NCCCO
6399471	CCOC(=O)C(=NO)Cl
2734706	B(C1=CC=C(C=C1)CO)(O)O
2734662	B(C1=CC(=CC=C1)CO)(O)O
201262	B(C1=CC=C(C=C1)OC)(O)O
2734370	B(C1=CC(=CC=C1)OC)(O)O
2773448	B(C1=C(C=C(C=C1)O)C)(O)O
4374262	B(C1=CC=CC=C1CO)(O)O
2733958	B(C1=CC=CC=C1OC)(O)O
439255	C(C(C(C(CO)O)O)O)O
4133	COC(=O)C1=CC=CC=C1O
14530	CC(=O)C1=CC(=C(C=C1)O)O
10279	CC(=O)C1=C(C=CC(=C1)O)O
10322	C1OC2=C(O1)C=C(C=C2)CO
103993	CC(=O)C1=CC(=CC(=C1)O)O
6990	CC(=O)C1=C(C=C(C=C1)O)O
519541	COC1=C(C=CC(=C1)O)C=O
69687	CC(=O)C1=C(C=CC=C1O)O
1183	COC1=C(C=CC(=C1)C=O)O
12127	COC1=C(C=C(C=C1)C=O)O
69600	COC1=CC(=C(C=C1)C=O)O
95695	COC1=CC(=C(C=C1)O)C=O
88068	COC(=O)C1=CC(=CC=C1)O
5055	CC(=O)OC1=CC=CC(=C1)O
7456	COC(=O)C1=CC=C(C=C1)O
79889	C1=CC(=CC(=C1)O)C(=O)NN
77116	C1=CC(=CN=C1)C(=O)NCO
1742	C1=CC(=CC=C1C(=O)NN)O
13637	C1=CC=C(C(=C1)C(=O)NN)O
12796	C1=CC(=CC(=C1)O)NC(=O)N
254178	C1=CC=C(C=C1)C(CO)CO
62465	CCC1=CC(=C(C=C1)O)OC
51381	CCOC1=CC=CC=C1CO
6629	CC(C)(C1=CC=CC=C1)OO
80345	CCOC1=CC=C(C=C1)CO
84804	CC1=CC=C(C=C1)OCCO
29352	CCCOC1=CC=C(C=C1)O
81909	COC1=CC=CC=C1CCO
69705	COC1=CC=C(C=C1)CCO
92516	COCCC1=CC=C(C=C1)O
83611	CC1=CC(=CC=C1)OCCO
12785	CC1=CC(=C(C(=C1O)C)C)O
20129	CC(CO)OC1=CC=CC=C1
78724	COC1=CC=CC(=C1)CCO
80319	C1=CC=C(C=C1)OCCCO
92839	CC(COC1=CC=CC=C1)O
12141	C1=CC=C(C=C1)COCCO
737420	CN(CCO)C1=CC=CC=N1
64152	C1C2CC3CC1CC(C2)(C3)O
64149	C1C2CC3CC1CC(C2)C3O
98330	C1C(SCC(S1)O)O
10920707	COC(=O)CC(CCl)O
23546919	B(C1=CC(=NC=C1)OC)(O)O
2734368	B(C1=CN=C(C=C1)OC)(O)O
2763087	B(C1=CC(=CN=C1)OC)(O)O
2762709	B(C1=C(N=CC=C1)OC)(O)O
118388	C(CCBr)CO
520149	CCC(CBr)O
76601	C1=CC(=C(C=C1O)O)C(=O)N
819341	COC(=O)C1=C(C=CC=N1)O
76604	C1=C(C=C(C=C1O)O)C(=O)N
354317	COC(=O)C1=CC(=CN=C1)O
83801	COC1=CC(=C(C=C1)N=O)O
66644	C1=CC=C(C(=C1)C(=O)NO)O
2759344	C1=CC(=CC=C1C(=S)N)O
51037224	C1C2CC3CC1CC(C2)N3O
2735739	C1=CC(=C(C=C1C#N)Cl)O
21949878	C1=C(C=C(C=C1O)Cl)C#N
11636836	C1CNCCC1(O)O.Cl
2736778	B(C1=CN=C(N=C1)OC)(O)O
2783190	B(C1=C(C=CC(=C1)F)C)(O)O
10351884	B(C1=C(C=CC(=C1)C)F)(O)O
19261265	B(C1=CC(=CC(=C1)F)C)(O)O
2783191	B(C1=C(C(=CC=C1)F)C)(O)O
2774580	B(C1=CC(=C(C=C1)F)C)(O)O
2782674	B(C1=CC(=C(C=C1)C)F)(O)O
2734665	B(C1=C(C=C(C=C1)F)C)(O)O
2783132	B(C1=C(C=C(C=C1)C)F)(O)O
2773922	B(C1=CC(=CC=C1)S)(O)O
4431894	B(C1=CC=C(C=C1)S)(O)O
2733833	COP(=O)(CCO)OC
643387	C1=C(C(=CC(=C1O)O)O)C=O
68099	C1=C(C=C(C(=C1O)C=O)O)O
83651	C1=C(C=C(C(=C1O)O)O)C=O
75064	C1=CC(=C(C(=C1C=O)O)O)O
95992	CC(=O)C1=C(C=CC(=C1)F)O
2737326	CC(=O)C1=C(C=C(C=C1)F)O
2737325	CC(=O)C1=CC(=C(C=C1)O)F
2724912	CC(=O)C1=C(C=C(C=C1)O)F
196971	C(C#N)N.OS(=O)(=O)O
78088	COC1=CC=CC(=C1O)CO
432639	C1C2CC3C1C(C2O)OC3=O
7041	COC1=C(C(=CC=C1)OC)O
10383	COC1=CC(=CC(=C1)O)OC
16251	COC1=C(C=C(C=C1)O)OC
82755	C1=CC(=C(C=C1CCO)O)O
78089	COC1=C(C=C(C=C1)CO)O
62348	COC1=C(C=CC(=C1)CO)O
637733	CC(C)(C1=CC=C(C=C1)F)O
110917	C1C2CC(C1C=C2)(CO)CO
97724	C1C2C=CC1C(C2CO)CO
551084	CC1=C(C(=O)CC(C1)(C)C)O
592968	CSC1=CC=C(C=C1)CO
18391	CC1=C(C=CC(=C1)O)SC
69685	C1=CC=C(C=C1)SCCO
5362696	CCCCCC=CC=CCO
24585	CC1CCC(C(C1)O)C(=C)C
93012	CCCCC(CC)C(C#C)O
13216	C1CCC2CC(CCC2C1)O
103940	CCCCCCC#CCCO
637566	CC(=CCCC(=CCO)C)C
439568	CC1(C2CCC1(C(C2)O)C)C
15406	CC1(C2CCC(C2)(C1O)C)C
77763	CCCCCCCC#CCO
6549	CC(=CCCC(C)(C=C)O)C
543752	C#CCCCCCCCCO
17100	CC1=CCC(CC1)C(C)(C)O
5358342	CC=CC(C1CCCCC1)O
11230	CC1=CCC(CC1)(C(C)C)O
19001	C(C(C(CS)O)O)S
15906	C(CSSCCO)O
17750247	B(C1=CC(=C(N=C1)F)C)(O)O
2778774	C1=C(C=C(C(=C1F)C#N)F)O
110737	CN1C2CC(C1CC(=O)C2)O
1274465	CN1C2CC(CC1C3C2O3)O
2723730	COC(=O)C(CO)N.Cl
44717308	B(C1=CC(=CC(=C1)F)O)(O)O
3772476	B(C1=C(C=CC(=C1)F)O)(O)O
2773429	B(C1=C(C=CS1)C=O)(O)O
2773430	B(C1=CC=C(S1)C=O)(O)O
466070	COC(=O)C1=C(NC=N1)CO
170947	C(=N)(N)N.NS(=O)(=O)O
5362798	CCCCCC=CCCCO
1254	CC1CCC(C(C1)O)C(C)C
5283292	CCCCC=CCCCCO
7391	CC(C)(C)C1CCC(CC1)O
7793	CC(CCC=C(C)C)CCO
86749	CCC(C)(CCC=C(C)C)O
86748	CC(C)CCCC(C)(C=C)O
4132186	CCCCC1CCC(CC1)O
170977	CCCCCCCC(C=C)O
107269	CCCC(C1CCCCC1)O
25612	C=CCCCCCCCCO
2734323	B(C1=CC(=CC=C1)Cl)(O)O
74299	B(C1=CC=C(C=C1)Cl)(O)O
2734322	B(C1=CC=CC=C1Cl)(O)O
17022	C1=CC(=C(C=C1C=O)Cl)O
520101	C1=CC(=C(C=C1Cl)O)C=O
519651	C1=CC(=C(C(=C1)Cl)O)C=O
528393	C1=CC(=C(C(=C1)Cl)C=O)O
12481	C1=CC(=C(C=C1Cl)C=O)O
97779	CC(C1=CC(=CC=C1)Cl)O
74647	C1=CC(=CC=C1CCO)Cl
88266	C1=CC=C(C(=C1)CCO)Cl
26082	CC(C1=CC=CC=C1Cl)O
84223	CCC1=C(C=CC(=C1)O)Cl
18825	CC(C1=CC=C(C=C1)Cl)O
78856	C1=CC(=CC(=C1)Cl)CCO
2723	CC1=CC(=CC(=C1Cl)C)O
2757669	CC1=C(C=CC(=C1)Cl)CO
66599	C1(=C(NC(=O)NC1=O)O)N=O
5270538	CCOC(=O)C1=CN(N=N1)O
2733879	CCOC(=O)CC(CC#N)O
90074	CC(=O)NC1CCC(CC1)O
75471	CC1(CC(CC(N1)(C)C)O)C
2762704	B(C1=C(N=CC=C1)Cl)(O)O
5151595	B(C1=CC(=NC=C1)Cl)(O)O
3845034	B(C1=CN=C(C=C1)Cl)(O)O
93573	C(C(CO)(CO)N)O.Cl
2734334	B(C1=C(C=C(C=C1)F)F)(O)O
2734337	B(C1=CC(=C(C=C1)F)F)(O)O
2734333	B(C1=C(C(=CC=C1)F)F)(O)O
2734338	B(C1=CC(=CC(=C1)F)F)(O)O
2734335	B(C1=C(C=CC(=C1)F)F)(O)O
2734336	B(C1=C(C=CC=C1F)F)(O)O
5195177	B(CCCCCCCC)(O)O
15295	C1=CC=C(C=C1)P(=O)(O)O
4626	C1C(CN(C1=O)CC(=O)N)O
67000	CC1(C(=O)NC(=O)N1CO)C
7371	C1=CC=C(C=C1)S(=O)(=O)O
581127	COC(=O)C1=C(C=CS1)O
168015	C(CN)N.OS(=O)(=O)O
74795	CSC1=NC(=CC(=O)N1)O
87117	COC(=O)C1CCC(CC1)O
20908	C1=CC=C2C(=C1)C=CC=C2CO
74128	C1=CC=C2C=C(C=CC2=C1)CO
16320	CCCCCCC(CCC)O
519158	CCCCCCCC(CC)O
14254	CCCCCCCCC(C)O
99868	CCCCCC(CCCC)O
8174	CCCCCCCCCCO
6548	CCC(C)(CCCC(C)C)O
7792	CC(C)CCCC(C)CCO
28050	COC1=C(C=CC(=C1)Cl)O
87459	COC1=CC(=C(C=C1)O)Cl
140336	COC1=CC(=C(C=C1)Cl)O
2762713	B(C1=C(N=C(C=C1)F)F)(O)O
102809	C(C(C(CCl)O)O)Cl
69468	C1=CC(=CN=C1)S(=O)(=O)O
94849	C1=CC=NC(=C1)S(=O)(=O)O
8358	C1=CC2=C(C=C(C=C2)O)C(=C1)N
65746	C1=CC2=C(C=CC=C2O)C(=C1)N
79449	C1=CC=C2C=C(C(=CC2=C1)N)O
6865	C1=CC2=C(C=CC(=C2)O)C(=C1)N
594395	CC1=NC2=C(C=C1)C=C(C=C2)O
13224	CC1=NC2=C(C=CC=C2O)C=C1
90295	C1=CC2=C(C=CC(=C2)N)C(=C1)O
23846	CCCCCCCC(=O)NO
520284	CCN(CC)CCCCCO
3014155	CC1=CC(=C(C=C1)O)N.Cl
78467	C1=CC(=C(C(=C1O)C#N)C#N)O
11397	C1=CC(=CC2=C1C=CC(=C2)O)O
7091	C1=CC=C2C=C(C(=CC2=C1)O)O
68463	C1=CC2=C(C=CC(=C2)O)C(=C1)O
93552	C1=CC2=C(C=CC(=C2)O)C=C1O
11305	C1=CC=C2C(=C1)C(=CC=C2O)O
6749	C1=CC2=C(C=CC=C2O)C(=C1)O
8601	C1=CC=C2C(=C1)C=C(C=C2O)O
68462	C1=CC2=C(C=C(C=C2)O)C(=C1)O
11318	C1=CC=C2C(=C1)C=CC(=C2O)O
819511	C1=CC=C(C(=C1)C2=CC=NN2)O
198133	CN.CN.OS(=O)(=O)O
112030	CCOC(=O)C(CC(C)C)O
61293	CCCC(CC(=O)OCC)O
357781	CCOC(=O)CCCCCO
86851	CC(C)CCOC(=O)C(C)O
11137434	C1=CC=C(C=C1)C#CCCCO
288327	CC(C)(C#CC1=CC=CC=C1)O
2735273	C=CCNC(=S)NCCO
19835	C(CCCCO)CCCCO
11344163	CCC(CC(CC)CO)CO
61038	CCCCC(CC)(CO)CO
240996	CCCCCCCC(CO)O
91868	C1=CC(=C(C(=C1)Cl)CO)F
4982711	C1=CC(=C(C=C1F)Cl)CO
2763205	B(C1=CC2=C(C=C1)C=CN2)(O)O
57416482	B(C1=CC(=CN=C1)C#CC)(O)O
2773342	B(C1=CC=C(C=C1)CC#N)(O)O
97250	C1=CC2=C(C(=C1)O)NC(=O)C=C2
177065	C1=CC2=C(C=CC(=O)N2)C=C1O
54680871	C1=CC=C2C(=C1)C(=CC(=O)N2)O
2733206	CC(C)(C)OC(=O)NCCO
110850	C1COCCN1CC(CO)O
10685	C1=CC=C2C(=C1)C(=CN2)CCO
7620	CCCCN(CCO)CCO
62430	CC(C)(C)N(CCO)CCO
67327	CCN(CC)CCOCCO
23438904	B(C1=COC2=CC=CC=C12)(O)O
2776266	B(C1=CC2=CC=CC=C2O1)(O)O
136270	C(C(C(CO)(F)F)(F)F)O
7376	C1=CC(=CC(=C1)O)C(F)(F)F
2777035	C1=C(C(=CC(=C1F)F)F)CO
67874	C1=CC(=CC=C1C(F)(F)F)O
67958	C1=CC=C(C(=C1)C(F)(F)F)O
10285815	COC(=O)CC(C(=O)OC)O
2724705	C1C2C(C(C(C(O1)O2)O)O)O
5281426	C1=CC(=CC2=C1C=CC(=O)O2)O
99477	C1=CC2=C(C=CC(=O)O2)C=C1O
54682930	C1=CC=C2C(=C1)C(=CC(=O)O2)O
13650	C1=CC=C2C(=C1)C=C(C(=O)O2)O
69084	C1=CC=C2C(=C1)C(=C(N2)O)N=O
785242	CC1(OC(C(O1)CO)CO)C
119921	C1CC2=C(C=CC=C2O)C(=O)C1
4679494	C1CC2=C(C=CC(=C2)O)C(=O)C1
571818	C1CC2=C(C=C(C=C2)O)C(=O)C1
95648	CC(=O)C=CC1=CC=C(C=C1)O
205922	CC(C1=NC2=CC=CC=C2N1)O
23431932	C(CCCO)CCC(CO)O
8177	CCCCOCCOCCO
143761	CC(CC=C)(C1=CC=CC=C1)O
21088	C(CN)CN(CCO)CCO
2734324	B(C1=CC=C(S1)Cl)(O)O
66	C1=CC(=C(C=C1Cl)O)Cl
11334	C1=CC(=C(C(=C1)Cl)Cl)O
7258	C1=CC(=C(C=C1O)Cl)Cl
6899	C1=CC(=C(C(=C1)Cl)O)Cl
8449	C1=CC(=C(C=C1Cl)Cl)O
11571	C1=C(C=C(C=C1Cl)Cl)O
2783388	C1=CC(=NC=C1O)C(F)(F)F
10665	C1=CC=C2C(=C1)C(=O)N(C2=O)O
73026	C1=CC=C2C(=C1)C(=O)N(N=N2)O
217907	C1=CC2=C(C=CC(=C2N=C1)O)F
9566063	CC(=NO)C(=O)C1=CC=CC=C1
2774040	C1CC(=O)NC2=C1C=C(C=C2)O
10219589	C1=CC=C(C=C1)C2C(C(=O)N2)O
2785758	C1CC(=O)NC2=C1C=CC(=C2)O
97712	CC(CN(CCO)CCO)O
776757	C1C(NCC2=CC=CC=C21)CO
6421	C(=O)(C(Cl)(Cl)Cl)O
2773380	B(C1=CC2=C(C=C1)OCC2)(O)O
3702122	B(C1=CC=C(C=C1)C(=O)C)(O)O
2734310	B(C1=CC(=CC=C1)C(=O)C)(O)O
14391672	C1=C(C=NC(=C1Cl)Cl)O
2773478	B(C1=CC(=CC=C1)C(C)C)(O)O
292184	B(C1=C(C=C(C=C1C)C)C)(O)O
2773480	B(C1=CC=C(C=C1)C(C)C)(O)O
62356	C(=O)(C(C(F)(F)F)(F)F)O
10931771	NO.NO.OS(=O)(=O)O
19466	CC1C(C(C(C(O1)O)O)O)O
19233	CC(C(C(C(C=O)O)O)O)O
11768891	COC1C(C(C(CO1)O)O)O
44629923	COC1C(C(C(O1)CO)O)O
102191	C(C=O)C(C(C(CO)O)O)O
81744	CC1=CC(=C(C(=C1)C=O)O)C=O
542749	CCOC(C(CO)O)OCC
8178	COCCOCCOCCO
3314	COC1=C(C=CC(=C1)CC=C)O
853433	CC=CC1=CC(=C(C=C1)O)OC
3611	CC(C)C1=CC(=O)C(=CC=C1)O
81984	CC(C)(C(=O)C1=CC=CC=C1)O
66092	CCCC(=O)C1=CC=C(C=C1)O
118976	CC1=CC(=C(C=C1C)O)C(=O)C
15278	CC1(CC2=C(O1)C(=CC=C2)O)C
70311	CCC(=O)C1=C(C=CC(=C1)C)O
21648	CC(=O)CCC1=CC=C(C=C1)O
2776335	C1=CC=C2C(=C1)C=C(S2)CO
76769	CCC(C)(C)C1=CC=CC=C1O
13416	CC(C)(C)C1=CC=C(C=C1)CO
17004	CC1=CC(=C(C=C1)O)C(C)(C)C
61523	C1=CC=C(C=C1)CCCCCO
16678	CC1=C(C(=CC=C1)C(C)(C)C)O
26975	CCCCCC1=CC=C(C=C1)O
6643	CCC(C)(C)C1=CC=C(C=C1)O
88710	CC1=CC=C(C=C1)CC(C)(C)O
6937	CC1=CC(=C(C=C1)C(C)(C)C)O
101135	CCC(C)(CC1=CC=CC=C1)O
7632	CC(C)(CCC1=CC=CC=C1)O
81389	CC1=CC(=C(C(=C1)C)CCO)C
3338	CCCCC(C1=CC=CC=C1)O
16263136	CN1CCC(=NO)CC1.Cl
90012	C(CCCCCl)CCCO
2757964	B(C1=CC(=C(C=C1)F)C#N)(O)O
2783130	B(C1=CC(=C(C=C1)C#N)F)(O)O
44558173	B(C1=C(C(=CC=C1)C#N)F)(O)O
2783361	B(C1=C(C=CC(=C1)C#N)F)(O)O
2737814	B(C1=CC(=CC=C1)C(=O)N)(O)O
2737811	B(C1=CC=C(C=C1)C(=O)N)(O)O
2734344	B(C1=CC=C(C=C1)N(C)C)(O)O
292583	CC1=CC(=C(C=C1)O)NC(=O)C
152141	CC(=O)NC1=CC=C(C=C1)CO
445892	CC(C1=CC(=CC=C1)O)N(C)C
78448	C1=CC=C(C=C1)CNCCCO
62338	CCN(CCO)C1=CC=CC=C1
64158	C1C2CC3CC1CC(C2)C3=NO
68313	CN(C)CCC1=CC=C(C=C1)O
7062	CCN(CC)C1=CC(=CC=C1)O
2733989	CNCCC(C1=CC=CC=C1)O
220552	CC(C1=CC(=CC=C1)N(C)C)O
70982	CC(C)(C)C1=CC(=C(C=C1)O)N
2707	C(C(Cl)(Cl)Cl)(O)O
230478	B(C1=CC=C(C=C1)B(O)O)(O)O
2734371	B(C1=CC2=C(C=C1)OCO2)(O)O
2773487	B(C1=CC(=C(C=C1)OC)C)(O)O
2773486	B(C1=C(C=C(C=C1)OC)C)(O)O
2734351	B(C1=CC=C(C=C1)OCC)(O)O
3723812	B(C1=CC=C(C=C1)COC)(O)O
2734902	B(C1=CC=CC=C1OCC)(O)O
2773485	B(C1=C(C=CC(=C1)C)OC)(O)O
2773920	B(C1=CC(=CC=C1)OCC)(O)O
69858	C1=C(C(=C(C(=C1F)F)O)F)F
312552	CCCCCCP(=O)(O)O
42953	C(C(COCC(CO)O)O)O
89802	CC1=CC(=C(C=C1)O)C(=O)OC
93989	C1=CC=C(C(=C1)C=O)OCCO
89178	C1=CC(=CC=C1C=O)OCCO
11092	CC(=O)C1=C(C=C(C=C1)OC)O
2214	CC(=O)C1=CC(=C(C=C1)O)OC
69714	CC(=O)C1=C(C=CC(=C1)OC)O
19314	C1C(OC2=CC=CC=C2O1)CO
8434	CCOC(=O)C1=CC=C(C=C1)O
8467	CCOC1=C(C=CC(=C1)C=O)O
24522	CCOC(=O)C1=CC(=CC=C1)O
8365	CCOC(=O)C1=CC=CC=C1O
68117	CCOC1=CC=CC(=C1O)C=O
6453965	C1=CC(=CC(=C1)OCCO)C=O
81325	COC(=O)C1=CC=C(C=C1)CO
79856	CCC(=O)C1=C(C=C(C=C1)O)O
2724623	COC(=O)C(C1=CC=CC=C1)O
518900	COC(=O)CC1=CC=C(C=C1)O
39129	COC(=O)CC1=CC(=CC=C1)O
24057	C1=CC(=C2C(=C1)SC(=N2)N)O
347971	C1=CC=C(C=C1)COCCCO
136346	CC1=C(C(=C(C(=C1O)C)C)O)C
5013205	C1=CC(=CC=C1CCO)CCO
87876	CCCCOC1=CC=CC(=C1)O
7381	CC(C)(C)C1=CC(=C(C=C1)O)O
16043	CC(C)(C)C1=C(C=CC(=C1)O)O
13197475	CC(COCC1=CC=CC=C1)O
97790	CC(CCC1=CC=C(C=C1)O)O
31233	CCCCOC1=CC=C(C=C1)O
2773621	CC(C)(C)OC1=CC=C(C=C1)O
12384823	CC1=CC=C(C=C1)OCC(C)O
64184	C1C2CC3CC(C2)(CC1C3=O)O
107264	CC1=CC=CC=C1OCC(C)O
205912	CCCCC1=C(C=C(C=C1)O)O
12384822	CC1=CC(=CC=C1)OCC(C)O
64556	C1C2CC3CC1CC(C2)(C3)CO
136545	CC1(C2CC3CC(C2)CC1C3)O
2734445	CCOC(=O)CC(CCl)O
12012237	B(C1=CN=C(C=C1)OCC)(O)O
118709	C(CCO)CCBr
4868377	COC1=CC(=C(C=C1)C(=O)N)O
819940	COC(=O)C1=C(C=CC(=C1)O)N
789414	COC(=O)C1=CN=C(C=C1)CO
77787	COC(=O)C1=C(C=C(C=C1)N)O
18907	C1=CC=C(C=C1)COC(=O)NO
737823	CC1=CN=C(C(=C1OC)C)CO
134396	CC1=C(C=C(C=C1)NCCO)O
7172	CNCC(C1=CC=C(C=C1)O)O
6041	CNCC(C1=CC(=CC=C1)O)O
4547092	C=CC1CN2CCC1CC2CO
658645	C1C2CC3(CC1CC(C2)(C3)O)N
5908504	CC1(C2CCC1(C(=NO)C2)C)C
16217829	B(C1=C(C(=CC=C1)C=O)F)(O)O
2778651	B(C1=CC(=C(C=C1)F)C=O)(O)O
53412038	B(C1=C(C(=CC=C1)F)C=O)(O)O
16218045	B(C1=C(C=C(C=C1)C=O)F)(O)O
2778654	B(C1=CC(=C(C=C1)C=O)F)(O)O
2773543	B(C1=CC=CC=C1SC)(O)O
2734383	B(C1=CC(=CC=C1)SC)(O)O
2733959	B(C1=CC=C(C=C1)SC)(O)O
13529	C(C(F)(F)F)(C(F)(F)F)O
136019546	C1=CC(=O)C(=NO)C(=O)C1=NO
519869	COC(=O)C1=C(C=CC=C1O)O
75077	COC(=O)C1=C(C=CC(=C1)O)O
287064	COC(=O)C1=CC(=C(C=C1)O)O
75076	COC(=O)C1=CC(=CC(=C1)O)O
16523	COC(=O)C1=C(C=C(C=C1)O)O
75484	COC(=O)C1=C(C(=CC=C1)O)O
10706	CC(=O)C1=C(C(=C(C=C1)O)O)O
68073	CC(=O)C1=C(C=C(C=C1O)O)O
166785	C1=CC(=C(C=C1O)O)C(=O)NN
2779765	C1CC(CCC1C(F)(F)F)O
72139	C1=CC2=C(C=C1O)OC(=O)S2
10857	C1=CC=C(C=C1)OCC(CO)O
240925	CC1=CC(=C(C(=C1)OC)O)OC
69718	COC1=CC(=CC(=C1)CO)OC
7039	CC1=CC(=C(C(=C1)CO)O)CO
17203	CC(C1=CC(=C(C=C1)O)OC)O
7118	COC1=C(C=C(C=C1)CO)OC
79738	COC1=CC=CC(=C1OC)CO
81750	COC1=CC(=C(C=C1)CO)OC
2748048	C1=C(C=C(C=C1CO)CO)CO
11126668	CC1(C2CC1C(C(=O)C2)(C)O)C
573829	C1C2CC3(CC1CC(C2)(C3)O)O
77486	C1=CC=C(C=C1)CSCCO
5362760	CCCCCCC=CC=CCO
76015	C#CCCCCCCCCCO
78871	C(COCCOCCCl)O
4589476	C1=CC2=C(C=CC(=C2)O)C=C1C#N
4985744	B(C1=C(C(=CC=C1)OC)F)(O)O
2782194	B(C1=CC(=C(C=C1)OC)F)(O)O
15789384	B(C1=C(C=C(C=C1)OC)F)(O)O
44558185	B(C1=CC(=C(C=C1)F)OC)(O)O
3294524	B(C1=C(C=CC=C1F)OC)(O)O
2782672	B(C1=C(C=C(C=C1)F)OC)(O)O
21865588	B(C1=CC(=C(C=C1)F)CO)(O)O
2782673	B(C1=C(C=CC(=C1)F)OC)(O)O
2763243	B(C1=CC(=CC(=C1)F)OC)(O)O
4143377	B(C1=CC=C(S1)C(=O)C)(O)O
12016892	COC(=O)C1=CC(=C(C=C1)F)O
7017	C1=CC=C(C=C1)C2=CC=CC=C2O
22750	C1C(C2=CC=CC3=C2C1=CC=C3)O
7103	C1=CC=C(C=C1)C2=CC=C(C=C2)O
11381	C1=CC=C(C=C1)C2=CC(=CC=C2)O
5374219	CC1(CC(=NO)CC(=NO)C1)C
10219606	CC1(C2CC1C(C(C2)O)(C)O)C
26396	CC1(C(CCC(O1)(C)C=C)O)C
22310	CC1(CCC(O1)C(C)(C)O)C=C
6546	CCC(C)(C#CC(C)(CC)O)O
77832	CC1(CC(=NO)CC(N1)(C)C)C
41076	CCCCCC1CCC(CC1)O
145270	CCCCC(C1CCCCC1)O
8185	C=CCCCCCCCCCO
5365004	CCCCCCCCC=CCO
5017600	B(C1=C(C=C(C=C1)Cl)C)(O)O
17750235	B(C1=C(C=CC(=C1)C)Cl)(O)O
3854610	B(C1=CC(=C(C=C1)C)Cl)(O)O
3786632	B(C1=CC(=C(C=C1)Cl)C)(O)O
2773334	B(C1=C(C=C(C=C1)C)Cl)(O)O
2773336	B(C1=C(C=CC(=C1)Cl)C)(O)O
1051514	CC(=O)C1=CC(=C(C=C1)O)Cl
1051513	CC(=O)C1=C(C=C(C=C1)Cl)O
2777894	C1=CC=C(C=C1)C(CCCl)O
221971	C1=CC(=CC=C1CCCO)Cl
10095047	CNCCC(C1=CC=CS1)O
566537	C1CCN(CC1)CCCCCO
75472	CC1(CC(CC(N1C)(C)C)O)C
348094	C1=CC(=C(C=C1Cl)C(=O)N)O
12225	C(CI)O
254532	B(C1=CC=CC2=CC=CC=C12)(O)O
2734375	B(C1=CC2=CC=CC=C2C=C1)(O)O
5424	C1(=C(C(=O)C(=C(C1=O)O)O)O)O
2747691	C1=C(OC(=C(C1=O)O)CO)CO
2724453	C1C(C(C2C1OC(=O)C2)CO)O
443195	C1=CC=C2C(=C1)C=CC(=C2O)C=O
2764110	C1=CC2=C(C=CC(=C2)O)C=C1C=O
12819	C1=CC=C2C(=C1)C=CC(=C2C=O)O
6101	CC1=CC=C(C=C1)S(=O)(=O)O
16067438	C1C(OC2=CSC=C2O1)CO
123350	CS(=O)(=O)C1=CC=C(C=C1)O
86973	CCOC(=O)C1CCC(CC1)O
86908	C=CCOCC(COCC=C)O
5364231	CCC=CCCOC(=O)C(C)O
13047	C1=CC=C2C(=C1)C=CC=C2CCO
6976568	CC(C1=CC2=CC=CC=C2C=C1)O
6976566	CC(C1=CC=CC2=CC=CC=C21)O
110894	CCCCC(C(=O)CCCC)O
6651	CC1(CCC(CC1)C(C)(C)O)O
32045	CCCCCC(CCCCC)O
98676	CCCCCCC(CCCC)O
8184	CCCCCCCCCCCO
98971	CCCCCCCC(CCC)O
98970	CCCCCCCCC(CC)O
15448	CCCCCCCCCC(C)O
22125373	B(C1=CC(=C(C=C1)O)Cl)(O)O
70297	C1=CC(=CC(=C1)Cl)C(=O)OO
15907	C1=CC(=CC=C1OCCO)Cl
2734380	B(C1=C2C(=CC=C1)C=CC=N2)(O)O
2734663	B(C1=CC2=CC=CC=C2N=C1)(O)O
5153389	B(C1=C2C=CC=NC2=CC=C1)(O)O
7808	C1=CC(=CC=C1O)Br
7244	C1=CC=C(C(=C1)O)Br
11563	C1=CC(=CC(=C1)Br)O
12730175	C1=CN=CC=C1CP(=O)(O)O
14787578	C1=CC(=CN=C1)CP(=O)(O)O
12730177	C1=CC=NC(=C1)CP(=O)(O)O
53590	C1=CC(=CC=C1N)P(=O)(O)O
8592	C1=CC=C2C(=C1)C=CC(=C2O)N=O
8580	C1=CC=C2C(=C1)C=CC(=C2N=O)O
74093	C1=CC(=CC=C1O)S(=O)(=O)N
8479	C1=CC(=CC=C1N)S(=O)(=O)O
69033	C1=CC=C(C=C1)S(=O)(=O)NO
8474	C1=CC(=CC(=C1)S(=O)(=O)O)N
6926	C1=CC=C(C(=C1)N)S(=O)(=O)O
96394	CCOC(=O)N1CCC(CC1)O
2756801	CC(C)(C)OC(=O)N1CC(C1)O
7621	CCCCN(CCCC)CCO
4465355	C(CCCCCO)CCCCN
9815358	CN(C)CCCCCCCCO
56737671	B(C1=CN=C(C=C1)C)(O)O.Cl
2762865	C1=CC(=NC=C1O)Br
23070	C1=CC(=C(N=C1)Br)O
599529	C1=C(C=NC=C1Br)O
12793	C1=CC=C(C=C1)OP(=O)(O)O
214694	C1=CC(=CC=C1O)P(=O)(O)O
69102	C1(=C(C(=C(C(=C1O)O)O)O)O)O
3806	C1=CC2=C(C(=O)C=CC2=O)C(=C1)O
6755	C1=CC=C2C(=C1)C(=CC(=O)C2=O)O
19103	C1=CC2=C(C=CC(=C2N=C1)O)N=O
4765	C1=CC(=CC=C1O)S(=O)(=O)O
62411	C(COCC#CCOCCO)O
66542	COC1=CC=C(C2=CC=CC=C21)O
11332767	CC(C)CC(C(=O)OC(C)C)O
139436	C1CN(CCN1)CCOCCO
19665	CCCCN(CCCCO)N=O
67151	C1CN(CCN1CCO)CCO
37153	C(CCCCCO)CCCCO
79141	CCCCCCCCC(CO)O
16217158	B(C1=C(C(=CC=C1)Cl)F)(O)O
2778656	B(C1=CC(=C(C=C1)Cl)F)(O)O
4193595	B(C1=C(C=C(C=C1)Cl)F)(O)O
22648116	B(C1=C(C=CC(=C1)F)Cl)(O)O
17750229	B(C1=C(C=C(C=C1)F)Cl)(O)O
3718925	B(C1=C(C=CC(=C1)Cl)F)(O)O
3549395	B(C1=C(C=CC=C1Cl)F)(O)O
2734660	B(C1=CC(=C(C=C1)F)Cl)(O)O
15391287	B(C1=CC(=CC(=C1)Cl)F)(O)O
3016673	C1=CNC=C(C1=O)S(=O)(=O)O
1481082	C1=CC=C(C=C1)C2=CC(=NO2)CO
54686436	CN1C2=CC=CC=C2C(=CC1=O)O
9543197	CC1=CC2=C(C=CC(=C2)O)NC1=O
3838134	CC(C)(C)OC(=O)NCCCO
545700	CC(C)(C)OC(=O)N(C)CCO
9920508	CC(CNC(=O)OC(C)(C)C)O
7023103	CC(CO)NC(=O)OC(C)(C)C
77115	C1=CC=C2C(=C1)C(=CN2)CCCO
112236	CC(C)(C#CC1=CC(=CC=C1)N)O
24901779	B(C1=CC(=CN=C1F)Cl)(O)O
2783280	B(C1=C(C(=C(C=C1)F)F)F)(O)O
4078843	B(C1=CC(=CC(=C1F)F)F)(O)O
2779329	B(C1=C(C=C(C=C1F)F)F)(O)O
16124	C(P(=O)(O)O)P(=O)(O)O
54670067	C(C(C1C(=C(C(=O)O1)O)O)O)O
11116575	C1(C2C(C(C(=O)O2)O)OC1O)O
67666	C1=CC=C(C(=C1)CO)C(F)(F)F
67684	C1=CC(=CC=C1CO)C(F)(F)F
1472401	C1=CC=C(C=C1)C(C(F)(F)F)O
67681	C1=CC(=CC(=C1)C(F)(F)F)CO
66924	CC(=O)OCC(COC(=O)C)O
5355639	CC1=CC(=CC2=C1C=CC(=O)O2)O
54685307	CC1=CC2=C(C=C1)C(=CC(=O)O2)O
5280567	CC1=CC(=O)OC2=C1C=CC(=C2)O
595329	CC(=O)C1=CC2=C(O1)C(=CC=C2)O
54686349	CC1=CC2=C(C=C1)OC(=O)C=C2O
75409	CC1=CC(=O)OC2=C1C=C(C=C2)O
74638	C(CO)NC(=O)C(=O)NCCO
5360001	C1=CC=C2C(=C1)C(=NO)C=CN2O
85967	C1CC2CC1C3=C(C=CC(=C23)O)O
75470	C1=CC=C2C(=C1)NC(=N2)CCCO
19013996	C(CCCC(CO)O)CCCO
102793	C1CCC(C(C1)C2=CC=CC=C2)O
15319	C1CCC(CC1)(C2=CC=CC=C2)O
14327	C1CCC(CC1)C2=CC=C(C=C2)O
8396	C1CCC(CC1)C2=CC=CC=C2O
15684	C1=CC(=C(C=C1Cl)Cl)CO
228603	C1=CC(=C(C(=C1)Cl)Cl)CO
43236	C1=C(C=C(C=C1Cl)Cl)CO
15292	CC1=CC(=CC(=C1O)Cl)Cl
15728	C1=CC(=C(C=C1CO)Cl)Cl
17077	CC1=CC(=C(C(=C1)Cl)O)Cl
27156	C1=CC(=C(C(=C1)Cl)CO)Cl
8354	C1=CC=C2C(=C1)C(=O)N(C2=O)CO
10943004	C1C2=C(C=CC=C2NC1=O)CCO
29520	CC(=C)C(=O)NC1=CC=C(C=C1)O
2733875	C1CN(CC1O)CC2=CC=CC=C2
96387	C1CNCCC1(C2=CC=CC=C2)O
10583453	C1CNCCC1C2=CC(=CC=C2)O
5977	CC(C)(C(Cl)(Cl)Cl)O
21882961	C1=C(C=NC(=C1Cl)Cl)CO
10699	C1=C(C=C(C(=C1N)O)Cl)Cl
80037	C1=C(C=C(C(=C1Cl)O)Cl)N
2794840	C1=C(C=C(N=C1Cl)Cl)CO
2359	B(C1=CC2=CC=CC=C2S1)(O)O
2776344	B(C1=CSC2=CC=CC=C12)(O)O
4100860	B(C1=CC=C(C=C1)CCCC)(O)O
2734320	B(C1=CC=C(C=C1)C(C)(C)C)(O)O
2737516	C(=O)(C(F)(F)S(=O)(=O)F)O
547967	C(CC(C(F)(F)F)(F)F)CO
2777299	C1=CC=C(C(=C1)O)OC(F)(F)F
70015	C1=CC(=CC=C1O)OC(F)(F)F
2733261	C1=CC(=CC(=C1)OC(F)(F)F)O
7027	C(C1C(C(C(C(=O)O1)O)O)O)O
1774581	C(C(C1C(C(C(=O)O1)O)O)O)O
11851	COC(=O)C(C(C(=O)OC)O)O
10236	C1=CC=C2C(=C1)C(=O)C(C2=O)(O)O
2794902	C1=C(C=C(C(=C1C=O)O)C=O)C=O
5280569	C1=CC(=C(C2=C1C=CC(=O)O2)O)O
54679630	C1=CC2=C(C=C1O)OC(=O)C=C2O
5281416	C1=CC(=O)OC2=CC(=C(C=C21)O)O
446578	CC1C(C(C(C(O1)OC)O)O)O
11171300	C=CCOC(=O)C1=CC=C(C=C1)O
5319562	COC(=O)C=CC1=CC=C(C=C1)O
119879	CCN1C(=O)C=C(C(=C1O)C#N)C
8190	CCOCCOCCOCCO
3678675	CC(C)(C)C1=CC=CC(=C1O)C=O
5354280	CCOC1=C(C=C(C=C1)C=CC)O
75766	CCCCC(=O)C1=CC=C(C=C1)O
92467	C1CN(CCN1)C2=CC=C(C=C2)O
7309	CCC1=CC(=C(C=C1)O)C(C)(C)C
4943	CC(C)C1=C(C(=CC=C1)C(C)C)O
15884	CC1=CC(=C(C(=C1)C(C)(C)C)O)C
14759	CCCCCC1=C(C=C(C=C1)C)O
17132	CCCCCCC1=CC=C(C=C1)O
62661	CC(C)CC(CC1=CC=CC=C1)O
221292	CCCCCC(C1=CC=CC=C1)O
61516	CCC(C)(CCC1=CC=CC=C1)O
2733980	C1(=C(N=C(NC1=O)N)O)N.Cl
114470	CC(=C)C(=O)OCC(CCl)O
11787	C1=CC=C2C(=C1)C(=CC=C2Cl)O
12459	C1=CC=C2C(=C1)C=CC(=C2Cl)O
2773526	B(C1=CC=C(C=C1)C(=O)NC)(O)O
157274	B(C1=CC(=CC=C1)NC(=O)C)(O)O
67299	C1=C(C(=CC(=C1O)Cl)Cl)O
2734345	B(C1=CC=CC=C1CN(C)C)(O)O
2758985	C1=CC(=C(C=C1F)C2=CC=NO2)O
198212	CC(=O)C1=CC(=C(C=C1)O)C(=O)N
89529	C1C2C=CC1C3C2C(=O)N(C3=O)O
242652	C1=NC(=C2C(=N1)N(C=N2)CCO)N
7533	C1CCC(CC1)NS(=O)(=O)O
1790018	C1=CC=C(C=C1)CNCCCCO
7067	CCN(CCO)C1=CC=CC(=C1)C
12664771	CC(C)NC(CO)C1=CC=CC=C1
2817	C1=CC2=C(C=CC(=C2N=C1)O)Cl
44119577	B(C1=CC=C(C=C1)OC(=O)C)(O)O
2734369	B(C1=CC=C(C=C1)C(=O)OC)(O)O
2734367	B(C1=C(C=CC(=C1)C=O)OC)(O)O
2776178	B(C1=CC2=C(C=C1)OCCO2)(O)O
16218167	B(C1=C(C(=CC=C1)C=O)OC)(O)O
2734714	B(C1=CC(=CC=C1)C(=O)OC)(O)O
2773496	B(C1=CC=CC=C1C(=O)OC)(O)O
5233015	B(C1=CC(=C(C=C1C)OC)C)(O)O
3698726	B(C1=CC=C(C=C1)OC(C)C)(O)O
3817586	B(C1=CC(=C(C(=C1)C)OC)C)(O)O
5083932	B(C1=CC(=CC=C1)OC(C)C)(O)O
3716303	B(C1=C(C=C(C=C1C)OC)C)(O)O
16217476	B(C1=C(C=C(C=C1)OCC)C)(O)O
4456490	B(C1=CC=C(C=C1)OCCC)(O)O
4615191	B(C1=C(C=CC(=C1)C)OCC)(O)O
12598190	C1=CC(=C(C=C1O)Cl)N.Cl
199942	C1C2(COP(=O)(O1)OC2)CO
2734080	C1=C(C(=C(C(=C1F)F)F)F)CO
17750859	C1=C(C(=C(C(=C1F)F)F)CO)F
601854	C1=CC(=C(C=C1O)C(F)(F)F)F
2734029	C1=C(C(=C(C(=C1F)F)CO)F)F
518888	C1=CC(=C(C=C1C(F)(F)F)O)F
54691406	C1=CC2=C(C=C1F)C(=CC(=O)O2)O
10965117	C(C(C(C(C(=O)CO)O)O)O)O
892	C1(C(C(C(C(C1O)O)O)O)O)O
24310	C1C(C(C(C(O1)(CO)O)O)O)O
102288	C(C(C(C(C(C=O)O)O)O)O)O
4180364	C1C(OCC(O1)(CO)O)(CO)O
10130220	C(C1C(C(C(C(O1)O)O)O)O)O
14363598	COC(=O)C1=C(C=CC(=C1)C=O)O
11650	C(=N)(N)N.C(=N)(N)N.C(=O)(O)O
3870222	CCCCCCCP(=O)(O)O
69092	CCCOC(=O)C1=CC=CC=C1O
584222	CCOC(=O)C1=C(C=CC=C1O)C
7175	CCCOC(=O)C1=CC=C(C=C1)O
234836	CCC(=O)C1=C(C=C(C=C1)OC)O
28310	CCOC(=O)CC1=CC=C(C=C1)O
74362	C1C(COC(O1)C2=CC=CC=C2)O
10986876	COC(=O)C(CC1=CC=CC=C1)O
20161	CC(C)OC(=O)C1=CC=C(C=C1)O
11052238	CC(C(=O)OCC1=CC=CC=C1)O
11838	CC(C)OC(=O)C1=CC=CC=C1O
79706	COC(=O)CCC1=CC=C(C=C1)O
13050	CCOC(=O)C(C1=CC=CC=C1)O
572437	CCOC(=O)CC1=CC(=CC=C1)O
80346	CCCCOC1=CC=C(C=C1)CO
29353	CCCCCOC1=CC=C(C=C1)O
10997638	CC1=C(C=C(C=C1)CCCO)OC
8456	CC(C)(C)C1=C(C=CC(=C1)OC)O
110810	C1C2CC3CC1CC(C2)(C3)CCO
4401951	CCC1(C2CC3CC(C2)CC1C3)O
62105	CC1(CSC(CS1)(C)O)O
2782491	C(=O)(C(C(F)(F)Cl)(F)F)O
94950	C1=C(C=C(C(=C1Cl)O)Cl)F
529264	C1C(CO1)(CO)CBr
77970	C(CCCBr)CCO
16218782	CC(=O)O.C(C(CO)(CO)N)O
452501	C(C(C(C(C(CO)O)O)O)O)N
231242	COC1=CC(=C(C=C1)C=NO)OC
8416	C1=CC=C(C=C1)N(CCO)CCO
6399482	CC1(C2CCC1(C(=O)C2=NO)C)C
2734341	B(C1=C(C=C(C=C1)OC)OC)(O)O
2734702	B(C1=CC(=C(C=C1)OC)OC)(O)O
53407782	B(C1=CC(=C(C=C1)OC)CO)(O)O
5156491	B(C1=C(C(=CC=C1)OC)OC)(O)O
2734343	B(C1=C(C=CC=C1OC)OC)(O)O
4374257	B(C1=CC(=CC(=C1)OC)OC)(O)O
2734342	B(C1=C(C=CC(=C1)OC)OC)(O)O
73936	CC(C(F)(F)F)(C(F)(F)F)O
533990	C(C(C(C(F)(F)F)F)(F)F)O
69870	C1(=C(C(=C(C(=C1F)F)O)F)F)O
170049	C(C(C(C(C(C=O)F)O)O)O)O
11850	C(C(C(C(C(CO)O)O)O)O)O
19844	COC1=C(C=CC(=C1)C(=O)OC)O
4056967	COC1=C(C=C(C=C1)C(=O)OC)O
6880	C1=CC=C(C(=C1)C(=O)OCCO)O
80651	COC1=CC=CC(=C1O)C(=O)OC
267950	C1=CC(=CC=C1C(=O)OCCO)O
59016598	CC1=C(C=CC(=C1O)O)C(=O)OC
4072341	COC1=CC(=C(C=C1)O)C(=O)OC
141513	COC1=CC(=CC(=C1OC)O)C=O
529894	COC1=CC(=CC(=C1C=O)OC)O
12820	CC(=O)C1=C(C(=C(C=C1)OC)O)O
8655	COC1=CC(=CC(=C1O)OC)C=O
69725	COC1=CC(=C(C(=C1)OC)C=O)O
79523	COC1=CC(=C(C=C1)C(=O)OC)O
3362	CCC(=O)C1=C(C=C(C=C1O)O)O
11008556	COC(=O)CC1=CC(=C(C=C1)O)O
77547	CCOC(=O)C1=CC(=C(C=C1)O)O
44228198	C1CC(CCC1CO)C(F)(F)F
81832	C(CS(=O)(=O)O)NCC(=O)N
10749941	CC(COC1=CC=C(C=C1)OC)O
7715	C1=CC=C(C=C1)OCCOCCO
203567	C1=CC=C(C=C1)COC(CO)CO
22036327	CC(COC1=CC=CC=C1OC)O
22036449	CC(COC1=CC=CC(=C1)OC)O
81911	COC1=C(C=C(C=C1)CCO)OC
50996020	CC12CCC(=O)C1(CCCC2=O)O
2724795	C1=CC=C(C=C1)COCC(CO)O
61586	CCOCC1=CC(=C(C=C1)O)OC
74318	C1=CC=C2C(=C1)C(C3=CC=CC=C32)O
12070475	C1C2CC3(CC1CC(C2)(C3)O)CO
6436491	CCCCCCCC=CC=CCO
75518	C1CCC(CC1)C2CCC(CC2)O
94327	C1CCC(CC1)C2CCCCC2O
78904	C(CSCCSCCO)O
44558118	B(C1=C(C(=C(C=C1)F)C#N)F)(O)O
2762707	B(C1=C(N=C(C=C1)OC)OC)(O)O
54676837	CCOC(=O)C1=CNC(=O)C=C1O
5816	CNCC(C1=CC(=C(C=C1)O)O)O
104251	C1=CC=C2C(=C1)C3=C(N2)C=CC=C3O
16217759	B(C1=C(C(=CC=C1)OCC)F)(O)O
2782821	B(C1=CC(=C(C=C1)OCC)F)(O)O
44558175	B(C1=CC(=CC(=C1)F)OCC)(O)O
16217468	B(C1=C(C=CC(=C1)OCC)F)(O)O
16217201	B(C1=C(C=C(C=C1)F)OCC)(O)O
44558174	B(C1=CC(=C(C=C1)F)OCC)(O)O
10035286	B(C1=CC2=C(S1)C=CS2)(O)O
13041	C1(=C(C(=C(C(=C1F)F)F)F)F)O
64733	C1CNCCN1.OP(=O)(O)O
7428	COC(=O)C1=CC(=C(C(=C1)O)O)O
3014216	C1CNCCN1.OS(=O)(=O)O
603556	C1=CC=C(C=C1)C2=CC=CC(=C2)CO
19186	C1=CC=C(C=C1)C2=CC=C(C=C2)CO
7037	C1=CC=C(C=C1)C(C2=CC=CC=C2)O
24216	C1=CC=C(C=C1)CC2=CC=CC=C2O
7563	C1=CC=C(C=C1)CC2=CC=C(C=C2)O
15595	C1CCCCCC(CCCCC1)O
5352845	CCCCCCCCCC=CCO
23730425	B(C1=C(C=C(C=C1)Cl)C=O)(O)O
598229	CC1=CC(=C(C=C1Cl)C(=O)C)O
13034557	CC(C)(CO)C1=CC=C(C=C1)Cl
6982	CC1=CC(=C(C=C1Cl)C(C)C)O
14562	C1=CC=C(C=C1)C2=CC(=C(C=C2)O)N
7546	C1=CC=C(C=C1)NC2=CC(=CC=C2)O
31208	C1=CC=C(C=C1)NC2=CC=C(C=C2)O
11586409	CN(C)CCC(C1=CC=CS1)O
101814	C(CO)N(CCO)CCO.Cl
2773511	B(C1=CC=C(C2=CC=CC=C12)C)(O)O
136210	CCOC(=O)CC(C(F)(F)F)O
78404	C1=CC=C(C=C1)CCP(=O)(O)O
2052	C1=CC(=C(C=C1C=C(C#N)C#N)O)O
69733	CC(=O)C1=C(C2=CC=CC=C2C=C1)O
15731	C1=CC=C(C(=C1)C2=CC=CC=C2O)O
68455	CC(=O)C1=C(C=CC2=CC=CC=C21)O
7112	C1=CC(=CC=C1C2=CC=C(C=C2)O)O
14116	C1=CC=C(C=C1)C2=C(C=CC(=C2)O)O
13254	C1=CC=C(C=C1)OC2=CC=C(C=C2)O
6938	CC1=CC(=C(C=C1)S(=O)(=O)O)C
11868	CC1=CC(=C(C=C1)C)S(=O)(=O)O
13460471	CC1(C2CCC1(C(C2)O)CS)C
19800	CCCCCCC(CCCC)CO
8193	CCCCCCCCCCCCO
25045	CCCCCCCCCCC(C)O
61056	CC(C)CC(C)CC(CC(C)C)O
3247522	B(C1=CC(=C(C=C1)OC)Cl)(O)O
3858606	B(C1=C(C=C(C=C1)Cl)OC)(O)O
2773330	B(C1=C(C=C(C=C1)OC)Cl)(O)O
23005377	B(C1=CC(=C(C=C1)Cl)OC)(O)O
2735751	B(C1=C(C=CC(=C1)Cl)OC)(O)O
66834	C1=CC(=C(C=C1C(=O)CCl)O)O
70119	C1=CC(=CC=C1CO)Br
85141	C1=CC(=CC(=C1)Br)CO
23109	CC1=CC(=C(C=C1)O)Br
11095329	CC1=C(C(=CC=C1)Br)O
72857	CC1=C(C=CC(=C1)O)Br
72850	C1=CC=C(C(=C1)CO)Br
16896	CC1=C(C=CC(=C1)Br)O
223978	C1=CC(=CC=C1CP(=O)(O)O)N
5393173	C1=CC2=C(C=C1O)OC(=O)C(=C2)C#N
23382	C1=CC=C2C(=C1)C=CC=C2C(=O)NO
96724	C1=CC=NC(=C1)CCS(=O)(=O)O
6934	CC1=CC(=C(C=C1)N)S(=O)(=O)O
67248	CC1=C(C=CC(=C1)N)S(=O)(=O)O
7382	CS(=O)(=O)C1=CC(=C(C=C1)O)N
96722	C1=CN=CC=C1CCS(=O)(=O)O
11286907	CC(C)(C)OC(=O)NC1(CC1)CO
10511797	CC(C)(C)OC(=O)N1CCC1CO
10583745	CC(C)(C)OC(=O)N1CC(C1)CO
4416939	CC(C)(C)OC(=O)N1CCC(C1)O
11604513	CCCC1=C(C2=C(C=CC=N2)C=C1)O
88244	C1CN(CCC1CCCO)CCO
9065	CC(C(C1=CC=CC=C1)O)N.Cl
25067272	B(C1=C(C(=C(C=C1)OC)F)F)(O)O
16217424	B(C1=C(C=C(C=C1F)OC)F)(O)O
2783131	B(C1=C(C=CC(=C1F)OC)F)(O)O
4349738	B(C1=CC2=C(C=C1)C=C(C=C2)O)(O)O
6421249	C1=CC(=NC=C1CO)Br
351840	C1=CC(=C(C=C1Br)N)O
14761460	C1=CC(=C(N=C1)Br)CO
5200169	C1=CC(=NC=C1Br)CO
14761462	C1=CN=C(C=C1Br)CO
2784733	C1=C(C=NC=C1Br)CO
14440265	C1=CC(=C(C=C1N)Br)O
2779449	COC1=CC=C(C=C1)P(=O)(O)O
12029255	C1=CC(=CC=C1CP(=O)(O)O)O
10205	CC1=CC(=O)C2=C(C1=O)C=CC=C2O
534031	C1=CC(=C(N=C1)C2=C(C=CC=N2)O)O
345420	C1=CC(=CC=C1C2=CC=C(C=C2)F)O
66814	C1=CC(=C(C=C1S(=O)(=O)N)N)O
66623	C1=CC(=C(C=C1N)N)S(=O)(=O)O
66825	C1=CC(=CC=C1NN)S(=O)(=O)O
11506589	C#CCOCCOCCOCCO
598417	C1=CC=C2C=C(C(=CC2=C1)CO)CO
11788722	C1=CC2=C(C=CC(=C2)CO)C=C1CO
900419	COC1=CC=C(C2=CC=CC=C21)CO
2733640	COC1=C(C2=CC=CC=C2C=C1)CO
292983	COC(=O)CCCCCCCCO
3985625	CC(C)CC(CC(C)C)(CO)CO
3613627	C(CBr)P(=O)(O)O
26659	C1=CC(=C(C(=C1)Br)O)O
557383	C1=C(C=C(C=C1O)Br)O
28487	C1=CC(=C(C=C1Br)O)O
81105	C1=CC(=C(C=C1O)O)Br
68502	C1=CC(=C(C=C1O)Br)O
11694041	C1=C(C=NC(=C1O)N)Br
7385	C1=CC(=C(C=C1S(=O)(=O)O)N)O
545141	CC(C)(C)OC(=O)NCCCCO
170474	C1CC2=C3C(=C(C=C2)O)CCCN3C1
198231	CCC1=C2C(=CC=C1)C(=CN2)CCO
5743254	C1=CC(=C(C(=C1)O)N)C(=O)O.Cl
3016408	C1=CC(=CC(=C1)O)C(CN)O.Cl
67417	CC1=C(C(=NC=C1CO)C)O.Cl
65340	C1=CC(=C(C=C1CCN)O)O.Cl
2734389	B(C1=CC=C(C=C1)C(F)(F)F)(O)O
2734387	B(C1=CC=CC=C1C(F)(F)F)(O)O
2734388	B(C1=CC(=CC=C1)C(F)(F)F)(O)O
2782675	B(C1=CC=C(C2=CC=CC=C12)F)(O)O
12563083	C1=C(C(=O)NC=C1Br)O
80247	C(CP(=O)(O)O)P(=O)(O)O
10141	C1=CC(=C2C(=O)C=CC(=O)C2=C1O)O
44629922	CC1(OC2C(C(OC2O1)CO)O)C
1715085	CCOC(=O)CC(C(=O)OCC)O
8032	C(CS(=O)(=O)O)S(=O)(=O)O
4598916	C1CC(=O)CCC1C2=CC=C(C=C2)O
6951149	C1=CC=C2C(=C1)C(=CN2)CC(CO)N
113349	C1=CC=C(C=C1)N(CCC#N)CCO
8199	CCCCCCOCCOCCO
2735912	C(CCCCO)CCCC(CO)O
1538498	CC1=CC(=C(C=C1)C2CCCCC2)O
3086157	CN(C)CCOCCN(C)CCO
2734659	B(C1=C(C=C(C=C1)Cl)Cl)(O)O
2734332	B(C1=C(C=CC=C1Cl)Cl)(O)O
2734661	B(C1=C(C(=CC=C1)Cl)Cl)(O)O
2734331	B(C1=CC(=CC(=C1)Cl)Cl)(O)O
2773371	B(C1=C(C=CC(=C1)Cl)Cl)(O)O
2734330	B(C1=CC(=C(C=C1)Cl)Cl)(O)O
25134278	B(C1=CN=C(C=C1)C(F)(F)F)(O)O
10321331	B(C1=CC(=CC=C1)NC(=O)C=C)(O)O
2779153	C1=CC(=C(C=C1O)F)Br
2724981	C1=CC(=C(C=C1Br)F)O
183421	C1=CC(=C(C=C1Br)O)F
2783381	C1=CC(=C(C=C1O)Br)F
2724600	C1=CC(=C(C=C1F)O)Br
605472	C1=CC(=C(C=C1F)Br)O
21904636	C1=C(C=C(C=C1F)Br)O
66660	C1=C(C=C(C(=C1C=O)O)Cl)Cl
2734099	C1=CC(=C(C=C1Cl)Cl)CCO
244558	C1=CC(=C(C=C1CCO)Cl)Cl
92889	CC(C1=C(C=C(C=C1)Cl)Cl)O
2734100	C1=CC(=C(C(=C1)Cl)CCO)Cl
8621	CC1=CC(=C(C(=C1Cl)C)Cl)O
77499	C1=CC=C2C(=C1)C(=O)N(C2=O)CCO
591743	CC1=NC(=CS1)C2=CC=C(C=C2)O
24730	CC(CN(CC(C)O)CC(C)O)O
826974	C1CCN(CC1)CC2=CC(=CC=C2)O
78461	C1CN(CCC1O)CC2=CC=CC=C2
719760	C1CC(N(C1)CC2=CC=CC=C2)CO
693761	C1CC(CN(C1)CC2=CC=CC=C2)O
3478955	B(C1=C(C(=NC=C1)Cl)Cl)(O)O
12177416	B(C1=CC(=NC=C1Cl)Cl)(O)O
2762712	B(C1=C(N=C(C=C1)Cl)Cl)(O)O
4589191	B(C1=CC=C(C=C1)CCCCC)(O)O
2777245	C1=CC=C(C(=C1)CO)OC(F)(F)F
142783	C1=CC(=CC(=C1)OC(F)(F)F)CO
5280460	COC1=C(C=C2C(=C1)C=CC(=O)O2)O
54691408	COC1=CC2=C(C=C1)C(=CC(=O)O2)O
5354284	CC1=CC(=O)OC2=CC(=CC(=C12)O)O
5319502	CC1=CC(=O)OC2=CC(=C(C=C12)O)O
5355836	CC1=CC(=O)OC2=C1C=CC(=C2O)O
11100	C1=COC(=C1)C(C(=O)C2=CC=CO2)O
94233	C1=CC(=CC=C1C2C(=O)NC(=O)N2)O
1713887	COC1=CC(=CC(=C1O)C=O)CC=C
5354238	CC(=O)C=CC1=CC(=C(C=C1)O)OC
172561	CC(COCCCO)OCCCO
12200648	CCOC(CC(CO)CO)OCC
542224	CC(C)OCCOCCOCCO
345110	CCCCCC(=O)C1=CC=C(C=C1)O
10176498	C1CC(CCC1C2=CC=C(C=C2)O)O
11355997	CC(C)(C)C#CC(C#CC(C)(C)C)O
16143	CCCCCCCC1=CC=C(C=C1)O
7400	C1=CC(=CC=C1S(=O)(=O)O)Cl
2773392	B(C1=CC(=CC=C1)C(=O)N(C)C)(O)O
2795484	C1=C(SC=C1Br)CO
11435467	C1=C(SC(=C1)Br)CO
44630313	C1(C(C(OC(C1O)O)C(=O)N)O)O
81720	CC(=O)C1=C(C=CC(=C1)NC(=O)C)O
[truncated: 117 more rows]
