# Supplementary material for: A semi-automated material exploration scheme to predict the solubilities of tetraphenylporphyrin derivatives
Source: Commun Chem. 2022 Nov 22;5:158. doi: 10.1038/s42004-022-00770-9 (PMC9814751; doi:10.1038/s42004-022-00770-9)
Supplement: Supplementary file 3 — Supplementary Data 1 [file 42004_2022_770_MOESM3_ESM.zip › bb.csv]

ID	SMILES
B01	OC(=O)C1=CC=C(C=C1)c1c2C=Cc(n2)c(C2=CC=C(C=C2)C(O)=O)c2ccc([nH]2)c(c2C=Cc(n2)c(C2=CC=C(C=C2)C(O)=O)c2ccc1[nH]2)C1=CC=C(C=C1)C(O)=O
B02	OC(=O)C1=CC=C(C=C1)c1c2C=Cc(n2)c(C2=CC=CC=C2)c2ccc([nH]2)c(c2C=Cc(n2)c(C2=CC=CC=C2)c2ccc1[nH]2)C1=CC=CC=C1
B03	NC1=CC=C(C=C1)c1c2C=Cc(n2)c(C2=CC=C(N)C=C2)c2ccc([nH]2)c(c2C=Cc(n2)c(C2=CC=C(N)C=C2)c2ccc1[nH]2)C1=CC=C(N)C=C1
B04	OC(=O)COC1=CC=C(C=C1)c1c2C=Cc(n2)c(C2=CC=C(OCC(O)=O)C=C2)c2ccc([nH]2)c(c2C=Cc(n2)c(C2=CC=C(OCC(O)=O)C=C2)c2ccc1[nH]2)C1=CC=C(OCC(O)=O)C=C1
B05	OC1=CC=C(C=C1)c1c2C=Cc(n2)c(C2=CC=C(O)C=C2)c2ccc([nH]2)c(c2C=Cc(n2)c(C2=CC=C(O)C=C2)c2ccc1[nH]2)C1=CC=C(O)C=C1
