# Supplementary material for: A semi-automated material exploration scheme to predict the solubilities of tetraphenylporphyrin derivatives
Source: Commun Chem. 2022 Nov 22;5:158. doi: 10.1038/s42004-022-00770-9 (PMC9814751; doi:10.1038/s42004-022-00770-9)
Supplement: Supplementary file 3 — Supplementary Data 1 [file 42004_2022_770_MOESM3_ESM.zip › GENERATED.smi]

CNC(=O)c1ccc(-c2c3nc(c(-c4ccccc4)c4ccc([nH]4)c(-c4ccccc4)c4nc(c(-c5ccccc5)c5ccc2[nH]5)C=C4)C=C3)cc1	02_6329
COC(=O)c1ccc(-c2c3nc(c(-c4ccccc4)c4ccc([nH]4)c(-c4ccccc4)c4nc(c(-c5ccccc5)c5ccc2[nH]5)C=C4)C=C3)cc1	02_887
C=COC(=O)c1ccc(-c2c3nc(c(-c4ccccc4)c4ccc([nH]4)c(-c4ccccc4)c4nc(c(-c5ccccc5)c5ccc2[nH]5)C=C4)C=C3)cc1	02_11199
C=NOC(=O)c1ccc(-c2c3nc(c(-c4ccccc4)c4ccc([nH]4)c(-c4ccccc4)c4nc(c(-c5ccccc5)c5ccc2[nH]5)C=C4)C=C3)cc1	02_6350
CCNC(=O)c1ccc(-c2c3nc(c(-c4ccccc4)c4ccc([nH]4)c(-c4ccccc4)c4nc(c(-c5ccccc5)c5ccc2[nH]5)C=C4)C=C3)cc1	02_6341
CCOC(=O)c1ccc(-c2c3nc(c(-c4ccccc4)c4ccc([nH]4)c(-c4ccccc4)c4nc(c(-c5ccccc5)c5ccc2[nH]5)C=C4)C=C3)cc1	02_123093
CNNC(=O)c1ccc(-c2c3nc(c(-c4ccccc4)c4ccc([nH]4)c(-c4ccccc4)c4nc(c(-c5ccccc5)c5ccc2[nH]5)C=C4)C=C3)cc1	02_6061
C#CCNC(=O)c1ccc(-c2c3nc(c(-c4ccccc4)c4ccc([nH]4)c(-c4ccccc4)c4nc(c(-c5ccccc5)c5ccc2[nH]5)C=C4)C=C3)cc1	02_239041
C#CCOC(=O)c1ccc(-c2c3nc(c(-c4ccccc4)c4ccc([nH]4)c(-c4ccccc4)c4nc(c(-c5ccccc5)c5ccc2[nH]5)C=C4)C=C3)cc1	02_7859
N#CCOC(=O)c1ccc(-c2c3nc(c(-c4ccccc4)c4ccc([nH]4)c(-c4ccccc4)c4nc(c(-c5ccccc5)c5ccc2[nH]5)C=C4)C=C3)cc1	02_7857
O=C(NC1CC1)c1ccc(-c2c3nc(c(-c4ccccc4)c4ccc([nH]4)c(-c4ccccc4)c4nc(c(-c5ccccc5)c5ccc2[nH]5)C=C4)C=C3)cc1	02_69828
C=CCNC(=O)c1ccc(-c2c3nc(c(-c4ccccc4)c4ccc([nH]4)c(-c4ccccc4)c4nc(c(-c5ccccc5)c5ccc2[nH]5)C=C4)C=C3)cc1	02_7853
C=CCOC(=O)c1ccc(-c2c3nc(c(-c4ccccc4)c4ccc([nH]4)c(-c4ccccc4)c4nc(c(-c5ccccc5)c5ccc2[nH]5)C=C4)C=C3)cc1	02_7858
CC(=O)NC(=O)c1ccc(-c2c3nc(c(-c4ccccc4)c4ccc([nH]4)c(-c4ccccc4)c4nc(c(-c5ccccc5)c5ccc2[nH]5)C=C4)C=C3)cc1	02_178
CC=NOC(=O)c1ccc(-c2c3nc(c(-c4ccccc4)c4ccc([nH]4)c(-c4ccccc4)c4nc(c(-c5ccccc5)c5ccc2[nH]5)C=C4)C=C3)cc1	02_7863
CCCNC(=O)c1ccc(-c2c3nc(c(-c4ccccc4)c4ccc([nH]4)c(-c4ccccc4)c4nc(c(-c5ccccc5)c5ccc2[nH]5)C=C4)C=C3)cc1	02_7852
CC(C)NC(=O)c1ccc(-c2c3nc(c(-c4ccccc4)c4ccc([nH]4)c(-c4ccccc4)c4nc(c(-c5ccccc5)c5ccc2[nH]5)C=C4)C=C3)cc1	02_6363
O=CNNC(=O)c1ccc(-c2c3nc(c(-c4ccccc4)c4ccc([nH]4)c(-c4ccccc4)c4nc(c(-c5ccccc5)c5ccc2[nH]5)C=C4)C=C3)cc1	02_12229
CCCOC(=O)c1ccc(-c2c3nc(c(-c4ccccc4)c4ccc([nH]4)c(-c4ccccc4)c4nc(c(-c5ccccc5)c5ccc2[nH]5)C=C4)C=C3)cc1	02_1031
CC(C)OC(=O)c1ccc(-c2c3nc(c(-c4ccccc4)c4ccc([nH]4)c(-c4ccccc4)c4nc(c(-c5ccccc5)c5ccc2[nH]5)C=C4)C=C3)cc1	02_3776
CN(C)NC(=O)c1ccc(-c2c3nc(c(-c4ccccc4)c4ccc([nH]4)c(-c4ccccc4)c4nc(c(-c5ccccc5)c5ccc2[nH]5)C=C4)C=C3)cc1	02_5976
C#CCCOC(=O)c1ccc(-c2c3nc(c(-c4ccccc4)c4ccc([nH]4)c(-c4ccccc4)c4nc(c(-c5ccccc5)c5ccc2[nH]5)C=C4)C=C3)cc1	02_13566
CC#CCOC(=O)c1ccc(-c2c3nc(c(-c4ccccc4)c4ccc([nH]4)c(-c4ccccc4)c4nc(c(-c5ccccc5)c5ccc2[nH]5)C=C4)C=C3)cc1	02_12991
N#CCCNC(=O)c1ccc(-c2c3nc(c(-c4ccccc4)c4ccc([nH]4)c(-c4ccccc4)c4nc(c(-c5ccccc5)c5ccc2[nH]5)C=C4)C=C3)cc1	02_1647
O=C(NC1CCC1)c1ccc(-c2c3nc(c(-c4ccccc4)c4ccc([nH]4)c(-c4ccccc4)c4nc(c(-c5ccccc5)c5ccc2[nH]5)C=C4)C=C3)cc1	02_75645
O=C(NCC1CC1)c1ccc(-c2c3nc(c(-c4ccccc4)c4ccc([nH]4)c(-c4ccccc4)c4nc(c(-c5ccccc5)c5ccc2[nH]5)C=C4)C=C3)cc1	02_75646
C=C(C)CNC(=O)c1ccc(-c2c3nc(c(-c4ccccc4)c4ccc([nH]4)c(-c4ccccc4)c4nc(c(-c5ccccc5)c5ccc2[nH]5)C=C4)C=C3)cc1	02_76141
O=C(OCC1CC1)c1ccc(-c2c3nc(c(-c4ccccc4)c4ccc([nH]4)c(-c4ccccc4)c4nc(c(-c5ccccc5)c5ccc2[nH]5)C=C4)C=C3)cc1	02_75644
C=C(C)COC(=O)c1ccc(-c2c3nc(c(-c4ccccc4)c4ccc([nH]4)c(-c4ccccc4)c4nc(c(-c5ccccc5)c5ccc2[nH]5)C=C4)C=C3)cc1	02_10557
C=CCCOC(=O)c1ccc(-c2c3nc(c(-c4ccccc4)c4ccc([nH]4)c(-c4ccccc4)c4nc(c(-c5ccccc5)c5ccc2[nH]5)C=C4)C=C3)cc1	02_69389
CC=CCOC(=O)c1ccc(-c2c3nc(c(-c4ccccc4)c4ccc([nH]4)c(-c4ccccc4)c4nc(c(-c5ccccc5)c5ccc2[nH]5)C=C4)C=C3)cc1	02_637922
O=C(OC1CCC1)c1ccc(-c2c3nc(c(-c4ccccc4)c4ccc([nH]4)c(-c4ccccc4)c4nc(c(-c5ccccc5)c5ccc2[nH]5)C=C4)C=C3)cc1	02_76218
O=C(NC1COC1)c1ccc(-c2c3nc(c(-c4ccccc4)c4ccc([nH]4)c(-c4ccccc4)c4nc(c(-c5ccccc5)c5ccc2[nH]5)C=C4)C=C3)cc1	02_9833923
CC(C)CNC(=O)c1ccc(-c2c3nc(c(-c4ccccc4)c4ccc([nH]4)c(-c4ccccc4)c4nc(c(-c5ccccc5)c5ccc2[nH]5)C=C4)C=C3)cc1	02_6558
CCCCNC(=O)c1ccc(-c2c3nc(c(-c4ccccc4)c4ccc([nH]4)c(-c4ccccc4)c4nc(c(-c5ccccc5)c5ccc2[nH]5)C=C4)C=C3)cc1	02_8007
CC(C)(C)NC(=O)c1ccc(-c2c3nc(c(-c4ccccc4)c4ccc([nH]4)c(-c4ccccc4)c4nc(c(-c5ccccc5)c5ccc2[nH]5)C=C4)C=C3)cc1	02_6385
CC(=O)COC(=O)c1ccc(-c2c3nc(c(-c4ccccc4)c4ccc([nH]4)c(-c4ccccc4)c4nc(c(-c5ccccc5)c5ccc2[nH]5)C=C4)C=C3)cc1	02_8299
O=C(OC1COC1)c1ccc(-c2c3nc(c(-c4ccccc4)c4ccc([nH]4)c(-c4ccccc4)c4nc(c(-c5ccccc5)c5ccc2[nH]5)C=C4)C=C3)cc1	02_9942117
CC(=O)NNC(=O)c1ccc(-c2c3nc(c(-c4ccccc4)c4ccc([nH]4)c(-c4ccccc4)c4nc(c(-c5ccccc5)c5ccc2[nH]5)C=C4)C=C3)cc1	02_14039
CCCCOC(=O)c1ccc(-c2c3nc(c(-c4ccccc4)c4ccc([nH]4)c(-c4ccccc4)c4nc(c(-c5ccccc5)c5ccc2[nH]5)C=C4)C=C3)cc1	02_263
CC(C)(C)OC(=O)c1ccc(-c2c3nc(c(-c4ccccc4)c4ccc([nH]4)c(-c4ccccc4)c4nc(c(-c5ccccc5)c5ccc2[nH]5)C=C4)C=C3)cc1	02_6386
CC(C)COC(=O)c1ccc(-c2c3nc(c(-c4ccccc4)c4ccc([nH]4)c(-c4ccccc4)c4nc(c(-c5ccccc5)c5ccc2[nH]5)C=C4)C=C3)cc1	02_6560
CNCCNC(=O)c1ccc(-c2c3nc(c(-c4ccccc4)c4ccc([nH]4)c(-c4ccccc4)c4nc(c(-c5ccccc5)c5ccc2[nH]5)C=C4)C=C3)cc1	02_8014
CC(=O)NOC(=O)c1ccc(-c2c3nc(c(-c4ccccc4)c4ccc([nH]4)c(-c4ccccc4)c4nc(c(-c5ccccc5)c5ccc2[nH]5)C=C4)C=C3)cc1	02_1990
CNCCOC(=O)c1ccc(-c2c3nc(c(-c4ccccc4)c4ccc([nH]4)c(-c4ccccc4)c4nc(c(-c5ccccc5)c5ccc2[nH]5)C=C4)C=C3)cc1	02_8016
COCCNC(=O)c1ccc(-c2c3nc(c(-c4ccccc4)c4ccc([nH]4)c(-c4ccccc4)c4nc(c(-c5ccccc5)c5ccc2[nH]5)C=C4)C=C3)cc1	02_8018
CC(=S)NC(=O)c1ccc(-c2c3nc(c(-c4ccccc4)c4ccc([nH]4)c(-c4ccccc4)c4nc(c(-c5ccccc5)c5ccc2[nH]5)C=C4)C=C3)cc1	02_2723949
COCCOC(=O)c1ccc(-c2c3nc(c(-c4ccccc4)c4ccc([nH]4)c(-c4ccccc4)c4nc(c(-c5ccccc5)c5ccc2[nH]5)C=C4)C=C3)cc1	02_8019
O=C(NCCS)c1ccc(-c2c3nc(c(-c4ccccc4)c4ccc([nH]4)c(-c4ccccc4)c4nc(c(-c5ccccc5)c5ccc2[nH]5)C=C4)C=C3)cc1	02_6058
O=C(OCCS)c1ccc(-c2c3nc(c(-c4ccccc4)c4ccc([nH]4)c(-c4ccccc4)c4nc(c(-c5ccccc5)c5ccc2[nH]5)C=C4)C=C3)cc1	02_1567
O=C(NCC(F)F)c1ccc(-c2c3nc(c(-c4ccccc4)c4ccc([nH]4)c(-c4ccccc4)c4nc(c(-c5ccccc5)c5ccc2[nH]5)C=C4)C=C3)cc1	02_136274
O=C(OCC(F)F)c1ccc(-c2c3nc(c(-c4ccccc4)c4ccc([nH]4)c(-c4ccccc4)c4nc(c(-c5ccccc5)c5ccc2[nH]5)C=C4)C=C3)cc1	02_136187
O=C(Nn1cccc1)c1ccc(-c2c3nc(c(-c4ccccc4)c4ccc([nH]4)c(-c4ccccc4)c4nc(c(-c5ccccc5)c5ccc2[nH]5)C=C4)C=C3)cc1	02_136589
CC(=CC#N)NC(=O)c1ccc(-c2c3nc(c(-c4ccccc4)c4ccc([nH]4)c(-c4ccccc4)c4nc(c(-c5ccccc5)c5ccc2[nH]5)C=C4)C=C3)cc1	02_5324720
O=C(Nc1cn[nH]c1)c1ccc(-c2c3nc(c(-c4ccccc4)c4ccc([nH]4)c(-c4ccccc4)c4nc(c(-c5ccccc5)c5ccc2[nH]5)C=C4)C=C3)cc1	02_78035
O=C(Nc1ccn[nH]1)c1ccc(-c2c3nc(c(-c4ccccc4)c4ccc([nH]4)c(-c4ccccc4)c4nc(c(-c5ccccc5)c5ccc2[nH]5)C=C4)C=C3)cc1	02_74561
O=C(Nc1ncco1)c1ccc(-c2c3nc(c(-c4ccccc4)c4ccc([nH]4)c(-c4ccccc4)c4nc(c(-c5ccccc5)c5ccc2[nH]5)C=C4)C=C3)cc1	02_558521
O=C(Nn1cnnc1)c1ccc(-c2c3nc(c(-c4ccccc4)c4ccc([nH]4)c(-c4ccccc4)c4nc(c(-c5ccccc5)c5ccc2[nH]5)C=C4)C=C3)cc1	02_11432
O=C(Nc1ncn[nH]1)c1ccc(-c2c3nc(c(-c4ccccc4)c4ccc([nH]4)c(-c4ccccc4)c4nc(c(-c5ccccc5)c5ccc2[nH]5)C=C4)C=C3)cc1	02_1639
C#CC(C)(C)OC(=O)c1ccc(-c2c3nc(c(-c4ccccc4)c4ccc([nH]4)c(-c4ccccc4)c4nc(c(-c5ccccc5)c5ccc2[nH]5)C=C4)C=C3)cc1	02_8258
C#CCCCOC(=O)c1ccc(-c2c3nc(c(-c4ccccc4)c4ccc([nH]4)c(-c4ccccc4)c4nc(c(-c5ccccc5)c5ccc2[nH]5)C=C4)C=C3)cc1	02_79346
CC#CCCOC(=O)c1ccc(-c2c3nc(c(-c4ccccc4)c4ccc([nH]4)c(-c4ccccc4)c4nc(c(-c5ccccc5)c5ccc2[nH]5)C=C4)C=C3)cc1	02_66295
CCC#CCOC(=O)c1ccc(-c2c3nc(c(-c4ccccc4)c4ccc([nH]4)c(-c4ccccc4)c4nc(c(-c5ccccc5)c5ccc2[nH]5)C=C4)C=C3)cc1	02_80421
O=C(Nc1nn[nH]n1)c1ccc(-c2c3nc(c(-c4ccccc4)c4ccc([nH]4)c(-c4ccccc4)c4nc(c(-c5ccccc5)c5ccc2[nH]5)C=C4)C=C3)cc1	02_20467
CC(C)(C#N)OC(=O)c1ccc(-c2c3nc(c(-c4ccccc4)c4ccc([nH]4)c(-c4ccccc4)c4nc(c(-c5ccccc5)c5ccc2[nH]5)C=C4)C=C3)cc1	02_6406
O=C(NC1CCCC1)c1ccc(-c2c3nc(c(-c4ccccc4)c4ccc([nH]4)c(-c4ccccc4)c4nc(c(-c5ccccc5)c5ccc2[nH]5)C=C4)C=C3)cc1	02_2906
O=C(OC1CCCC1)c1ccc(-c2c3nc(c(-c4ccccc4)c4ccc([nH]4)c(-c4ccccc4)c4nc(c(-c5ccccc5)c5ccc2[nH]5)C=C4)C=C3)cc1	02_7298
C=CCCCOC(=O)c1ccc(-c2c3nc(c(-c4ccccc4)c4ccc([nH]4)c(-c4ccccc4)c4nc(c(-c5ccccc5)c5ccc2[nH]5)C=C4)C=C3)cc1	02_13181
CCC=CCOC(=O)c1ccc(-c2c3nc(c(-c4ccccc4)c4ccc([nH]4)c(-c4ccccc4)c4nc(c(-c5ccccc5)c5ccc2[nH]5)C=C4)C=C3)cc1	02_5364919
C=CC(C)(C)OC(=O)c1ccc(-c2c3nc(c(-c4ccccc4)c4ccc([nH]4)c(-c4ccccc4)c4nc(c(-c5ccccc5)c5ccc2[nH]5)C=C4)C=C3)cc1	02_8257
C=C(C)CCOC(=O)c1ccc(-c2c3nc(c(-c4ccccc4)c4ccc([nH]4)c(-c4ccccc4)c4nc(c(-c5ccccc5)c5ccc2[nH]5)C=C4)C=C3)cc1	02_12988
O=C(OCC1CCC1)c1ccc(-c2c3nc(c(-c4ccccc4)c4ccc([nH]4)c(-c4ccccc4)c4nc(c(-c5ccccc5)c5ccc2[nH]5)C=C4)C=C3)cc1	02_78130
CCCC=NOC(=O)c1ccc(-c2c3nc(c(-c4ccccc4)c4ccc([nH]4)c(-c4ccccc4)c4nc(c(-c5ccccc5)c5ccc2[nH]5)C=C4)C=C3)cc1	02_8069
CC1(NC(=O)c2ccc(-c3c4nc(c(-c5ccccc5)c5ccc([nH]5)c(-c5ccccc5)c5nc(c(-c6ccccc6)c6ccc3[nH]6)C=C5)C=C4)cc2)COC1	02_46835725
O=C(OCCN1CC1)c1ccc(-c2c3nc(c(-c4ccccc4)c4ccc([nH]4)c(-c4ccccc4)c4nc(c(-c5ccccc5)c5ccc2[nH]5)C=C4)C=C3)cc1	02_14074
CCCCCNC(=O)c1ccc(-c2c3nc(c(-c4ccccc4)c4ccc([nH]4)c(-c4ccccc4)c4nc(c(-c5ccccc5)c5ccc2[nH]5)C=C4)C=C3)cc1	02_8060
CCC(CC)NC(=O)c1ccc(-c2c3nc(c(-c4ccccc4)c4ccc([nH]4)c(-c4ccccc4)c4nc(c(-c5ccccc5)c5ccc2[nH]5)C=C4)C=C3)cc1	02_12019
CC(C)CCNC(=O)c1ccc(-c2c3nc(c(-c4ccccc4)c4ccc([nH]4)c(-c4ccccc4)c4nc(c(-c5ccccc5)c5ccc2[nH]5)C=C4)C=C3)cc1	02_7894
CCC(C)(C)NC(=O)c1ccc(-c2c3nc(c(-c4ccccc4)c4ccc([nH]4)c(-c4ccccc4)c4nc(c(-c5ccccc5)c5ccc2[nH]5)C=C4)C=C3)cc1	02_68986
CC(C)(C)CNC(=O)c1ccc(-c2c3nc(c(-c4ccccc4)c4ccc([nH]4)c(-c4ccccc4)c4nc(c(-c5ccccc5)c5ccc2[nH]5)C=C4)C=C3)cc1	02_79882
CC(=O)CCOC(=O)c1ccc(-c2c3nc(c(-c4ccccc4)c4ccc([nH]4)c(-c4ccccc4)c4nc(c(-c5ccccc5)c5ccc2[nH]5)C=C4)C=C3)cc1	02_111509
C=COCCOC(=O)c1ccc(-c2c3nc(c(-c4ccccc4)c4ccc([nH]4)c(-c4ccccc4)c4nc(c(-c5ccccc5)c5ccc2[nH]5)C=C4)C=C3)cc1	02_12995
CC(C)(C)COC(=O)c1ccc(-c2c3nc(c(-c4ccccc4)c4ccc([nH]4)c(-c4ccccc4)c4nc(c(-c5ccccc5)c5ccc2[nH]5)C=C4)C=C3)cc1	02_6404
CCC(CC)OC(=O)c1ccc(-c2c3nc(c(-c4ccccc4)c4ccc([nH]4)c(-c4ccccc4)c4nc(c(-c5ccccc5)c5ccc2[nH]5)C=C4)C=C3)cc1	02_11428
CCCCCOC(=O)c1ccc(-c2c3nc(c(-c4ccccc4)c4ccc([nH]4)c(-c4ccccc4)c4nc(c(-c5ccccc5)c5ccc2[nH]5)C=C4)C=C3)cc1	02_6276
CC(C)CCOC(=O)c1ccc(-c2c3nc(c(-c4ccccc4)c4ccc([nH]4)c(-c4ccccc4)c4nc(c(-c5ccccc5)c5ccc2[nH]5)C=C4)C=C3)cc1	02_31260
CCC(C)(C)OC(=O)c1ccc(-c2c3nc(c(-c4ccccc4)c4ccc([nH]4)c(-c4ccccc4)c4nc(c(-c5ccccc5)c5ccc2[nH]5)C=C4)C=C3)cc1	02_6405
CCNCCNC(=O)c1ccc(-c2c3nc(c(-c4ccccc4)c4ccc([nH]4)c(-c4ccccc4)c4nc(c(-c5ccccc5)c5ccc2[nH]5)C=C4)C=C3)cc1	02_66071
CNCCCNC(=O)c1ccc(-c2c3nc(c(-c4ccccc4)c4ccc([nH]4)c(-c4ccccc4)c4nc(c(-c5ccccc5)c5ccc2[nH]5)C=C4)C=C3)cc1	02_80511
CN(C)CCNC(=O)c1ccc(-c2c3nc(c(-c4ccccc4)c4ccc([nH]4)c(-c4ccccc4)c4nc(c(-c5ccccc5)c5ccc2[nH]5)C=C4)C=C3)cc1	02_66053
CC(=O)NCOC(=O)c1ccc(-c2c3nc(c(-c4ccccc4)c4ccc([nH]4)c(-c4ccccc4)c4nc(c(-c5ccccc5)c5ccc2[nH]5)C=C4)C=C3)cc1	02_69365
COCCCNC(=O)c1ccc(-c2c3nc(c(-c4ccccc4)c4ccc([nH]4)c(-c4ccccc4)c4nc(c(-c5ccccc5)c5ccc2[nH]5)C=C4)C=C3)cc1	02_1672
CCNCCOC(=O)c1ccc(-c2c3nc(c(-c4ccccc4)c4ccc([nH]4)c(-c4ccccc4)c4nc(c(-c5ccccc5)c5ccc2[nH]5)C=C4)C=C3)cc1	02_8072
CCOCCNC(=O)c1ccc(-c2c3nc(c(-c4ccccc4)c4ccc([nH]4)c(-c4ccccc4)c4nc(c(-c5ccccc5)c5ccc2[nH]5)C=C4)C=C3)cc1	02_66970
CN(C)CCOC(=O)c1ccc(-c2c3nc(c(-c4ccccc4)c4ccc([nH]4)c(-c4ccccc4)c4nc(c(-c5ccccc5)c5ccc2[nH]5)C=C4)C=C3)cc1	02_7902
CNCCCOC(=O)c1ccc(-c2c3nc(c(-c4ccccc4)c4ccc([nH]4)c(-c4ccccc4)c4nc(c(-c5ccccc5)c5ccc2[nH]5)C=C4)C=C3)cc1	02_10148986
CCN(CC)OC(=O)c1ccc(-c2c3nc(c(-c4ccccc4)c4ccc([nH]4)c(-c4ccccc4)c4nc(c(-c5ccccc5)c5ccc2[nH]5)C=C4)C=C3)cc1	02_19463
CCC(=S)NC(=O)c1ccc(-c2c3nc(c(-c4ccccc4)c4ccc([nH]4)c(-c4ccccc4)c4nc(c(-c5ccccc5)c5ccc2[nH]5)C=C4)C=C3)cc1	02_2760628
COC(=O)COC(=O)c1ccc(-c2c3nc(c(-c4ccccc4)c4ccc([nH]4)c(-c4ccccc4)c4nc(c(-c5ccccc5)c5ccc2[nH]5)C=C4)C=C3)cc1	02_66774
COC(=O)NNC(=O)c1ccc(-c2c3nc(c(-c4ccccc4)c4ccc([nH]4)c(-c4ccccc4)c4nc(c(-c5ccccc5)c5ccc2[nH]5)C=C4)C=C3)cc1	02_80519
CCOCCOC(=O)c1ccc(-c2c3nc(c(-c4ccccc4)c4ccc([nH]4)c(-c4ccccc4)c4nc(c(-c5ccccc5)c5ccc2[nH]5)C=C4)C=C3)cc1	02_8076
COCCCOC(=O)c1ccc(-c2c3nc(c(-c4ccccc4)c4ccc([nH]4)c(-c4ccccc4)c4nc(c(-c5ccccc5)c5ccc2[nH]5)C=C4)C=C3)cc1	02_74116
CC(C)(C)OOC(=O)c1ccc(-c2c3nc(c(-c4ccccc4)c4ccc([nH]4)c(-c4ccccc4)c4nc(c(-c5ccccc5)c5ccc2[nH]5)C=C4)C=C3)cc1	02_6410
CNC(=S)NC(=O)c1ccc(-c2c3nc(c(-c4ccccc4)c4ccc([nH]4)c(-c4ccccc4)c4nc(c(-c5ccccc5)c5ccc2[nH]5)C=C4)C=C3)cc1	02_2723704
CSCCOC(=O)c1ccc(-c2c3nc(c(-c4ccccc4)c4ccc([nH]4)c(-c4ccccc4)c4nc(c(-c5ccccc5)c5ccc2[nH]5)C=C4)C=C3)cc1	02_78925
O=C(Nc1ccccc1)c1ccc(-c2c3nc(c(-c4ccccc4)c4ccc([nH]4)c(-c4ccccc4)c4nc(c(-c5ccccc5)c5ccc2[nH]5)C=C4)C=C3)cc1	02_6115
COc1ccc(-c2c3nc(c(-c4ccc(OC)cc4)c4ccc([nH]4)c(-c4ccc(OC)cc4)c4nc(c(-c5ccc(OC)cc5)c5ccc2[nH]5)C=C4)C=C3)cc1	05_6323_6327_6328
O=C(Oc1ccccc1)c1ccc(-c2c3nc(c(-c4ccccc4)c4ccc([nH]4)c(-c4ccccc4)c4nc(c(-c5ccccc5)c5ccc2[nH]5)C=C4)C=C3)cc1	02_996
O=C(Nc1ccncc1)c1ccc(-c2c3nc(c(-c4ccccc4)c4ccc([nH]4)c(-c4ccccc4)c4nc(c(-c5ccccc5)c5ccc2[nH]5)C=C4)C=C3)cc1	02_1727
O=C(Nc1cccnc1)c1ccc(-c2c3nc(c(-c4ccccc4)c4ccc([nH]4)c(-c4ccccc4)c4nc(c(-c5ccccc5)c5ccc2[nH]5)C=C4)C=C3)cc1	02_10009
O=C(Nc1ccccn1)c1ccc(-c2c3nc(c(-c4ccccc4)c4ccc([nH]4)c(-c4ccccc4)c4nc(c(-c5ccccc5)c5ccc2[nH]5)C=C4)C=C3)cc1	02_10439
O=C(Oc1cccnc1)c1ccc(-c2c3nc(c(-c4ccccc4)c4ccc([nH]4)c(-c4ccccc4)c4nc(c(-c5ccccc5)c5ccc2[nH]5)C=C4)C=C3)cc1	02_7971
O=C(Nc1cccnn1)c1ccc(-c2c3nc(c(-c4ccccc4)c4ccc([nH]4)c(-c4ccccc4)c4nc(c(-c5ccccc5)c5ccc2[nH]5)C=C4)C=C3)cc1	02_230373
O=C(Nc1cncnc1)c1ccc(-c2c3nc(c(-c4ccccc4)c4ccc([nH]4)c(-c4ccccc4)c4nc(c(-c5ccccc5)c5ccc2[nH]5)C=C4)C=C3)cc1	02_344373
O=C(Nc1ncccn1)c1ccc(-c2c3nc(c(-c4ccccc4)c4ccc([nH]4)c(-c4ccccc4)c4nc(c(-c5ccccc5)c5ccc2[nH]5)C=C4)C=C3)cc1	02_7978
O=C(Nc1cnccn1)c1ccc(-c2c3nc(c(-c4ccccc4)c4ccc([nH]4)c(-c4ccccc4)c4nc(c(-c5ccccc5)c5ccc2[nH]5)C=C4)C=C3)cc1	02_78747
O=C(Nc1ccncn1)c1ccc(-c2c3nc(c(-c4ccccc4)c4ccc([nH]4)c(-c4ccccc4)c4nc(c(-c5ccccc5)c5ccc2[nH]5)C=C4)C=C3)cc1	02_68958
CS(=O)(=O)NC(=O)c1ccc(-c2c3nc(c(-c4ccccc4)c4ccc([nH]4)c(-c4ccccc4)c4nc(c(-c5ccccc5)c5ccc2[nH]5)C=C4)C=C3)cc1	02_72879
CS(=O)(=O)OC(=O)c1ccc(-c2c3nc(c(-c4ccccc4)c4ccc([nH]4)c(-c4ccccc4)c4nc(c(-c5ccccc5)c5ccc2[nH]5)C=C4)C=C3)cc1	02_6395
O=C(NCc1ccco1)c1ccc(-c2c3nc(c(-c4ccccc4)c4ccc([nH]4)c(-c4ccccc4)c4nc(c(-c5ccccc5)c5ccc2[nH]5)C=C4)C=C3)cc1	02_3438
Cn1ccc(NC(=O)c2ccc(-c3c4nc(c(-c5ccccc5)c5ccc([nH]5)c(-c5ccccc5)c5nc(c(-c6ccccc6)c6ccc3[nH]6)C=C5)C=C4)cc2)n1	02_137254
Cc1cc(NC(=O)c2ccc(-c3c4nc(c(-c5ccccc5)c5ccc([nH]5)c(-c5ccccc5)c5nc(c(-c6ccccc6)c6ccc3[nH]6)C=C5)C=C4)cc2)n[nH]1	02_93146
O=C(OCc1ccoc1)c1ccc(-c2c3nc(c(-c4ccccc4)c4ccc([nH]4)c(-c4ccccc4)c4nc(c(-c5ccccc5)c5ccc2[nH]5)C=C4)C=C3)cc1	02_20449
O=C(OCc1ccco1)c1ccc(-c2c3nc(c(-c4ccccc4)c4ccc([nH]4)c(-c4ccccc4)c4nc(c(-c5ccccc5)c5ccc2[nH]5)C=C4)C=C3)cc1	02_7361
Cc1cc(NC(=O)c2ccc(-c3c4nc(c(-c5ccccc5)c5ccc([nH]5)c(-c5ccccc5)c5nc(c(-c6ccccc6)c6ccc3[nH]6)C=C5)C=C4)cc2)no1	02_66172
Cc1cc(NC(=O)c2ccc(-c3c4nc(c(-c5ccccc5)c5ccc([nH]5)c(-c5ccccc5)c5nc(c(-c6ccccc6)c6ccc3[nH]6)C=C5)C=C4)cc2)on1	02_84590
CC=CC=CCOC(=O)c1ccc(-c2c3nc(c(-c4ccccc4)c4ccc([nH]4)c(-c4ccccc4)c4nc(c(-c5ccccc5)c5ccc2[nH]5)C=C4)C=C3)cc1	02_641256
C#CCCCCOC(=O)c1ccc(-c2c3nc(c(-c4ccccc4)c4ccc([nH]4)c(-c4ccccc4)c4nc(c(-c5ccccc5)c5ccc2[nH]5)C=C4)C=C3)cc1	02_70234
CCC#CCCOC(=O)c1ccc(-c2c3nc(c(-c4ccccc4)c4ccc([nH]4)c(-c4ccccc4)c4nc(c(-c5ccccc5)c5ccc2[nH]5)C=C4)C=C3)cc1	02_66083
CCCC#CCOC(=O)c1ccc(-c2c3nc(c(-c4ccccc4)c4ccc([nH]4)c(-c4ccccc4)c4nc(c(-c5ccccc5)c5ccc2[nH]5)C=C4)C=C3)cc1	02_69818
O=C(NCC(F)(F)F)c1ccc(-c2c3nc(c(-c4ccccc4)c4ccc([nH]4)c(-c4ccccc4)c4nc(c(-c5ccccc5)c5ccc2[nH]5)C=C4)C=C3)cc1	02_9773
N#CCC(=O)NNC(=O)c1ccc(-c2c3nc(c(-c4ccccc4)c4ccc([nH]4)c(-c4ccccc4)c4nc(c(-c5ccccc5)c5ccc2[nH]5)C=C4)C=C3)cc1	02_8820
O=C(Nc1cc(=O)[nH][nH]1)c1ccc(-c2c3nc(c(-c4ccccc4)c4ccc([nH]4)c(-c4ccccc4)c4nc(c(-c5ccccc5)c5ccc2[nH]5)C=C4)C=C3)cc1	02_96221
Cn1nnnc1NC(=O)c1ccc(-c2c3nc(c(-c4ccccc4)c4ccc([nH]4)c(-c4ccccc4)c4nc(c(-c5ccccc5)c5ccc2[nH]5)C=C4)C=C3)cc1	02_138492
CC(=O)C=C(C)NC(=O)c1ccc(-c2c3nc(c(-c4ccccc4)c4ccc([nH]4)c(-c4ccccc4)c4nc(c(-c5ccccc5)c5ccc2[nH]5)C=C4)C=C3)cc1	02_5367854
C#CCOCCNC(=O)c1ccc(-c2c3nc(c(-c4ccccc4)c4ccc([nH]4)c(-c4ccccc4)c4nc(c(-c5ccccc5)c5ccc2[nH]5)C=C4)C=C3)cc1	02_18356755
O=C(NC1CCCCC1)c1ccc(-c2c3nc(c(-c4ccccc4)c4ccc([nH]4)c(-c4ccccc4)c4nc(c(-c5ccccc5)c5ccc2[nH]5)C=C4)C=C3)cc1	02_7965
O=C(OCC(F)(F)F)c1ccc(-c2c3nc(c(-c4ccccc4)c4ccc([nH]4)c(-c4ccccc4)c4nc(c(-c5ccccc5)c5ccc2[nH]5)C=C4)C=C3)cc1	02_6409
O=C(Nc1nccs1)c1ccc(-c2c3nc(c(-c4ccccc4)c4ccc([nH]4)c(-c4ccccc4)c4nc(c(-c5ccccc5)c5ccc2[nH]5)C=C4)C=C3)cc1	02_2155
CC=CCCCOC(=O)c1ccc(-c2c3nc(c(-c4ccccc4)c4ccc([nH]4)c(-c4ccccc4)c4nc(c(-c5ccccc5)c5ccc2[nH]5)C=C4)C=C3)cc1	02_5365589
C=CCCCCOC(=O)c1ccc(-c2c3nc(c(-c4ccccc4)c4ccc([nH]4)c(-c4ccccc4)c4nc(c(-c5ccccc5)c5ccc2[nH]5)C=C4)C=C3)cc1	02_69963
O=C(OCC1CCCC1)c1ccc(-c2c3nc(c(-c4ccccc4)c4ccc([nH]4)c(-c4ccccc4)c4nc(c(-c5ccccc5)c5ccc2[nH]5)C=C4)C=C3)cc1	02_77195
CCCC=CCOC(=O)c1ccc(-c2c3nc(c(-c4ccccc4)c4ccc([nH]4)c(-c4ccccc4)c4nc(c(-c5ccccc5)c5ccc2[nH]5)C=C4)C=C3)cc1	02_5318042
CC1(OC(=O)c2ccc(-c3c4nc(c(-c5ccccc5)c5ccc([nH]5)c(-c5ccccc5)c5nc(c(-c6ccccc6)c6ccc3[nH]6)C=C5)C=C4)cc2)CCCC1	02_73830
CCC=CCCOC(=O)c1ccc(-c2c3nc(c(-c4ccccc4)c4ccc([nH]4)c(-c4ccccc4)c4nc(c(-c5ccccc5)c5ccc2[nH]5)C=C4)C=C3)cc1	02_5281167
O=C(NN1CCCCC1)c1ccc(-c2c3nc(c(-c4ccccc4)c4ccc([nH]4)c(-c4ccccc4)c4nc(c(-c5ccccc5)c5ccc2[nH]5)C=C4)C=C3)cc1	02_16658
O=C(NC1CCNCC1)c1ccc(-c2c3nc(c(-c4ccccc4)c4ccc([nH]4)c(-c4ccccc4)c4nc(c(-c5ccccc5)c5ccc2[nH]5)C=C4)C=C3)cc1	02_424361
C=CC(=O)NCOC(=O)c1ccc(-c2c3nc(c(-c4ccccc4)c4ccc([nH]4)c(-c4ccccc4)c4nc(c(-c5ccccc5)c5ccc2[nH]5)C=C4)C=C3)cc1	02_13543
O=C(Nc1nncs1)c1ccc(-c2c3nc(c(-c4ccccc4)c4ccc([nH]4)c(-c4ccccc4)c4nc(c(-c5ccccc5)c5ccc2[nH]5)C=C4)C=C3)cc1	02_19909
O=C(Nc1cnns1)c1ccc(-c2c3nc(c(-c4ccccc4)c4ccc([nH]4)c(-c4ccccc4)c4nc(c(-c5ccccc5)c5ccc2[nH]5)C=C4)C=C3)cc1	02_77736
O=C(OC1CCNCC1)c1ccc(-c2c3nc(c(-c4ccccc4)c4ccc([nH]4)c(-c4ccccc4)c4nc(c(-c5ccccc5)c5ccc2[nH]5)C=C4)C=C3)cc1	02_79341
CCCCCCNC(=O)c1ccc(-c2c3nc(c(-c4ccccc4)c4ccc([nH]4)c(-c4ccccc4)c4nc(c(-c5ccccc5)c5ccc2[nH]5)C=C4)C=C3)cc1	02_8102
O=C(OC1CCOCC1)c1ccc(-c2c3nc(c(-c4ccccc4)c4ccc([nH]4)c(-c4ccccc4)c4nc(c(-c5ccccc5)c5ccc2[nH]5)C=C4)C=C3)cc1	02_74956
CC(=O)C(C)(C)OC(=O)c1ccc(-c2c3nc(c(-c4ccccc4)c4ccc([nH]4)c(-c4ccccc4)c4nc(c(-c5ccccc5)c5ccc2[nH]5)C=C4)C=C3)cc1	02_8261
CC(=O)CCCOC(=O)c1ccc(-c2c3nc(c(-c4ccccc4)c4ccc([nH]4)c(-c4ccccc4)c4nc(c(-c5ccccc5)c5ccc2[nH]5)C=C4)C=C3)cc1	02_14066
C=CCOCCOC(=O)c1ccc(-c2c3nc(c(-c4ccccc4)c4ccc([nH]4)c(-c4ccccc4)c4nc(c(-c5ccccc5)c5ccc2[nH]5)C=C4)C=C3)cc1	02_8116
CC1(COC(=O)c2ccc(-c3c4nc(c(-c5ccccc5)c5ccc([nH]5)c(-c5ccccc5)c5nc(c(-c6ccccc6)c6ccc3[nH]6)C=C5)C=C4)cc2)COC1	02_137837
O=C(NN1CCOCC1)c1ccc(-c2c3nc(c(-c4ccccc4)c4ccc([nH]4)c(-c4ccccc4)c4nc(c(-c5ccccc5)c5ccc2[nH]5)C=C4)C=C3)cc1	02_20315
CC(=O)NCCNC(=O)c1ccc(-c2c3nc(c(-c4ccccc4)c4ccc([nH]4)c(-c4ccccc4)c4nc(c(-c5ccccc5)c5ccc2[nH]5)C=C4)C=C3)cc1	02_66082
CC(C)(C)CCOC(=O)c1ccc(-c2c3nc(c(-c4ccccc4)c4ccc([nH]4)c(-c4ccccc4)c4nc(c(-c5ccccc5)c5ccc2[nH]5)C=C4)C=C3)cc1	02_12233
CC(C)CCCOC(=O)c1ccc(-c2c3nc(c(-c4ccccc4)c4ccc([nH]4)c(-c4ccccc4)c4nc(c(-c5ccccc5)c5ccc2[nH]5)C=C4)C=C3)cc1	02_12296
CCC(CC)COC(=O)c1ccc(-c2c3nc(c(-c4ccccc4)c4ccc([nH]4)c(-c4ccccc4)c4nc(c(-c5ccccc5)c5ccc2[nH]5)C=C4)C=C3)cc1	02_7358
CCC(C)(CC)OC(=O)c1ccc(-c2c3nc(c(-c4ccccc4)c4ccc([nH]4)c(-c4ccccc4)c4nc(c(-c5ccccc5)c5ccc2[nH]5)C=C4)C=C3)cc1	02_6493
CCCC(C)(C)OC(=O)c1ccc(-c2c3nc(c(-c4ccccc4)c4ccc([nH]4)c(-c4ccccc4)c4nc(c(-c5ccccc5)c5ccc2[nH]5)C=C4)C=C3)cc1	02_11543
CCCCCCOC(=O)c1ccc(-c2c3nc(c(-c4ccccc4)c4ccc([nH]4)c(-c4ccccc4)c4nc(c(-c5ccccc5)c5ccc2[nH]5)C=C4)C=C3)cc1	02_8103
CC(C)NCCNC(=O)c1ccc(-c2c3nc(c(-c4ccccc4)c4ccc([nH]4)c(-c4ccccc4)c4nc(c(-c5ccccc5)c5ccc2[nH]5)C=C4)C=C3)cc1	02_88098
CCCNCCNC(=O)c1ccc(-c2c3nc(c(-c4ccccc4)c4ccc([nH]4)c(-c4ccccc4)c4nc(c(-c5ccccc5)c5ccc2[nH]5)C=C4)C=C3)cc1	02_66073
CN(C)CCCNC(=O)c1ccc(-c2c3nc(c(-c4ccccc4)c4ccc([nH]4)c(-c4ccccc4)c4nc(c(-c5ccccc5)c5ccc2[nH]5)C=C4)C=C3)cc1	02_7993
CC(=O)NCCOC(=O)c1ccc(-c2c3nc(c(-c4ccccc4)c4ccc([nH]4)c(-c4ccccc4)c4nc(c(-c5ccccc5)c5ccc2[nH]5)C=C4)C=C3)cc1	02_8880
O=C(NCC1OCCO1)c1ccc(-c2c3nc(c(-c4ccccc4)c4ccc([nH]4)c(-c4ccccc4)c4nc(c(-c5ccccc5)c5ccc2[nH]5)C=C4)C=C3)cc1	02_10855394
CC(C)OCCNC(=O)c1ccc(-c2c3nc(c(-c4ccccc4)c4ccc([nH]4)c(-c4ccccc4)c4nc(c(-c5ccccc5)c5ccc2[nH]5)C=C4)C=C3)cc1	02_533866
CCCOCCNC(=O)c1ccc(-c2c3nc(c(-c4ccccc4)c4ccc([nH]4)c(-c4ccccc4)c4nc(c(-c5ccccc5)c5ccc2[nH]5)C=C4)C=C3)cc1	02_111878
CCOCCCNC(=O)c1ccc(-c2c3nc(c(-c4ccccc4)c4ccc([nH]4)c(-c4ccccc4)c4nc(c(-c5ccccc5)c5ccc2[nH]5)C=C4)C=C3)cc1	02_22720
CC(C)NCCOC(=O)c1ccc(-c2c3nc(c(-c4ccccc4)c4ccc([nH]4)c(-c4ccccc4)c4nc(c(-c5ccccc5)c5ccc2[nH]5)C=C4)C=C3)cc1	02_7994
CN(C)CCCOC(=O)c1ccc(-c2c3nc(c(-c4ccccc4)c4ccc([nH]4)c(-c4ccccc4)c4nc(c(-c5ccccc5)c5ccc2[nH]5)C=C4)C=C3)cc1	02_76646
CCOC(=O)COC(=O)c1ccc(-c2c3nc(c(-c4ccccc4)c4ccc([nH]4)c(-c4ccccc4)c4nc(c(-c5ccccc5)c5ccc2[nH]5)C=C4)C=C3)cc1	02_12184
CC(=O)OCCOC(=O)c1ccc(-c2c3nc(c(-c4ccccc4)c4ccc([nH]4)c(-c4ccccc4)c4nc(c(-c5ccccc5)c5ccc2[nH]5)C=C4)C=C3)cc1	02_10960
O=C(OC1COCOC1)c1ccc(-c2c3nc(c(-c4ccccc4)c4ccc([nH]4)c(-c4ccccc4)c4nc(c(-c5ccccc5)c5ccc2[nH]5)C=C4)C=C3)cc1	02_78475
CCOC(=O)NNC(=O)c1ccc(-c2c3nc(c(-c4ccccc4)c4ccc([nH]4)c(-c4ccccc4)c4nc(c(-c5ccccc5)c5ccc2[nH]5)C=C4)C=C3)cc1	02_20064
COCCCCOC(=O)c1ccc(-c2c3nc(c(-c4ccccc4)c4ccc([nH]4)c(-c4ccccc4)c4nc(c(-c5ccccc5)c5ccc2[nH]5)C=C4)C=C3)cc1	02_8107
CC(C)OCCOC(=O)c1ccc(-c2c3nc(c(-c4ccccc4)c4ccc([nH]4)c(-c4ccccc4)c4nc(c(-c5ccccc5)c5ccc2[nH]5)C=C4)C=C3)cc1	02_7996
CCCOCCOC(=O)c1ccc(-c2c3nc(c(-c4ccccc4)c4ccc([nH]4)c(-c4ccccc4)c4nc(c(-c5ccccc5)c5ccc2[nH]5)C=C4)C=C3)cc1	02_17756
CCOC(=O)NOC(=O)c1ccc(-c2c3nc(c(-c4ccccc4)c4ccc([nH]4)c(-c4ccccc4)c4nc(c(-c5ccccc5)c5ccc2[nH]5)C=C4)C=C3)cc1	02_11510
COC(C)(C)ONC(=O)c1ccc(-c2c3nc(c(-c4ccccc4)c4ccc([nH]4)c(-c4ccccc4)c4nc(c(-c5ccccc5)c5ccc2[nH]5)C=C4)C=C3)cc1	02_13608208
COC(CNC(=O)c1ccc(-c2c3nc(c(-c4ccccc4)c4ccc([nH]4)c(-c4ccccc4)c4nc(c(-c5ccccc5)c5ccc2[nH]5)C=C4)C=C3)cc1)OC	02_89728
CNC(=S)NNC(=O)c1ccc(-c2c3nc(c(-c4ccccc4)c4ccc([nH]4)c(-c4ccccc4)c4nc(c(-c5ccccc5)c5ccc2[nH]5)C=C4)C=C3)cc1	02_2723853
CSCCCNC(=O)c1ccc(-c2c3nc(c(-c4ccccc4)c4ccc([nH]4)c(-c4ccccc4)c4nc(c(-c5ccccc5)c5ccc2[nH]5)C=C4)C=C3)cc1	02_77743
CCSCCOC(=O)c1ccc(-c2c3nc(c(-c4ccccc4)c4ccc([nH]4)c(-c4ccccc4)c4nc(c(-c5ccccc5)c5ccc2[nH]5)C=C4)C=C3)cc1	02_8075
CSCCCOC(=O)c1ccc(-c2c3nc(c(-c4ccccc4)c4ccc([nH]4)c(-c4ccccc4)c4nc(c(-c5ccccc5)c5ccc2[nH]5)C=C4)C=C3)cc1	02_10448
Cc1ccccc1NC(=O)c1ccc(-c2c3nc(c(-c4ccccc4)c4ccc([nH]4)c(-c4ccccc4)c4nc(c(-c5ccccc5)c5ccc2[nH]5)C=C4)C=C3)cc1	02_7242
Cc1ccc(NC(=O)c2ccc(-c3c4nc(c(-c5ccccc5)c5ccc([nH]5)c(-c5ccccc5)c5nc(c(-c6ccccc6)c6ccc3[nH]6)C=C5)C=C4)cc2)cc1	02_7813
O=C(NCc1ccccc1)c1ccc(-c2c3nc(c(-c4ccccc4)c4ccc([nH]4)c(-c4ccccc4)c4nc(c(-c5ccccc5)c5ccc2[nH]5)C=C4)C=C3)cc1	02_7504
Cc1cccc(NC(=O)c2ccc(-c3c4nc(c(-c5ccccc5)c5ccc([nH]5)c(-c5ccccc5)c5nc(c(-c6ccccc6)c6ccc3[nH]6)C=C5)C=C4)cc2)c1	02_7934
N#Cc1[nH]cnc1NC(=O)c1ccc(-c2c3nc(c(-c4ccccc4)c4ccc([nH]4)c(-c4ccccc4)c4nc(c(-c5ccccc5)c5ccc2[nH]5)C=C4)C=C3)cc1	02_78777
N#Cc1cn[nH]c1NC(=O)c1ccc(-c2c3nc(c(-c4ccccc4)c4ccc([nH]4)c(-c4ccccc4)c4nc(c(-c5ccccc5)c5ccc2[nH]5)C=C4)C=C3)cc1	02_85515
C=CS(=O)(=O)OC(=O)c1ccc(-c2c3nc(c(-c4ccccc4)c4ccc([nH]4)c(-c4ccccc4)c4nc(c(-c5ccccc5)c5ccc2[nH]5)C=C4)C=C3)cc1	02_62474
Cc1ccccc1OC(=O)c1ccc(-c2c3nc(c(-c4ccccc4)c4ccc([nH]4)c(-c4ccccc4)c4nc(c(-c5ccccc5)c5ccc2[nH]5)C=C4)C=C3)cc1	02_335
Cc1cccc(OC(=O)c2ccc(-c3c4nc(c(-c5ccccc5)c5ccc([nH]5)c(-c5ccccc5)c5nc(c(-c6ccccc6)c6ccc3[nH]6)C=C5)C=C4)cc2)c1	02_342
Cc1ccc(OC(=O)c2ccc(-c3c4nc(c(-c5ccccc5)c5ccc([nH]5)c(-c5ccccc5)c5nc(c(-c6ccccc6)c6ccc3[nH]6)C=C5)C=C4)cc2)cc1	02_2879
O=C(OCc1ccccc1)c1ccc(-c2c3nc(c(-c4ccccc4)c4ccc([nH]4)c(-c4ccccc4)c4nc(c(-c5ccccc5)c5ccc2[nH]5)C=C4)C=C3)cc1	02_244
Cc1cnccc1NC(=O)c1ccc(-c2c3nc(c(-c4ccccc4)c4ccc([nH]4)c(-c4ccccc4)c4nc(c(-c5ccccc5)c5ccc2[nH]5)C=C4)C=C3)cc1	02_74811
O=C(NCc1ccncc1)c1ccc(-c2c3nc(c(-c4ccccc4)c4ccc([nH]4)c(-c4ccccc4)c4nc(c(-c5ccccc5)c5ccc2[nH]5)C=C4)C=C3)cc1	02_77317
Cc1cncc(NC(=O)c2ccc(-c3c4nc(c(-c5ccccc5)c5ccc([nH]5)c(-c5ccccc5)c5nc(c(-c6ccccc6)c6ccc3[nH]6)C=C5)C=C4)cc2)c1	02_2762894
O=C(NNc1ccccc1)c1ccc(-c2c3nc(c(-c4ccccc4)c4ccc([nH]4)c(-c4ccccc4)c4nc(c(-c5ccccc5)c5ccc2[nH]5)C=C4)C=C3)cc1	02_7516
Cc1ccncc1NC(=O)c1ccc(-c2c3nc(c(-c4ccccc4)c4ccc([nH]4)c(-c4ccccc4)c4nc(c(-c5ccccc5)c5ccc2[nH]5)C=C4)C=C3)cc1	02_137935
Cc1cccc(NC(=O)c2ccc(-c3c4nc(c(-c5ccccc5)c5ccc([nH]5)c(-c5ccccc5)c5nc(c(-c6ccccc6)c6ccc3[nH]6)C=C5)C=C4)cc2)n1	02_15765
O=C(NCc1ccccn1)c1ccc(-c2c3nc(c(-c4ccccc4)c4ccc([nH]4)c(-c4ccccc4)c4nc(c(-c5ccccc5)c5ccc2[nH]5)C=C4)C=C3)cc1	02_19509
O=C(NCc1cccnc1)c1ccc(-c2c3nc(c(-c4ccccc4)c4ccc([nH]4)c(-c4ccccc4)c4nc(c(-c5ccccc5)c5ccc2[nH]5)C=C4)C=C3)cc1	02_31018
Cc1ccc(NC(=O)c2ccc(-c3c4nc(c(-c5ccccc5)c5ccc([nH]5)c(-c5ccccc5)c5nc(c(-c6ccccc6)c6ccc3[nH]6)C=C5)C=C4)cc2)cn1	02_243313
Cc1ccc(NC(=O)c2ccc(-c3c4nc(c(-c5ccccc5)c5ccc([nH]5)c(-c5ccccc5)c5nc(c(-c6ccccc6)c6ccc3[nH]6)C=C5)C=C4)cc2)nc1	02_15348
Cc1ccnc(NC(=O)c2ccc(-c3c4nc(c(-c5ccccc5)c5ccc([nH]5)c(-c5ccccc5)c5nc(c(-c6ccccc6)c6ccc3[nH]6)C=C5)C=C4)cc2)c1	02_1533
Cc1cccnc1NC(=O)c1ccc(-c2c3nc(c(-c4ccccc4)c4ccc([nH]4)c(-c4ccccc4)c4nc(c(-c5ccccc5)c5ccc2[nH]5)C=C4)C=C3)cc1	02_15347
Cc1ncccc1NC(=O)c1ccc(-c2c3nc(c(-c4ccccc4)c4ccc([nH]4)c(-c4ccccc4)c4nc(c(-c5ccccc5)c5ccc2[nH]5)C=C4)C=C3)cc1	02_572616
Cc1cc(NC(=O)c2ccc(-c3c4nc(c(-c5ccccc5)c5ccc([nH]5)c(-c5ccccc5)c5nc(c(-c6ccccc6)c6ccc3[nH]6)C=C5)C=C4)cc2)ccn1	02_728670
CC(C)(CCl)OC(=O)c1ccc(-c2c3nc(c(-c4ccccc4)c4ccc([nH]4)c(-c4ccccc4)c4nc(c(-c5ccccc5)c5ccc2[nH]5)C=C4)C=C3)cc1	02_68409
O=C(OCCCCCl)c1ccc(-c2c3nc(c(-c4ccccc4)c4ccc([nH]4)c(-c4ccccc4)c4nc(c(-c5ccccc5)c5ccc2[nH]5)C=C4)C=C3)cc1	02_13569
O=C(OCc1ccccn1)c1ccc(-c2c3nc(c(-c4ccccc4)c4ccc([nH]4)c(-c4ccccc4)c4nc(c(-c5ccccc5)c5ccc2[nH]5)C=C4)C=C3)cc1	02_11474
Cc1ncccc1OC(=O)c1ccc(-c2c3nc(c(-c4ccccc4)c4ccc([nH]4)c(-c4ccccc4)c4nc(c(-c5ccccc5)c5ccc2[nH]5)C=C4)C=C3)cc1	02_70719
O=C(OCc1ccncc1)c1ccc(-c2c3nc(c(-c4ccccc4)c4ccc([nH]4)c(-c4ccccc4)c4nc(c(-c5ccccc5)c5ccc2[nH]5)C=C4)C=C3)cc1	02_11472
O=C(OCc1cccnc1)c1ccc(-c2c3nc(c(-c4ccccc4)c4ccc([nH]4)c(-c4ccccc4)c4nc(c(-c5ccccc5)c5ccc2[nH]5)C=C4)C=C3)cc1	02_7510
Cc1ccc(OC(=O)c2ccc(-c3c4nc(c(-c5ccccc5)c5ccc([nH]5)c(-c5ccccc5)c5nc(c(-c6ccccc6)c6ccc3[nH]6)C=C5)C=C4)cc2)cn1	02_14275
Cc1cncc(NC(=O)c2ccc(-c3c4nc(c(-c5ccccc5)c5ccc([nH]5)c(-c5ccccc5)c5nc(c(-c6ccccc6)c6ccc3[nH]6)C=C5)C=C4)cc2)n1	02_12236939
Cc1cnc(NC(=O)c2ccc(-c3c4nc(c(-c5ccccc5)c5ccc([nH]5)c(-c5ccccc5)c5nc(c(-c6ccccc6)c6ccc3[nH]6)C=C5)C=C4)cc2)cn1	02_313215
O=C(NNc1ccccn1)c1ccc(-c2c3nc(c(-c4ccccc4)c4ccc([nH]4)c(-c4ccccc4)c4nc(c(-c5ccccc5)c5ccc2[nH]5)C=C4)C=C3)cc1	02_78645
Cc1ccnc(NC(=O)c2ccc(-c3c4nc(c(-c5ccccc5)c5ccc([nH]5)c(-c5ccccc5)c5nc(c(-c6ccccc6)c6ccc3[nH]6)C=C5)C=C4)cc2)n1	02_7939
O=C(OCc1cnccn1)c1ccc(-c2c3nc(c(-c4ccccc4)c4ccc([nH]4)c(-c4ccccc4)c4nc(c(-c5ccccc5)c5ccc2[nH]5)C=C4)C=C3)cc1	02_201734
N=c1ccccn1OC(=O)c1ccc(-c2c3nc(c(-c4ccccc4)c4ccc([nH]4)c(-c4ccccc4)c4nc(c(-c5ccccc5)c5ccc2[nH]5)C=C4)C=C3)cc1	02_139694
N#CCC(CC#N)OC(=O)c1ccc(-c2c3nc(c(-c4ccccc4)c4ccc([nH]4)c(-c4ccccc4)c4nc(c(-c5ccccc5)c5ccc2[nH]5)C=C4)C=C3)cc1	02_361762
O=C(Nc1ccc[nH]c1=O)c1ccc(-c2c3nc(c(-c4ccccc4)c4ccc([nH]4)c(-c4ccccc4)c4nc(c(-c5ccccc5)c5ccc2[nH]5)C=C4)C=C3)cc1	02_322353
O=C(Nc1c[nH]ccc1=O)c1ccc(-c2c3nc(c(-c4ccccc4)c4ccc([nH]4)c(-c4ccccc4)c4nc(c(-c5ccccc5)c5ccc2[nH]5)C=C4)C=C3)cc1	02_233392
CCS(=O)(=O)OC(=O)c1ccc(-c2c3nc(c(-c4ccccc4)c4ccc([nH]4)c(-c4ccccc4)c4nc(c(-c5ccccc5)c5ccc2[nH]5)C=C4)C=C3)cc1	02_11668
O=C(Oc1ccc[nH]c1=O)c1ccc(-c2c3nc(c(-c4ccccc4)c4ccc([nH]4)c(-c4ccccc4)c4nc(c(-c5ccccc5)c5ccc2[nH]5)C=C4)C=C3)cc1	02_28115
O=C(Oc1cc[nH]c(=O)c1)c1ccc(-c2c3nc(c(-c4ccccc4)c4ccc([nH]4)c(-c4ccccc4)c4nc(c(-c5ccccc5)c5ccc2[nH]5)C=C4)C=C3)cc1	02_54696004
O=C(On1ccccc1=O)c1ccc(-c2c3nc(c(-c4ccccc4)c4ccc([nH]4)c(-c4ccccc4)c4nc(c(-c5ccccc5)c5ccc2[nH]5)C=C4)C=C3)cc1	02_69975
O=C(Nc1cc(=O)[nH]cn1)c1ccc(-c2c3nc(c(-c4ccccc4)c4ccc([nH]4)c(-c4ccccc4)c4nc(c(-c5ccccc5)c5ccc2[nH]5)C=C4)C=C3)cc1	02_135431272
O=C(Nc1ccnc(=O)[nH]1)c1ccc(-c2c3nc(c(-c4ccccc4)c4ccc([nH]4)c(-c4ccccc4)c4nc(c(-c5ccccc5)c5ccc2[nH]5)C=C4)C=C3)cc1	02_597
O=C(Nc1nccc(=O)[nH]1)c1ccc(-c2c3nc(c(-c4ccccc4)c4ccc([nH]4)c(-c4ccccc4)c4nc(c(-c5ccccc5)c5ccc2[nH]5)C=C4)C=C3)cc1	02_66950
O=C(Nc1ccccc1F)c1ccc(-c2c3nc(c(-c4ccccc4)c4ccc([nH]4)c(-c4ccccc4)c4nc(c(-c5ccccc5)c5ccc2[nH]5)C=C4)C=C3)cc1	02_9584
O=C(Nc1cccc(F)c1)c1ccc(-c2c3nc(c(-c4ccccc4)c4ccc([nH]4)c(-c4ccccc4)c4nc(c(-c5ccccc5)c5ccc2[nH]5)C=C4)C=C3)cc1	02_9742
O=C(Nc1ccc(F)cc1)c1ccc(-c2c3nc(c(-c4ccccc4)c4ccc([nH]4)c(-c4ccccc4)c4nc(c(-c5ccccc5)c5ccc2[nH]5)C=C4)C=C3)cc1	02_9731
CNS(=O)(=O)OC(=O)c1ccc(-c2c3nc(c(-c4ccccc4)c4ccc([nH]4)c(-c4ccccc4)c4nc(c(-c5ccccc5)c5ccc2[nH]5)C=C4)C=C3)cc1	02_244258
Cc1ccc(CNC(=O)c2ccc(-c3c4nc(c(-c5ccccc5)c5ccc([nH]5)c(-c5ccccc5)c5nc(c(-c6ccccc6)c6ccc3[nH]6)C=C5)C=C4)cc2)o1	02_2724683
O=C1C=C(NC(=O)c2ccc(-c3c4nc(c(-c5ccccc5)c5ccc([nH]5)c(-c5ccccc5)c5nc(c(-c6ccccc6)c6ccc3[nH]6)C=C5)C=C4)cc2)CCC1	02_78892
O=C(OCCn1cccc1)c1ccc(-c2c3nc(c(-c4ccccc4)c4ccc([nH]4)c(-c4ccccc4)c4nc(c(-c5ccccc5)c5ccc2[nH]5)C=C4)C=C3)cc1	02_10975438
O=C(Oc1cc(=O)[nH]cn1)c1ccc(-c2c3nc(c(-c4ccccc4)c4ccc([nH]4)c(-c4ccccc4)c4nc(c(-c5ccccc5)c5ccc2[nH]5)C=C4)C=C3)cc1	02_14512
O=C(Oc1cccc(F)c1)c1ccc(-c2c3nc(c(-c4ccccc4)c4ccc([nH]4)c(-c4ccccc4)c4nc(c(-c5ccccc5)c5ccc2[nH]5)C=C4)C=C3)cc1	02_9743
O=C(Nc1ccc(F)cn1)c1ccc(-c2c3nc(c(-c4ccccc4)c4ccc([nH]4)c(-c4ccccc4)c4nc(c(-c5ccccc5)c5ccc2[nH]5)C=C4)C=C3)cc1	02_2737701
O=C(Nc1cncc(F)c1)c1ccc(-c2c3nc(c(-c4ccccc4)c4ccc([nH]4)c(-c4ccccc4)c4nc(c(-c5ccccc5)c5ccc2[nH]5)C=C4)C=C3)cc1	02_574450
O=C(Nc1ccncc1F)c1ccc(-c2c3nc(c(-c4ccccc4)c4ccc([nH]4)c(-c4ccccc4)c4nc(c(-c5ccccc5)c5ccc2[nH]5)C=C4)C=C3)cc1	02_817122
O=C(Nc1ccc(F)nc1)c1ccc(-c2c3nc(c(-c4ccccc4)c4ccc([nH]4)c(-c4ccccc4)c4nc(c(-c5ccccc5)c5ccc2[nH]5)C=C4)C=C3)cc1	02_819440
O=C(Nc1ncccc1F)c1ccc(-c2c3nc(c(-c4ccccc4)c4ccc([nH]4)c(-c4ccccc4)c4nc(c(-c5ccccc5)c5ccc2[nH]5)C=C4)C=C3)cc1	02_2762809
O=C(Nc1cccc(F)n1)c1ccc(-c2c3nc(c(-c4ccccc4)c4ccc([nH]4)c(-c4ccccc4)c4nc(c(-c5ccccc5)c5ccc2[nH]5)C=C4)C=C3)cc1	02_2761399
O=C(Nc1cccnc1F)c1ccc(-c2c3nc(c(-c4ccccc4)c4ccc([nH]4)c(-c4ccccc4)c4nc(c(-c5ccccc5)c5ccc2[nH]5)C=C4)C=C3)cc1	02_2762816
CC1=C(OC(=O)c2ccc(-c3c4nc(c(-c5ccccc5)c5ccc([nH]5)c(-c5ccccc5)c5nc(c(-c6ccccc6)c6ccc3[nH]6)C=C5)C=C4)cc2)C(=O)CC1	02_6660
Cn1nccc1COC(=O)c1ccc(-c2c3nc(c(-c4ccccc4)c4ccc([nH]4)c(-c4ccccc4)c4nc(c(-c5ccccc5)c5ccc2[nH]5)C=C4)C=C3)cc1	02_11815316
Cc1noc(NC(=O)c2ccc(-c3c4nc(c(-c5ccccc5)c5ccc([nH]5)c(-c5ccccc5)c5nc(c(-c6ccccc6)c6ccc3[nH]6)C=C5)C=C4)cc2)c1C	02_88317
Cc1[nH]cnc1COC(=O)c1ccc(-c2c3nc(c(-c4ccccc4)c4ccc([nH]4)c(-c4ccccc4)c4nc(c(-c5ccccc5)c5ccc2[nH]5)C=C4)C=C3)cc1	02_122433
Cn1ccnc1COC(=O)c1ccc(-c2c3nc(c(-c4ccccc4)c4ccc([nH]4)c(-c4ccccc4)c4nc(c(-c5ccccc5)c5ccc2[nH]5)C=C4)C=C3)cc1	02_573612
C#CC(CC)(CC)OC(=O)c1ccc(-c2c3nc(c(-c4ccccc4)c4ccc([nH]4)c(-c4ccccc4)c4nc(c(-c5ccccc5)c5ccc2[nH]5)C=C4)C=C3)cc1	02_22698
CCCCC#CCOC(=O)c1ccc(-c2c3nc(c(-c4ccccc4)c4ccc([nH]4)c(-c4ccccc4)c4nc(c(-c5ccccc5)c5ccc2[nH]5)C=C4)C=C3)cc1	02_535111
CCCC#CCCOC(=O)c1ccc(-c2c3nc(c(-c4ccccc4)c4ccc([nH]4)c(-c4ccccc4)c4nc(c(-c5ccccc5)c5ccc2[nH]5)C=C4)C=C3)cc1	02_84693
C#CCCCCCOC(=O)c1ccc(-c2c3nc(c(-c4ccccc4)c4ccc([nH]4)c(-c4ccccc4)c4nc(c(-c5ccccc5)c5ccc2[nH]5)C=C4)C=C3)cc1	02_11007849
O=C(Oc1cccnc1F)c1ccc(-c2c3nc(c(-c4ccccc4)c4ccc([nH]4)c(-c4ccccc4)c4nc(c(-c5ccccc5)c5ccc2[nH]5)C=C4)C=C3)cc1	02_2762785
O=C(Oc1cncc(F)c1)c1ccc(-c2c3nc(c(-c4ccccc4)c4ccc([nH]4)c(-c4ccccc4)c4nc(c(-c5ccccc5)c5ccc2[nH]5)C=C4)C=C3)cc1	02_2762906
CN1CC(=O)N=C1NC(=O)c1ccc(-c2c3nc(c(-c4ccccc4)c4ccc([nH]4)c(-c4ccccc4)c4nc(c(-c5ccccc5)c5ccc2[nH]5)C=C4)C=C3)cc1	02_588
O=C(NCc1cccs1)c1ccc(-c2c3nc(c(-c4ccccc4)c4ccc([nH]4)c(-c4ccccc4)c4nc(c(-c5ccccc5)c5ccc2[nH]5)C=C4)C=C3)cc1	02_34005
O=C(NCc1ccsc1)c1ccc(-c2c3nc(c(-c4ccccc4)c4ccc([nH]4)c(-c4ccccc4)c4nc(c(-c5ccccc5)c5ccc2[nH]5)C=C4)C=C3)cc1	02_2776381
O=C(NCC1CCCCC1)c1ccc(-c2c3nc(c(-c4ccccc4)c4ccc([nH]4)c(-c4ccccc4)c4nc(c(-c5ccccc5)c5ccc2[nH]5)C=C4)C=C3)cc1	02_76688
CC1CCC(NC(=O)c2ccc(-c3c4nc(c(-c5ccccc5)c5ccc([nH]5)c(-c5ccccc5)c5nc(c(-c6ccccc6)c6ccc3[nH]6)C=C5)C=C4)cc2)CC1	02_80604
O=C(NC1CCCCCC1)c1ccc(-c2c3nc(c(-c4ccccc4)c4ccc([nH]4)c(-c4ccccc4)c4nc(c(-c5ccccc5)c5ccc2[nH]5)C=C4)C=C3)cc1	02_2899
O=C(OCc1cccs1)c1ccc(-c2c3nc(c(-c4ccccc4)c4ccc([nH]4)c(-c4ccccc4)c4nc(c(-c5ccccc5)c5ccc2[nH]5)C=C4)C=C3)cc1	02_69467
O=C(OCc1ccsc1)c1ccc(-c2c3nc(c(-c4ccccc4)c4ccc([nH]4)c(-c4ccccc4)c4nc(c(-c5ccccc5)c5ccc2[nH]5)C=C4)C=C3)cc1	02_123570
Cc1cnc(NC(=O)c2ccc(-c3c4nc(c(-c5ccccc5)c5ccc([nH]5)c(-c5ccccc5)c5nc(c(-c6ccccc6)c6ccc3[nH]6)C=C5)C=C4)cc2)s1	02_351770
Cc1csc(NC(=O)c2ccc(-c3c4nc(c(-c5ccccc5)c5ccc([nH]5)c(-c5ccccc5)c5nc(c(-c6ccccc6)c6ccc3[nH]6)C=C5)C=C4)cc2)n1	02_74143
CCC=CCCCOC(=O)c1ccc(-c2c3nc(c(-c4ccccc4)c4ccc([nH]4)c(-c4ccccc4)c4nc(c(-c5ccccc5)c5ccc2[nH]5)C=C4)C=C3)cc1	02_5367536
CC1CCC(OC(=O)c2ccc(-c3c4nc(c(-c5ccccc5)c5ccc([nH]5)c(-c5ccccc5)c5nc(c(-c6ccccc6)c6ccc3[nH]6)C=C5)C=C4)cc2)CC1	02_11524
CCC1(OC(=O)c2ccc(-c3c4nc(c(-c5ccccc5)c5ccc([nH]5)c(-c5ccccc5)c5nc(c(-c6ccccc6)c6ccc3[nH]6)C=C5)C=C4)cc2)CCCC1	02_137018
CC1(OC(=O)c2ccc(-c3c4nc(c(-c5ccccc5)c5ccc([nH]5)c(-c5ccccc5)c5nc(c(-c6ccccc6)c6ccc3[nH]6)C=C5)C=C4)cc2)CCCCC1	02_11550
O=C(OCC1CCCCC1)c1ccc(-c2c3nc(c(-c4ccccc4)c4ccc([nH]4)c(-c4ccccc4)c4nc(c(-c5ccccc5)c5ccc2[nH]5)C=C4)C=C3)cc1	02_7507
O=C(OCCC1CCCC1)c1ccc(-c2c3nc(c(-c4ccccc4)c4ccc([nH]4)c(-c4ccccc4)c4nc(c(-c5ccccc5)c5ccc2[nH]5)C=C4)C=C3)cc1	02_69833
CCCCC=CCOC(=O)c1ccc(-c2c3nc(c(-c4ccccc4)c4ccc([nH]4)c(-c4ccccc4)c4nc(c(-c5ccccc5)c5ccc2[nH]5)C=C4)C=C3)cc1	02_5318017
O=C(OC1CCCCCC1)c1ccc(-c2c3nc(c(-c4ccccc4)c4ccc([nH]4)c(-c4ccccc4)c4nc(c(-c5ccccc5)c5ccc2[nH]5)C=C4)C=C3)cc1	02_10399
C=CCCCCCOC(=O)c1ccc(-c2c3nc(c(-c4ccccc4)c4ccc([nH]4)c(-c4ccccc4)c4nc(c(-c5ccccc5)c5ccc2[nH]5)C=C4)C=C3)cc1	02_543123
O=C(NN1CCCCCC1)c1ccc(-c2c3nc(c(-c4ccccc4)c4ccc([nH]4)c(-c4ccccc4)c4nc(c(-c5ccccc5)c5ccc2[nH]5)C=C4)C=C3)cc1	02_22198
CN1CCC(NC(=O)c2ccc(-c3c4nc(c(-c5ccccc5)c5ccc([nH]5)c(-c5ccccc5)c5nc(c(-c6ccccc6)c6ccc3[nH]6)C=C5)C=C4)cc2)CC1	02_2737531
O=C(NCCN1CCCC1)c1ccc(-c2c3nc(c(-c4ccccc4)c4ccc([nH]4)c(-c4ccccc4)c4nc(c(-c5ccccc5)c5ccc2[nH]5)C=C4)C=C3)cc1	02_1344
O=C(NCC1CCNCC1)c1ccc(-c2c3nc(c(-c4ccccc4)c4ccc([nH]4)c(-c4ccccc4)c4nc(c(-c5ccccc5)c5ccc2[nH]5)C=C4)C=C3)cc1	02_23527
O=C(ON1C(=O)CCC1=O)c1ccc(-c2c3nc(c(-c4ccccc4)c4ccc([nH]4)c(-c4ccccc4)c4nc(c(-c5ccccc5)c5ccc2[nH]5)C=C4)C=C3)cc1	02_80170
C=CC(=O)NCCOC(=O)c1ccc(-c2c3nc(c(-c4ccccc4)c4ccc([nH]4)c(-c4ccccc4)c4nc(c(-c5ccccc5)c5ccc2[nH]5)C=C4)C=C3)cc1	02_193628
COC(=O)C=C(C)NC(=O)c1ccc(-c2c3nc(c(-c4ccccc4)c4ccc([nH]4)c(-c4ccccc4)c4nc(c(-c5ccccc5)c5ccc2[nH]5)C=C4)C=C3)cc1	02_643918
O=C(OCc1cncs1)c1ccc(-c2c3nc(c(-c4ccccc4)c4ccc([nH]4)c(-c4ccccc4)c4nc(c(-c5ccccc5)c5ccc2[nH]5)C=C4)C=C3)cc1	02_2763216
O=C(OCc1nccs1)c1ccc(-c2c3nc(c(-c4ccccc4)c4ccc([nH]4)c(-c4ccccc4)c4nc(c(-c5ccccc5)c5ccc2[nH]5)C=C4)C=C3)cc1	02_2795213
Cc1nnc(NC(=O)c2ccc(-c3c4nc(c(-c5ccccc5)c5ccc([nH]5)c(-c5ccccc5)c5nc(c(-c6ccccc6)c6ccc3[nH]6)C=C5)C=C4)cc2)s1	02_66949
O=C(OCC1CCNCC1)c1ccc(-c2c3nc(c(-c4ccccc4)c4ccc([nH]4)c(-c4ccccc4)c4nc(c(-c5ccccc5)c5ccc2[nH]5)C=C4)C=C3)cc1	02_420771
O=C(NCC1CCOCC1)c1ccc(-c2c3nc(c(-c4ccccc4)c4ccc([nH]4)c(-c4ccccc4)c4nc(c(-c5ccccc5)c5ccc2[nH]5)C=C4)C=C3)cc1	02_2773210
O=C(OCCN1CCCC1)c1ccc(-c2c3nc(c(-c4ccccc4)c4ccc([nH]4)c(-c4ccccc4)c4nc(c(-c5ccccc5)c5ccc2[nH]5)C=C4)C=C3)cc1	02_76288
CN1CCC(OC(=O)c2ccc(-c3c4nc(c(-c5ccccc5)c5ccc([nH]5)c(-c5ccccc5)c5nc(c(-c6ccccc6)c6ccc3[nH]6)C=C5)C=C4)cc2)CC1	02_66048
CN1CCN(NC(=O)c2ccc(-c3c4nc(c(-c5ccccc5)c5ccc([nH]5)c(-c5ccccc5)c5nc(c(-c6ccccc6)c6ccc3[nH]6)C=C5)C=C4)cc2)CC1	02_81349
CCCC(CCC)NC(=O)c1ccc(-c2c3nc(c(-c4ccccc4)c4ccc([nH]4)c(-c4ccccc4)c4nc(c(-c5ccccc5)c5ccc2[nH]5)C=C4)C=C3)cc1	02_38665
CCCCCCCNC(=O)c1ccc(-c2c3nc(c(-c4ccccc4)c4ccc([nH]4)c(-c4ccccc4)c4nc(c(-c5ccccc5)c5ccc2[nH]5)C=C4)C=C3)cc1	02_8127
C=CC(=O)OCCOC(=O)c1ccc(-c2c3nc(c(-c4ccccc4)c4ccc([nH]4)c(-c4ccccc4)c4nc(c(-c5ccccc5)c5ccc2[nH]5)C=C4)C=C3)cc1	02_13165
O=C(Nc1nc(=S)[nH][nH]1)c1ccc(-c2c3nc(c(-c4ccccc4)c4ccc([nH]4)c(-c4ccccc4)c4nc(c(-c5ccccc5)c5ccc2[nH]5)C=C4)C=C3)cc1	02_2723869
C=COCCCCOC(=O)c1ccc(-c2c3nc(c(-c4ccccc4)c4ccc([nH]4)c(-c4ccccc4)c4nc(c(-c5ccccc5)c5ccc2[nH]5)C=C4)C=C3)cc1	02_87329
CCC1(COC(=O)c2ccc(-c3c4nc(c(-c5ccccc5)c5ccc([nH]5)c(-c5ccccc5)c5nc(c(-c6ccccc6)c6ccc3[nH]6)C=C5)C=C4)cc2)COC1	02_76444
CC(=O)CC(C)(C)OC(=O)c1ccc(-c2c3nc(c(-c4ccccc4)c4ccc([nH]4)c(-c4ccccc4)c4nc(c(-c5ccccc5)c5ccc2[nH]5)C=C4)C=C3)cc1	02_31256
O=C(OCC1CCOCC1)c1ccc(-c2c3nc(c(-c4ccccc4)c4ccc([nH]4)c(-c4ccccc4)c4nc(c(-c5ccccc5)c5ccc2[nH]5)C=C4)C=C3)cc1	02_2773573
CC(C)(C)C(=O)NNC(=O)c1ccc(-c2c3nc(c(-c4ccccc4)c4ccc([nH]4)c(-c4ccccc4)c4nc(c(-c5ccccc5)c5ccc2[nH]5)C=C4)C=C3)cc1	02_545147
C=CCNC(=S)NC(=O)c1ccc(-c2c3nc(c(-c4ccccc4)c4ccc([nH]4)c(-c4ccccc4)c4nc(c(-c5ccccc5)c5ccc2[nH]5)C=C4)C=C3)cc1	02_1549517
CCCCC(C)(C)OC(=O)c1ccc(-c2c3nc(c(-c4ccccc4)c4ccc([nH]4)c(-c4ccccc4)c4nc(c(-c5ccccc5)c5ccc2[nH]5)C=C4)C=C3)cc1	02_12240
CCC(CC)(CC)OC(=O)c1ccc(-c2c3nc(c(-c4ccccc4)c4ccc([nH]4)c(-c4ccccc4)c4nc(c(-c5ccccc5)c5ccc2[nH]5)C=C4)C=C3)cc1	02_11702
CCCC(CCC)OC(=O)c1ccc(-c2c3nc(c(-c4ccccc4)c4ccc([nH]4)c(-c4ccccc4)c4nc(c(-c5ccccc5)c5ccc2[nH]5)C=C4)C=C3)cc1	02_11513
CCCCCCCOC(=O)c1ccc(-c2c3nc(c(-c4ccccc4)c4ccc([nH]4)c(-c4ccccc4)c4nc(c(-c5ccccc5)c5ccc2[nH]5)C=C4)C=C3)cc1	02_8129
CC(C)C(OC(=O)c1ccc(-c2c3nc(c(-c4ccccc4)c4ccc([nH]4)c(-c4ccccc4)c4nc(c(-c5ccccc5)c5ccc2[nH]5)C=C4)C=C3)cc1)C(C)C	02_11752
CCCCNCCNC(=O)c1ccc(-c2c3nc(c(-c4ccccc4)c4ccc([nH]4)c(-c4ccccc4)c4nc(c(-c5ccccc5)c5ccc2[nH]5)C=C4)C=C3)cc1	02_519668
CCN(CC)CCNC(=O)c1ccc(-c2c3nc(c(-c4ccccc4)c4ccc([nH]4)c(-c4ccccc4)c4nc(c(-c5ccccc5)c5ccc2[nH]5)C=C4)C=C3)cc1	02_60993
CC(C)NCCCNC(=O)c1ccc(-c2c3nc(c(-c4ccccc4)c4ccc([nH]4)c(-c4ccccc4)c4nc(c(-c5ccccc5)c5ccc2[nH]5)C=C4)C=C3)cc1	02_76888
CCC(=O)NCCOC(=O)c1ccc(-c2c3nc(c(-c4ccccc4)c4ccc([nH]4)c(-c4ccccc4)c4nc(c(-c5ccccc5)c5ccc2[nH]5)C=C4)C=C3)cc1	02_87536
O=C(NCCC1OCCO1)c1ccc(-c2c3nc(c(-c4ccccc4)c4ccc([nH]4)c(-c4ccccc4)c4nc(c(-c5ccccc5)c5ccc2[nH]5)C=C4)C=C3)cc1	02_79827
C#Cc1cccc(NC(=O)c2ccc(-c3c4nc(c(-c5ccccc5)c5ccc([nH]5)c(-c5ccccc5)c5nc(c(-c6ccccc6)c6ccc3[nH]6)C=C5)C=C4)cc2)c1	02_104682
C#Cc1ccc(NC(=O)c2ccc(-c3c4nc(c(-c5ccccc5)c5ccc([nH]5)c(-c5ccccc5)c5nc(c(-c6ccccc6)c6ccc3[nH]6)C=C5)C=C4)cc2)cc1	02_3760025
CCN(CC)CCOC(=O)c1ccc(-c2c3nc(c(-c4ccccc4)c4ccc([nH]4)c(-c4ccccc4)c4nc(c(-c5ccccc5)c5ccc2[nH]5)C=C4)C=C3)cc1	02_7497
CCCOCCCNC(=O)c1ccc(-c2c3nc(c(-c4ccccc4)c4ccc([nH]4)c(-c4ccccc4)c4nc(c(-c5ccccc5)c5ccc2[nH]5)C=C4)C=C3)cc1	02_85579
CC(C)NCCCOC(=O)c1ccc(-c2c3nc(c(-c4ccccc4)c4ccc([nH]4)c(-c4ccccc4)c4nc(c(-c5ccccc5)c5ccc2[nH]5)C=C4)C=C3)cc1	02_2063457
CC(C)(C)NCCOC(=O)c1ccc(-c2c3nc(c(-c4ccccc4)c4ccc([nH]4)c(-c4ccccc4)c4nc(c(-c5ccccc5)c5ccc2[nH]5)C=C4)C=C3)cc1	02_78361
CCCCNCCOC(=O)c1ccc(-c2c3nc(c(-c4ccccc4)c4ccc([nH]4)c(-c4ccccc4)c4nc(c(-c5ccccc5)c5ccc2[nH]5)C=C4)C=C3)cc1	02_8132
CN(C)CCCCOC(=O)c1ccc(-c2c3nc(c(-c4ccccc4)c4ccc([nH]4)c(-c4ccccc4)c4nc(c(-c5ccccc5)c5ccc2[nH]5)C=C4)C=C3)cc1	02_83350
CCNCCCCOC(=O)c1ccc(-c2c3nc(c(-c4ccccc4)c4ccc([nH]4)c(-c4ccccc4)c4nc(c(-c5ccccc5)c5ccc2[nH]5)C=C4)C=C3)cc1	02_546882
COC(=O)C(C)(C)OC(=O)c1ccc(-c2c3nc(c(-c4ccccc4)c4ccc([nH]4)c(-c4ccccc4)c4nc(c(-c5ccccc5)c5ccc2[nH]5)C=C4)C=C3)cc1	02_75024
N#Cc1ccc(NC(=O)c2ccc(-c3c4nc(c(-c5ccccc5)c5ccc([nH]5)c(-c5ccccc5)c5nc(c(-c6ccccc6)c6ccc3[nH]6)C=C5)C=C4)cc2)cc1	02_13396
N#Cc1cccc(NC(=O)c2ccc(-c3c4nc(c(-c5ccccc5)c5ccc([nH]5)c(-c5ccccc5)c5nc(c(-c6ccccc6)c6ccc3[nH]6)C=C5)C=C4)cc2)c1	02_16702
N#Cc1ccccc1NC(=O)c1ccc(-c2c3nc(c(-c4ccccc4)c4ccc([nH]4)c(-c4ccccc4)c4nc(c(-c5ccccc5)c5ccc2[nH]5)C=C4)C=C3)cc1	02_72913
CC(=O)NC(=S)NC(=O)c1ccc(-c2c3nc(c(-c4ccccc4)c4ccc([nH]4)c(-c4ccccc4)c4nc(c(-c5ccccc5)c5ccc2[nH]5)C=C4)C=C3)cc1	02_2723593
CC(C)(C)OCCOC(=O)c1ccc(-c2c3nc(c(-c4ccccc4)c4ccc([nH]4)c(-c4ccccc4)c4nc(c(-c5ccccc5)c5ccc2[nH]5)C=C4)C=C3)cc1	02_24232
CCCCOCCOC(=O)c1ccc(-c2c3nc(c(-c4ccccc4)c4ccc([nH]4)c(-c4ccccc4)c4nc(c(-c5ccccc5)c5ccc2[nH]5)C=C4)C=C3)cc1	02_8133
CC(C)COCCOC(=O)c1ccc(-c2c3nc(c(-c4ccccc4)c4ccc([nH]4)c(-c4ccccc4)c4nc(c(-c5ccccc5)c5ccc2[nH]5)C=C4)C=C3)cc1	02_521158
O=C(OC1CCSCC1)c1ccc(-c2c3nc(c(-c4ccccc4)c4ccc([nH]4)c(-c4ccccc4)c4nc(c(-c5ccccc5)c5ccc2[nH]5)C=C4)C=C3)cc1	02_576296
N#Cc1ccccc1OC(=O)c1ccc(-c2c3nc(c(-c4ccccc4)c4ccc([nH]4)c(-c4ccccc4)c4nc(c(-c5ccccc5)c5ccc2[nH]5)C=C4)C=C3)cc1	02_11907
N#Cc1ccc(OC(=O)c2ccc(-c3c4nc(c(-c5ccccc5)c5ccc([nH]5)c(-c5ccccc5)c5nc(c(-c6ccccc6)c6ccc3[nH]6)C=C5)C=C4)cc2)cc1	02_13019
N#Cc1ccc(NC(=O)c2ccc(-c3c4nc(c(-c5ccccc5)c5ccc([nH]5)c(-c5ccccc5)c5nc(c(-c6ccccc6)c6ccc3[nH]6)C=C5)C=C4)cc2)nc1	02_818260
N#Cc1cccnc1NC(=O)c1ccc(-c2c3nc(c(-c4ccccc4)c4ccc([nH]4)c(-c4ccccc4)c4nc(c(-c5ccccc5)c5ccc2[nH]5)C=C4)C=C3)cc1	02_818259
C=Cc1ccc(NC(=O)c2ccc(-c3c4nc(c(-c5ccccc5)c5ccc([nH]5)c(-c5ccccc5)c5nc(c(-c6ccccc6)c6ccc3[nH]6)C=C5)C=C4)cc2)cc1	02_73700
CN(C)C(=S)NNC(=O)c1ccc(-c2c3nc(c(-c4ccccc4)c4ccc([nH]4)c(-c4ccccc4)c4nc(c(-c5ccccc5)c5ccc2[nH]5)C=C4)C=C3)cc1	02_2733700
N#Cc1ncccc1OC(=O)c1ccc(-c2c3nc(c(-c4ccccc4)c4ccc([nH]4)c(-c4ccccc4)c4nc(c(-c5ccccc5)c5ccc2[nH]5)C=C4)C=C3)cc1	02_101920
COCCOCCOC(=O)c1ccc(-c2c3nc(c(-c4ccccc4)c4ccc([nH]4)c(-c4ccccc4)c4nc(c(-c5ccccc5)c5ccc2[nH]5)C=C4)C=C3)cc1	02_8134
CC(C)SCCOC(=O)c1ccc(-c2c3nc(c(-c4ccccc4)c4ccc([nH]4)c(-c4ccccc4)c4nc(c(-c5ccccc5)c5ccc2[nH]5)C=C4)C=C3)cc1	02_101268
CCCSCCOC(=O)c1ccc(-c2c3nc(c(-c4ccccc4)c4ccc([nH]4)c(-c4ccccc4)c4nc(c(-c5ccccc5)c5ccc2[nH]5)C=C4)C=C3)cc1	02_89850
O=Cc1cccc(NC(=O)c2ccc(-c3c4nc(c(-c5ccccc5)c5ccc([nH]5)c(-c5ccccc5)c5nc(c(-c6ccccc6)c6ccc3[nH]6)C=C5)C=C4)cc2)c1	02_74366
O=Cc1ccc(NC(=O)c2ccc(-c3c4nc(c(-c5ccccc5)c5ccc([nH]5)c(-c5ccccc5)c5nc(c(-c6ccccc6)c6ccc3[nH]6)C=C5)C=C4)cc2)cc1	02_11158
O=C(ON=Cc1ccccc1)c1ccc(-c2c3nc(c(-c4ccccc4)c4ccc([nH]4)c(-c4ccccc4)c4nc(c(-c5ccccc5)c5ccc2[nH]5)C=C4)C=C3)cc1	02_5324611
O=C(NS(=O)(=O)C1CC1)c1ccc(-c2c3nc(c(-c4ccccc4)c4ccc([nH]4)c(-c4ccccc4)c4nc(c(-c5ccccc5)c5ccc2[nH]5)C=C4)C=C3)cc1	02_15765418
Cc1ccccc1CNC(=O)c1ccc(-c2c3nc(c(-c4ccccc4)c4ccc([nH]4)c(-c4ccccc4)c4nc(c(-c5ccccc5)c5ccc2[nH]5)C=C4)C=C3)cc1	02_6993
Cc1ccc(C)c(NC(=O)c2ccc(-c3c4nc(c(-c5ccccc5)c5ccc([nH]5)c(-c5ccccc5)c5nc(c(-c6ccccc6)c6ccc3[nH]6)C=C5)C=C4)cc2)c1	02_7259
Cc1cccc(C)c1NC(=O)c1ccc(-c2c3nc(c(-c4ccccc4)c4ccc([nH]4)c(-c4ccccc4)c4nc(c(-c5ccccc5)c5ccc2[nH]5)C=C4)C=C3)cc1	02_6896
Cc1cccc(NC(=O)c2ccc(-c3c4nc(c(-c5ccccc5)c5ccc([nH]5)c(-c5ccccc5)c5nc(c(-c6ccccc6)c6ccc3[nH]6)C=C5)C=C4)cc2)c1C	02_6893
Cc1cc(C)cc(NC(=O)c2ccc(-c3c4nc(c(-c5ccccc5)c5ccc([nH]5)c(-c5ccccc5)c5nc(c(-c6ccccc6)c6ccc3[nH]6)C=C5)C=C4)cc2)c1	02_7949
Cc1ccc(NC(=O)c2ccc(-c3c4nc(c(-c5ccccc5)c5ccc([nH]5)c(-c5ccccc5)c5nc(c(-c6ccccc6)c6ccc3[nH]6)C=C5)C=C4)cc2)c(C)c1	02_7250
Cc1ccc(NC(=O)c2ccc(-c3c4nc(c(-c5ccccc5)c5ccc([nH]5)c(-c5ccccc5)c5nc(c(-c6ccccc6)c6ccc3[nH]6)C=C5)C=C4)cc2)cc1C	02_7248
CCc1cccc(NC(=O)c2ccc(-c3c4nc(c(-c5ccccc5)c5ccc([nH]5)c(-c5ccccc5)c5nc(c(-c6ccccc6)c6ccc3[nH]6)C=C5)C=C4)cc2)c1	02_11475
CCc1ccccc1NC(=O)c1ccc(-c2c3nc(c(-c4ccccc4)c4ccc([nH]4)c(-c4ccccc4)c4nc(c(-c5ccccc5)c5ccc2[nH]5)C=C4)C=C3)cc1	02_11357
Cc1cccc(CNC(=O)c2ccc(-c3c4nc(c(-c5ccccc5)c5ccc([nH]5)c(-c5ccccc5)c5nc(c(-c6ccccc6)c6ccc3[nH]6)C=C5)C=C4)cc2)c1	02_66015
CCc1ccc(NC(=O)c2ccc(-c3c4nc(c(-c5ccccc5)c5ccc([nH]5)c(-c5ccccc5)c5nc(c(-c6ccccc6)c6ccc3[nH]6)C=C5)C=C4)cc2)cc1	02_11504
Cc1ccc(CNC(=O)c2ccc(-c3c4nc(c(-c5ccccc5)c5ccc([nH]5)c(-c5ccccc5)c5nc(c(-c6ccccc6)c6ccc3[nH]6)C=C5)C=C4)cc2)cc1	02_66035
O=C(NCCc1ccccc1)c1ccc(-c2c3nc(c(-c4ccccc4)c4ccc([nH]4)c(-c4ccccc4)c4nc(c(-c5ccccc5)c5ccc2[nH]5)C=C4)C=C3)cc1	02_1001
O=Cc1ccc(OC(=O)c2ccc(-c3c4nc(c(-c5ccccc5)c5ccc([nH]5)c(-c5ccccc5)c5nc(c(-c6ccccc6)c6ccc3[nH]6)C=C5)C=C4)cc2)cc1	02_126
O=Cc1ccccc1OC(=O)c1ccc(-c2c3nc(c(-c4ccccc4)c4ccc([nH]4)c(-c4ccccc4)c4nc(c(-c5ccccc5)c5ccc2[nH]5)C=C4)C=C3)cc1	02_6998
O=C(Oc1cccccc1=O)c1ccc(-c2c3nc(c(-c4ccccc4)c4ccc([nH]4)c(-c4ccccc4)c4nc(c(-c5ccccc5)c5ccc2[nH]5)C=C4)C=C3)cc1	02_10789
O=C(ON=Cc1ccncc1)c1ccc(-c2c3nc(c(-c4ccccc4)c4ccc([nH]4)c(-c4ccccc4)c4nc(c(-c5ccccc5)c5ccc2[nH]5)C=C4)C=C3)cc1	02_12764
O=C(ON=Cc1ccccn1)c1ccc(-c2c3nc(c(-c4ccccc4)c4ccc([nH]4)c(-c4ccccc4)c4nc(c(-c5ccccc5)c5ccc2[nH]5)C=C4)C=C3)cc1	02_13395
O=Cc1cccnc1NC(=O)c1ccc(-c2c3nc(c(-c4ccccc4)c4ccc([nH]4)c(-c4ccccc4)c4nc(c(-c5ccccc5)c5ccc2[nH]5)C=C4)C=C3)cc1	02_737633
O=Cc1ncccc1NC(=O)c1ccc(-c2c3nc(c(-c4ccccc4)c4ccc([nH]4)c(-c4ccccc4)c4nc(c(-c5ccccc5)c5ccc2[nH]5)C=C4)C=C3)cc1	02_12204009
O=C(OCCc1ccccc1)c1ccc(-c2c3nc(c(-c4ccccc4)c4ccc([nH]4)c(-c4ccccc4)c4nc(c(-c5ccccc5)c5ccc2[nH]5)C=C4)C=C3)cc1	02_6054
Cc1cccc(C)c1OC(=O)c1ccc(-c2c3nc(c(-c4ccccc4)c4ccc([nH]4)c(-c4ccccc4)c4nc(c(-c5ccccc5)c5ccc2[nH]5)C=C4)C=C3)cc1	02_11335
Cc1cccc(COC(=O)c2ccc(-c3c4nc(c(-c5ccccc5)c5ccc([nH]5)c(-c5ccccc5)c5nc(c(-c6ccccc6)c6ccc3[nH]6)C=C5)C=C4)cc2)c1	02_11476
Cc1ccc(COC(=O)c2ccc(-c3c4nc(c(-c5ccccc5)c5ccc([nH]5)c(-c5ccccc5)c5nc(c(-c6ccccc6)c6ccc3[nH]6)C=C5)C=C4)cc2)cc1	02_11505
Cc1ccccc1COC(=O)c1ccc(-c2c3nc(c(-c4ccccc4)c4ccc([nH]4)c(-c4ccccc4)c4nc(c(-c5ccccc5)c5ccc2[nH]5)C=C4)C=C3)cc1	02_6994
Cc1ccc(C)c(OC(=O)c2ccc(-c3c4nc(c(-c5ccccc5)c5ccc([nH]5)c(-c5ccccc5)c5nc(c(-c6ccccc6)c6ccc3[nH]6)C=C5)C=C4)cc2)c1	02_7267
CCc1ccc(OC(=O)c2ccc(-c3c4nc(c(-c5ccccc5)c5ccc([nH]5)c(-c5ccccc5)c5nc(c(-c6ccccc6)c6ccc3[nH]6)C=C5)C=C4)cc2)cc1	02_31242
CCc1cccc(OC(=O)c2ccc(-c3c4nc(c(-c5ccccc5)c5ccc([nH]5)c(-c5ccccc5)c5nc(c(-c6ccccc6)c6ccc3[nH]6)C=C5)C=C4)cc2)c1	02_12101
CCc1ccccc1OC(=O)c1ccc(-c2c3nc(c(-c4ccccc4)c4ccc([nH]4)c(-c4ccccc4)c4nc(c(-c5ccccc5)c5ccc2[nH]5)C=C4)C=C3)cc1	02_6997
O=C(NCCc1cccnc1)c1ccc(-c2c3nc(c(-c4ccccc4)c4ccc([nH]4)c(-c4ccccc4)c4nc(c(-c5ccccc5)c5ccc2[nH]5)C=C4)C=C3)cc1	02_854051
O=C(NCCc1ccccn1)c1ccc(-c2c3nc(c(-c4ccccc4)c4ccc([nH]4)c(-c4ccccc4)c4nc(c(-c5ccccc5)c5ccc2[nH]5)C=C4)C=C3)cc1	02_75919
Cc1cc(C)nc(NC(=O)c2ccc(-c3c4nc(c(-c5ccccc5)c5ccc([nH]5)c(-c5ccccc5)c5nc(c(-c6ccccc6)c6ccc3[nH]6)C=C5)C=C4)cc2)c1	02_21507
Cc1cc(NC(=O)c2ccc(-c3c4nc(c(-c5ccccc5)c5ccc([nH]5)c(-c5ccccc5)c5nc(c(-c6ccccc6)c6ccc3[nH]6)C=C5)C=C4)cc2)cc(C)n1	02_77047
O=C(NCCc1ccncc1)c1ccc(-c2c3nc(c(-c4ccccc4)c4ccc([nH]4)c(-c4ccccc4)c4nc(c(-c5ccccc5)c5ccc2[nH]5)C=C4)C=C3)cc1	02_83275
O=Nc1ccc(OC(=O)c2ccc(-c3c4nc(c(-c5ccccc5)c5ccc([nH]5)c(-c5ccccc5)c5nc(c(-c6ccccc6)c6ccc3[nH]6)C=C5)C=C4)cc2)cc1	02_7729
COc1ccccc1NC(=O)c1ccc(-c2c3nc(c(-c4ccccc4)c4ccc([nH]4)c(-c4ccccc4)c4nc(c(-c5ccccc5)c5ccc2[nH]5)C=C4)C=C3)cc1	02_7000
COc1cccc(NC(=O)c2ccc(-c3c4nc(c(-c5ccccc5)c5ccc([nH]5)c(-c5ccccc5)c5nc(c(-c6ccccc6)c6ccc3[nH]6)C=C5)C=C4)cc2)c1	02_10824
COc1ccc(NC(=O)c2ccc(-c3c4nc(c(-c5ccccc5)c5ccc([nH]5)c(-c5ccccc5)c5nc(c(-c6ccccc6)c6ccc3[nH]6)C=C5)C=C4)cc2)cc1	02_7732
Cc1cccc(COC(=O)c2ccc(-c3c4nc(c(-c5ccccc5)c5ccc([nH]5)c(-c5ccccc5)c5nc(c(-c6ccccc6)c6ccc3[nH]6)C=C5)C=C4)cc2)n1	02_70736
Cc1ccc(COC(=O)c2ccc(-c3c4nc(c(-c5ccccc5)c5ccc([nH]5)c(-c5ccccc5)c5nc(c(-c6ccccc6)c6ccc3[nH]6)C=C5)C=C4)cc2)cn1	02_11228788
O=C(OCCc1ccccn1)c1ccc(-c2c3nc(c(-c4ccccc4)c4ccc([nH]4)c(-c4ccccc4)c4nc(c(-c5ccccc5)c5ccc2[nH]5)C=C4)C=C3)cc1	02_7675
Cc1cc(NC(=O)c2ccc(-c3c4nc(c(-c5ccccc5)c5ccc([nH]5)c(-c5ccccc5)c5nc(c(-c6ccccc6)c6ccc3[nH]6)C=C5)C=C4)cc2)nc(C)n1	02_68039
Cc1cnc(CNC(=O)c2ccc(-c3c4nc(c(-c5ccccc5)c5ccc([nH]5)c(-c5ccccc5)c5nc(c(-c6ccccc6)c6ccc3[nH]6)C=C5)C=C4)cc2)cn1	02_2756496
Cc1cc(C)nc(NC(=O)c2ccc(-c3c4nc(c(-c5ccccc5)c5ccc([nH]5)c(-c5ccccc5)c5nc(c(-c6ccccc6)c6ccc3[nH]6)C=C5)C=C4)cc2)n1	02_13021
COc1ccc(OC(=O)c2ccc(-c3c4nc(c(-c5ccccc5)c5ccc([nH]5)c(-c5ccccc5)c5nc(c(-c6ccccc6)c6ccc3[nH]6)C=C5)C=C4)cc2)cc1	02_9015
COc1ccccc1OC(=O)c1ccc(-c2c3nc(c(-c4ccccc4)c4ccc([nH]4)c(-c4ccccc4)c4nc(c(-c5ccccc5)c5ccc2[nH]5)C=C4)C=C3)cc1	02_460
COc1cccc(OC(=O)c2ccc(-c3c4nc(c(-c5ccccc5)c5ccc([nH]5)c(-c5ccccc5)c5nc(c(-c6ccccc6)c6ccc3[nH]6)C=C5)C=C4)cc2)c1	02_9007
COc1ccnc(NC(=O)c2ccc(-c3c4nc(c(-c5ccccc5)c5ccc([nH]5)c(-c5ccccc5)c5nc(c(-c6ccccc6)c6ccc3[nH]6)C=C5)C=C4)cc2)c1	02_10898715
COc1cccc(NC(=O)c2ccc(-c3c4nc(c(-c5ccccc5)c5ccc([nH]5)c(-c5ccccc5)c5nc(c(-c6ccccc6)c6ccc3[nH]6)C=C5)C=C4)cc2)n1	02_580053
COc1ncccc1NC(=O)c1ccc(-c2c3nc(c(-c4ccccc4)c4ccc([nH]4)c(-c4ccccc4)c4nc(c(-c5ccccc5)c5ccc2[nH]5)C=C4)C=C3)cc1	02_2737488
COc1ccc(NC(=O)c2ccc(-c3c4nc(c(-c5ccccc5)c5ccc([nH]5)c(-c5ccccc5)c5nc(c(-c6ccccc6)c6ccc3[nH]6)C=C5)C=C4)cc2)cn1	02_81121
COc1cc(NC(=O)c2ccc(-c3c4nc(c(-c5ccccc5)c5ccc([nH]5)c(-c5ccccc5)c5nc(c(-c6ccccc6)c6ccc3[nH]6)C=C5)C=C4)cc2)ccn1	02_280891
Cc1nnc(NC(=O)c2ccc(-c3c4nc(c(-c5ccccc5)c5ccc([nH]5)c(-c5ccccc5)c5nc(c(-c6ccccc6)c6ccc3[nH]6)C=C5)C=C4)cc2)nc1C	02_87163
CS(=O)(=O)CCOC(=O)c1ccc(-c2c3nc(c(-c4ccccc4)c4ccc([nH]4)c(-c4ccccc4)c4nc(c(-c5ccccc5)c5ccc2[nH]5)C=C4)C=C3)cc1	02_84834
CN(C)S(=O)(=O)NC(=O)c1ccc(-c2c3nc(c(-c4ccccc4)c4ccc([nH]4)c(-c4ccccc4)c4nc(c(-c5ccccc5)c5ccc2[nH]5)C=C4)C=C3)cc1	02_134472
N#Cc1ccsc1NC(=O)c1ccc(-c2c3nc(c(-c4ccccc4)c4ccc([nH]4)c(-c4ccccc4)c4nc(c(-c5ccccc5)c5ccc2[nH]5)C=C4)C=C3)cc1	02_736607
C#CC1(OC(=O)c2ccc(-c3c4nc(c(-c5ccccc5)c5ccc([nH]5)c(-c5ccccc5)c5nc(c(-c6ccccc6)c6ccc3[nH]6)C=C5)C=C4)cc2)CCCCC1	02_6525
O=C(OCCOCCCl)c1ccc(-c2c3nc(c(-c4ccccc4)c4ccc([nH]4)c(-c4ccccc4)c4nc(c(-c5ccccc5)c5ccc2[nH]5)C=C4)C=C3)cc1	02_12361
O=C(OCCBr)c1ccc(-c2c3nc(c(-c4ccccc4)c4ccc([nH]4)c(-c4ccccc4)c4nc(c(-c5ccccc5)c5ccc2[nH]5)C=C4)C=C3)cc1	02_10898
Cc1cc(OC(=O)c2ccc(-c3c4nc(c(-c5ccccc5)c5ccc([nH]5)c(-c5ccccc5)c5nc(c(-c6ccccc6)c6ccc3[nH]6)C=C5)C=C4)cc2)cc(=O)[nH]1	02_54691419
Cc1nc(NC(=O)c2ccc(-c3c4nc(c(-c5ccccc5)c5ccc([nH]5)c(-c5ccccc5)c5nc(c(-c6ccccc6)c6ccc3[nH]6)C=C5)C=C4)cc2)cc(=O)[nH]1	02_135431330
Cc1cc(=O)[nH]c(NC(=O)c2ccc(-c3c4nc(c(-c5ccccc5)c5ccc([nH]5)c(-c5ccccc5)c5nc(c(-c6ccccc6)c6ccc3[nH]6)C=C5)C=C4)cc2)n1	02_135402055
Cc1cc(F)ccc1NC(=O)c1ccc(-c2c3nc(c(-c4ccccc4)c4ccc([nH]4)c(-c4ccccc4)c4nc(c(-c5ccccc5)c5ccc2[nH]5)C=C4)C=C3)cc1	02_67982
Cc1ccc(NC(=O)c2ccc(-c3c4nc(c(-c5ccccc5)c5ccc([nH]5)c(-c5ccccc5)c5nc(c(-c6ccccc6)c6ccc3[nH]6)C=C5)C=C4)cc2)c(F)c1	02_67984
O=C(NCc1ccc(F)cc1)c1ccc(-c2c3nc(c(-c4ccccc4)c4ccc([nH]4)c(-c4ccccc4)c4nc(c(-c5ccccc5)c5ccc2[nH]5)C=C4)C=C3)cc1	02_67326
Cc1ccc(NC(=O)c2ccc(-c3c4nc(c(-c5ccccc5)c5ccc([nH]5)c(-c5ccccc5)c5nc(c(-c6ccccc6)c6ccc3[nH]6)C=C5)C=C4)cc2)cc1F	02_9957
Cc1c(F)cccc1NC(=O)c1ccc(-c2c3nc(c(-c4ccccc4)c4ccc([nH]4)c(-c4ccccc4)c4nc(c(-c5ccccc5)c5ccc2[nH]5)C=C4)C=C3)cc1	02_285553
Cc1ccc(F)cc1NC(=O)c1ccc(-c2c3nc(c(-c4ccccc4)c4ccc([nH]4)c(-c4ccccc4)c4nc(c(-c5ccccc5)c5ccc2[nH]5)C=C4)C=C3)cc1	02_67774
O=C(NCc1ccccc1F)c1ccc(-c2c3nc(c(-c4ccccc4)c4ccc([nH]4)c(-c4ccccc4)c4nc(c(-c5ccccc5)c5ccc2[nH]5)C=C4)C=C3)cc1	02_66649
O=C(NCc1cccc(F)c1)c1ccc(-c2c3nc(c(-c4ccccc4)c4ccc([nH]4)c(-c4ccccc4)c4nc(c(-c5ccccc5)c5ccc2[nH]5)C=C4)C=C3)cc1	02_66853
Cc1cccc(F)c1NC(=O)c1ccc(-c2c3nc(c(-c4ccccc4)c4ccc([nH]4)c(-c4ccccc4)c4nc(c(-c5ccccc5)c5ccc2[nH]5)C=C4)C=C3)cc1	02_14155411
Cc1cccc(NC(=O)c2ccc(-c3c4nc(c(-c5ccccc5)c5ccc([nH]5)c(-c5ccccc5)c5nc(c(-c6ccccc6)c6ccc3[nH]6)C=C5)C=C4)cc2)c1F	02_22734623
Cc1cc(NC(=O)c2ccc(-c3c4nc(c(-c5ccccc5)c5ccc([nH]5)c(-c5ccccc5)c5nc(c(-c6ccccc6)c6ccc3[nH]6)C=C5)C=C4)cc2)ccc1F	02_67981
Cc1ccc(F)c(NC(=O)c2ccc(-c3c4nc(c(-c5ccccc5)c5ccc([nH]5)c(-c5ccccc5)c5nc(c(-c6ccccc6)c6ccc3[nH]6)C=C5)C=C4)cc2)c1	02_262970
O=C(OCCCn1cccc1)c1ccc(-c2c3nc(c(-c4ccccc4)c4ccc([nH]4)c(-c4ccccc4)c4nc(c(-c5ccccc5)c5ccc2[nH]5)C=C4)C=C3)cc1	02_12794991
O=C(NCCCn1ccnc1)c1ccc(-c2c3nc(c(-c4ccccc4)c4ccc([nH]4)c(-c4ccccc4)c4nc(c(-c5ccccc5)c5ccc2[nH]5)C=C4)C=C3)cc1	02_78736
O=C(Nc1ccccc1S)c1ccc(-c2c3nc(c(-c4ccccc4)c4ccc([nH]4)c(-c4ccccc4)c4nc(c(-c5ccccc5)c5ccc2[nH]5)C=C4)C=C3)cc1	02_8713
O=C(Nc1ccc(S)cc1)c1ccc(-c2c3nc(c(-c4ccccc4)c4ccc([nH]4)c(-c4ccccc4)c4nc(c(-c5ccccc5)c5ccc2[nH]5)C=C4)C=C3)cc1	02_14510
O=C(Nc1cccc(S)c1)c1ccc(-c2c3nc(c(-c4ccccc4)c4ccc([nH]4)c(-c4ccccc4)c4nc(c(-c5ccccc5)c5ccc2[nH]5)C=C4)C=C3)cc1	02_31577
O=C(NCCC1=CCCCC1)c1ccc(-c2c3nc(c(-c4ccccc4)c4ccc([nH]4)c(-c4ccccc4)c4nc(c(-c5ccccc5)c5ccc2[nH]5)C=C4)C=C3)cc1	02_76938
O=Cc1ccc(COC(=O)c2ccc(-c3c4nc(c(-c5ccccc5)c5ccc([nH]5)c(-c5ccccc5)c5nc(c(-c6ccccc6)c6ccc3[nH]6)C=C5)C=C4)cc2)o1	02_237332
Cc1cc(OC(=O)c2ccc(-c3c4nc(c(-c5ccccc5)c5ccc([nH]5)c(-c5ccccc5)c5nc(c(-c6ccccc6)c6ccc3[nH]6)C=C5)C=C4)cc2)cc(=O)o1	02_54675757
Cc1occc(=O)c1OC(=O)c1ccc(-c2c3nc(c(-c4ccccc4)c4ccc([nH]4)c(-c4ccccc4)c4nc(c(-c5ccccc5)c5ccc2[nH]5)C=C4)C=C3)cc1	02_8369
O=C(NNC(=O)c1ccco1)c1ccc(-c2c3nc(c(-c4ccccc4)c4ccc([nH]4)c(-c4ccccc4)c4nc(c(-c5ccccc5)c5ccc2[nH]5)C=C4)C=C3)cc1	02_18731
Cc1nc(OC(=O)c2ccc(-c3c4nc(c(-c5ccccc5)c5ccc([nH]5)c(-c5ccccc5)c5nc(c(-c6ccccc6)c6ccc3[nH]6)C=C5)C=C4)cc2)cc(=O)[nH]1	02_222672
Cc1cc(F)ccc1OC(=O)c1ccc(-c2c3nc(c(-c4ccccc4)c4ccc([nH]4)c(-c4ccccc4)c4nc(c(-c5ccccc5)c5ccc2[nH]5)C=C4)C=C3)cc1	02_136295
Cc1ccc(F)cc1OC(=O)c1ccc(-c2c3nc(c(-c4ccccc4)c4ccc([nH]4)c(-c4ccccc4)c4nc(c(-c5ccccc5)c5ccc2[nH]5)C=C4)C=C3)cc1	02_2774616
O=C(OCc1cccc(F)c1)c1ccc(-c2c3nc(c(-c4ccccc4)c4ccc([nH]4)c(-c4ccccc4)c4nc(c(-c5ccccc5)c5ccc2[nH]5)C=C4)C=C3)cc1	02_68008
Cc1cc(NC(=O)c2ccc(-c3c4nc(c(-c5ccccc5)c5ccc([nH]5)c(-c5ccccc5)c5nc(c(-c6ccccc6)c6ccc3[nH]6)C=C5)C=C4)cc2)ncc1F	02_22063670
CCC1=C(OC(=O)c2ccc(-c3c4nc(c(-c5ccccc5)c5ccc([nH]5)c(-c5ccccc5)c5nc(c(-c6ccccc6)c6ccc3[nH]6)C=C5)C=C4)cc2)C(=O)CC1	02_62752
O=C(Oc1cccc(S)c1)c1ccc(-c2c3nc(c(-c4ccccc4)c4ccc([nH]4)c(-c4ccccc4)c4nc(c(-c5ccccc5)c5ccc2[nH]5)C=C4)C=C3)cc1	02_2736613
CCCCC#CCCOC(=O)c1ccc(-c2c3nc(c(-c4ccccc4)c4ccc([nH]4)c(-c4ccccc4)c4nc(c(-c5ccccc5)c5ccc2[nH]5)C=C4)C=C3)cc1	02_84694
CCCCCC#CCOC(=O)c1ccc(-c2c3nc(c(-c4ccccc4)c4ccc([nH]4)c(-c4ccccc4)c4nc(c(-c5ccccc5)c5ccc2[nH]5)C=C4)C=C3)cc1	02_140750
C#CCCCCCCOC(=O)c1ccc(-c2c3nc(c(-c4ccccc4)c4ccc([nH]4)c(-c4ccccc4)c4nc(c(-c5ccccc5)c5ccc2[nH]5)C=C4)C=C3)cc1	02_70100
C=CCCCC=CCOC(=O)c1ccc(-c2c3nc(c(-c4ccccc4)c4ccc([nH]4)c(-c4ccccc4)c4nc(c(-c5ccccc5)c5ccc2[nH]5)C=C4)C=C3)cc1	02_32012
O=C(Nc1cc(=O)[nH]c(=O)[nH]1)c1ccc(-c2c3nc(c(-c4ccccc4)c4ccc([nH]4)c(-c4ccccc4)c4nc(c(-c5ccccc5)c5ccc2[nH]5)C=C4)C=C3)cc1	02_70120
O=C(Nc1c[nH]c(=O)[nH]c1=O)c1ccc(-c2c3nc(c(-c4ccccc4)c4ccc([nH]4)c(-c4ccccc4)c4nc(c(-c5ccccc5)c5ccc2[nH]5)C=C4)C=C3)cc1	02_13611
O=C(On1ccccc1=S)c1ccc(-c2c3nc(c(-c4ccccc4)c4ccc([nH]4)c(-c4ccccc4)c4nc(c(-c5ccccc5)c5ccc2[nH]5)C=C4)C=C3)cc1	02_1570
O=C(NCCc1cccs1)c1ccc(-c2c3nc(c(-c4ccccc4)c4ccc([nH]4)c(-c4ccccc4)c4nc(c(-c5ccccc5)c5ccc2[nH]5)C=C4)C=C3)cc1	02_116521
CCC1CCC(NC(=O)c2ccc(-c3c4nc(c(-c5ccccc5)c5ccc([nH]5)c(-c5ccccc5)c5nc(c(-c6ccccc6)c6ccc3[nH]6)C=C5)C=C4)cc2)CC1	02_420819
O=C(NCCC1CCCCC1)c1ccc(-c2c3nc(c(-c4ccccc4)c4ccc([nH]4)c(-c4ccccc4)c4nc(c(-c5ccccc5)c5ccc2[nH]5)C=C4)C=C3)cc1	02_20509
O=C(NC1CCCCCCC1)c1ccc(-c2c3nc(c(-c4ccccc4)c4ccc([nH]4)c(-c4ccccc4)c4nc(c(-c5ccccc5)c5ccc2[nH]5)C=C4)C=C3)cc1	02_2903
O=C(Nc1cccc(Cl)c1)c1ccc(-c2c3nc(c(-c4ccccc4)c4ccc([nH]4)c(-c4ccccc4)c4nc(c(-c5ccccc5)c5ccc2[nH]5)C=C4)C=C3)cc1	02_7932
O=C(Nc1ccccc1Cl)c1ccc(-c2c3nc(c(-c4ccccc4)c4ccc([nH]4)c(-c4ccccc4)c4nc(c(-c5ccccc5)c5ccc2[nH]5)C=C4)C=C3)cc1	02_7240
O=C(Nc1ccc(Cl)cc1)c1ccc(-c2c3nc(c(-c4ccccc4)c4ccc([nH]4)c(-c4ccccc4)c4nc(c(-c5ccccc5)c5ccc2[nH]5)C=C4)C=C3)cc1	02_7812
O=C(Oc1c[nH]c(=O)[nH]c1=O)c1ccc(-c2c3nc(c(-c4ccccc4)c4ccc([nH]4)c(-c4ccccc4)c4nc(c(-c5ccccc5)c5ccc2[nH]5)C=C4)C=C3)cc1	02_73268
O=C(Nc1nc(=O)[nH]c(=O)[nH]1)c1ccc(-c2c3nc(c(-c4ccccc4)c4ccc([nH]4)c(-c4ccccc4)c4nc(c(-c5ccccc5)c5ccc2[nH]5)C=C4)C=C3)cc1	02_12584
CC(C)(OC(=O)c1ccc(-c2c3nc(c(-c4ccccc4)c4ccc([nH]4)c(-c4ccccc4)c4nc(c(-c5ccccc5)c5ccc2[nH]5)C=C4)C=C3)cc1)C(F)(F)F	02_68182
O=C(OCCCC(F)(F)F)c1ccc(-c2c3nc(c(-c4ccccc4)c4ccc([nH]4)c(-c4ccccc4)c4nc(c(-c5ccccc5)c5ccc2[nH]5)C=C4)C=C3)cc1	02_136307
O=C(OCCc1ccsc1)c1ccc(-c2c3nc(c(-c4ccccc4)c4ccc([nH]4)c(-c4ccccc4)c4nc(c(-c5ccccc5)c5ccc2[nH]5)C=C4)C=C3)cc1	02_83731
O=C(OCCc1cccs1)c1ccc(-c2c3nc(c(-c4ccccc4)c4ccc([nH]4)c(-c4ccccc4)c4nc(c(-c5ccccc5)c5ccc2[nH]5)C=C4)C=C3)cc1	02_79400
C=CCCCCCCOC(=O)c1ccc(-c2c3nc(c(-c4ccccc4)c4ccc([nH]4)c(-c4ccccc4)c4nc(c(-c5ccccc5)c5ccc2[nH]5)C=C4)C=C3)cc1	02_83203
CCCCC=CCCOC(=O)c1ccc(-c2c3nc(c(-c4ccccc4)c4ccc([nH]4)c(-c4ccccc4)c4nc(c(-c5ccccc5)c5ccc2[nH]5)C=C4)C=C3)cc1	02_5364519
CC1CCC(COC(=O)c2ccc(-c3c4nc(c(-c5ccccc5)c5ccc([nH]5)c(-c5ccccc5)c5nc(c(-c6ccccc6)c6ccc3[nH]6)C=C5)C=C4)cc2)CC1	02_118193
CCC1(OC(=O)c2ccc(-c3c4nc(c(-c5ccccc5)c5ccc([nH]5)c(-c5ccccc5)c5nc(c(-c6ccccc6)c6ccc3[nH]6)C=C5)C=C4)cc2)CCCCC1	02_16021
O=C(OC1CCCCCCC1)c1ccc(-c2c3nc(c(-c4ccccc4)c4ccc([nH]4)c(-c4ccccc4)c4nc(c(-c5ccccc5)c5ccc2[nH]5)C=C4)C=C3)cc1	02_12766
O=C(OCCC1CCCCC1)c1ccc(-c2c3nc(c(-c4ccccc4)c4ccc([nH]4)c(-c4ccccc4)c4nc(c(-c5ccccc5)c5ccc2[nH]5)C=C4)C=C3)cc1	02_20508
CCCCCC=CCOC(=O)c1ccc(-c2c3nc(c(-c4ccccc4)c4ccc([nH]4)c(-c4ccccc4)c4nc(c(-c5ccccc5)c5ccc2[nH]5)C=C4)C=C3)cc1	02_5318599
CCC1CCC(OC(=O)c2ccc(-c3c4nc(c(-c5ccccc5)c5ccc([nH]5)c(-c5ccccc5)c5nc(c(-c6ccccc6)c6ccc3[nH]6)C=C5)C=C4)cc2)CC1	02_78293
CCC=CCCCCOC(=O)c1ccc(-c2c3nc(c(-c4ccccc4)c4ccc([nH]4)c(-c4ccccc4)c4nc(c(-c5ccccc5)c5ccc2[nH]5)C=C4)C=C3)cc1	02_5352837
O=C(NCCN1CCCCC1)c1ccc(-c2c3nc(c(-c4ccccc4)c4ccc([nH]4)c(-c4ccccc4)c4nc(c(-c5ccccc5)c5ccc2[nH]5)C=C4)C=C3)cc1	02_33944
O=C(NCCCN1CCCC1)c1ccc(-c2c3nc(c(-c4ccccc4)c4ccc([nH]4)c(-c4ccccc4)c4nc(c(-c5ccccc5)c5ccc2[nH]5)C=C4)C=C3)cc1	02_31670
O=C(Oc1cccc(Cl)c1)c1ccc(-c2c3nc(c(-c4ccccc4)c4ccc([nH]4)c(-c4ccccc4)c4nc(c(-c5ccccc5)c5ccc2[nH]5)C=C4)C=C3)cc1	02_7933
O=C(Nc1cccnc1Cl)c1ccc(-c2c3nc(c(-c4ccccc4)c4ccc([nH]4)c(-c4ccccc4)c4nc(c(-c5ccccc5)c5ccc2[nH]5)C=C4)C=C3)cc1	02_80528
O=C(Nc1cncc(Cl)c1)c1ccc(-c2c3nc(c(-c4ccccc4)c4ccc([nH]4)c(-c4ccccc4)c4nc(c(-c5ccccc5)c5ccc2[nH]5)C=C4)C=C3)cc1	02_818257
O=C(Nc1ccncc1Cl)c1ccc(-c2c3nc(c(-c4ccccc4)c4ccc([nH]4)c(-c4ccccc4)c4nc(c(-c5ccccc5)c5ccc2[nH]5)C=C4)C=C3)cc1	02_581853
O=C(Nc1cnccc1Cl)c1ccc(-c2c3nc(c(-c4ccccc4)c4ccc([nH]4)c(-c4ccccc4)c4nc(c(-c5ccccc5)c5ccc2[nH]5)C=C4)C=C3)cc1	02_581932
O=C(Nc1ccc(Cl)nc1)c1ccc(-c2c3nc(c(-c4ccccc4)c4ccc([nH]4)c(-c4ccccc4)c4nc(c(-c5ccccc5)c5ccc2[nH]5)C=C4)C=C3)cc1	02_79305
O=C(Nc1cccc(Cl)n1)c1ccc(-c2c3nc(c(-c4ccccc4)c4ccc([nH]4)c(-c4ccccc4)c4nc(c(-c5ccccc5)c5ccc2[nH]5)C=C4)C=C3)cc1	02_206246
O=C(Nc1ccc(Cl)cn1)c1ccc(-c2c3nc(c(-c4ccccc4)c4ccc([nH]4)c(-c4ccccc4)c4nc(c(-c5ccccc5)c5ccc2[nH]5)C=C4)C=C3)cc1	02_66174
O=C(Nc1ccnc(Cl)c1)c1ccc(-c2c3nc(c(-c4ccccc4)c4ccc([nH]4)c(-c4ccccc4)c4nc(c(-c5ccccc5)c5ccc2[nH]5)C=C4)C=C3)cc1	02_84432
O=C(Nc1cc(Cl)ccn1)c1ccc(-c2c3nc(c(-c4ccccc4)c4ccc([nH]4)c(-c4ccccc4)c4nc(c(-c5ccccc5)c5ccc2[nH]5)C=C4)C=C3)cc1	02_581866
O=C(Nc1ncccc1Cl)c1ccc(-c2c3nc(c(-c4ccccc4)c4ccc([nH]4)c(-c4ccccc4)c4nc(c(-c5ccccc5)c5ccc2[nH]5)C=C4)C=C3)cc1	02_693267
O=C(Nc1[nH]c(=O)ncc1F)c1ccc(-c2c3nc(c(-c4ccccc4)c4ccc([nH]4)c(-c4ccccc4)c4nc(c(-c5ccccc5)c5ccc2[nH]5)C=C4)C=C3)cc1	02_3366
O=C(Nc1cccc(F)c1F)c1ccc(-c2c3nc(c(-c4ccccc4)c4ccc([nH]4)c(-c4ccccc4)c4nc(c(-c5ccccc5)c5ccc2[nH]5)C=C4)C=C3)cc1	02_78278
O=C(Nc1ccc(F)c(F)c1)c1ccc(-c2c3nc(c(-c4ccccc4)c4ccc([nH]4)c(-c4ccccc4)c4nc(c(-c5ccccc5)c5ccc2[nH]5)C=C4)C=C3)cc1	02_77469
O=C(Nc1cc(F)cc(F)c1)c1ccc(-c2c3nc(c(-c4ccccc4)c4ccc([nH]4)c(-c4ccccc4)c4nc(c(-c5ccccc5)c5ccc2[nH]5)C=C4)C=C3)cc1	02_96595
O=C(Nc1ccc(F)cc1F)c1ccc(-c2c3nc(c(-c4ccccc4)c4ccc([nH]4)c(-c4ccccc4)c4nc(c(-c5ccccc5)c5ccc2[nH]5)C=C4)C=C3)cc1	02_9709
O=C(Nc1c(F)cccc1F)c1ccc(-c2c3nc(c(-c4ccccc4)c4ccc([nH]4)c(-c4ccccc4)c4nc(c(-c5ccccc5)c5ccc2[nH]5)C=C4)C=C3)cc1	02_79647
O=C(Nc1cc(F)ccc1F)c1ccc(-c2c3nc(c(-c4ccccc4)c4ccc([nH]4)c(-c4ccccc4)c4nc(c(-c5ccccc5)c5ccc2[nH]5)C=C4)C=C3)cc1	02_67775
CCOC(=O)C=C(C)NC(=O)c1ccc(-c2c3nc(c(-c4ccccc4)c4ccc([nH]4)c(-c4ccccc4)c4nc(c(-c5ccccc5)c5ccc2[nH]5)C=C4)C=C3)cc1	02_95308
O=C(OCCN1CCCC1=O)c1ccc(-c2c3nc(c(-c4ccccc4)c4ccc([nH]4)c(-c4ccccc4)c4nc(c(-c5ccccc5)c5ccc2[nH]5)C=C4)C=C3)cc1	02_76980
O=C(OCCC1CCNCC1)c1ccc(-c2c3nc(c(-c4ccccc4)c4ccc([nH]4)c(-c4ccccc4)c4nc(c(-c5ccccc5)c5ccc2[nH]5)C=C4)C=C3)cc1	02_73953
O=C(OCCN1CCCCC1)c1ccc(-c2c3nc(c(-c4ccccc4)c4ccc([nH]4)c(-c4ccccc4)c4nc(c(-c5ccccc5)c5ccc2[nH]5)C=C4)C=C3)cc1	02_18232
CN1CCC(COC(=O)c2ccc(-c3c4nc(c(-c5ccccc5)c5ccc([nH]5)c(-c5ccccc5)c5nc(c(-c6ccccc6)c6ccc3[nH]6)C=C5)C=C4)cc2)CC1	02_271971
O=C(NCCN1CCNCC1)c1ccc(-c2c3nc(c(-c4ccccc4)c4ccc([nH]4)c(-c4ccccc4)c4nc(c(-c5ccccc5)c5ccc2[nH]5)C=C4)C=C3)cc1	02_8795
CC(C)(C)CC(C)(C)NC(=O)c1ccc(-c2c3nc(c(-c4ccccc4)c4ccc([nH]4)c(-c4ccccc4)c4nc(c(-c5ccccc5)c5ccc2[nH]5)C=C4)C=C3)cc1	02_61017
CCCCCCCCNC(=O)c1ccc(-c2c3nc(c(-c4ccccc4)c4ccc([nH]4)c(-c4ccccc4)c4nc(c(-c5ccccc5)c5ccc2[nH]5)C=C4)C=C3)cc1	02_8143
O=C(Oc1cccnc1Cl)c1ccc(-c2c3nc(c(-c4ccccc4)c4ccc([nH]4)c(-c4ccccc4)c4nc(c(-c5ccccc5)c5ccc2[nH]5)C=C4)C=C3)cc1	02_81136
O=C(Oc1cncc(Cl)c1)c1ccc(-c2c3nc(c(-c4ccccc4)c4ccc([nH]4)c(-c4ccccc4)c4nc(c(-c5ccccc5)c5ccc2[nH]5)C=C4)C=C3)cc1	02_582305
O=C(Nc1nccnc1Cl)c1ccc(-c2c3nc(c(-c4ccccc4)c4ccc([nH]4)c(-c4ccccc4)c4nc(c(-c5ccccc5)c5ccc2[nH]5)C=C4)C=C3)cc1	02_276224
O=C(Nc1cnc(Cl)cn1)c1ccc(-c2c3nc(c(-c4ccccc4)c4ccc([nH]4)c(-c4ccccc4)c4nc(c(-c5ccccc5)c5ccc2[nH]5)C=C4)C=C3)cc1	02_12808419
O=C(Nc1cc(Cl)ncn1)c1ccc(-c2c3nc(c(-c4ccccc4)c4ccc([nH]4)c(-c4ccccc4)c4nc(c(-c5ccccc5)c5ccc2[nH]5)C=C4)C=C3)cc1	02_238012
O=C(Nc1ncc(Cl)cn1)c1ccc(-c2c3nc(c(-c4ccccc4)c4ccc([nH]4)c(-c4ccccc4)c4nc(c(-c5ccccc5)c5ccc2[nH]5)C=C4)C=C3)cc1	02_79479
O=C(Nc1cncc(Cl)n1)c1ccc(-c2c3nc(c(-c4ccccc4)c4ccc([nH]4)c(-c4ccccc4)c4nc(c(-c5ccccc5)c5ccc2[nH]5)C=C4)C=C3)cc1	02_118458
O=C(Nc1ccc(Cl)nn1)c1ccc(-c2c3nc(c(-c4ccccc4)c4ccc([nH]4)c(-c4ccccc4)c4nc(c(-c5ccccc5)c5ccc2[nH]5)C=C4)C=C3)cc1	02_21643
O=C(Nc1ccnc(Cl)n1)c1ccc(-c2c3nc(c(-c4ccccc4)c4ccc([nH]4)c(-c4ccccc4)c4nc(c(-c5ccccc5)c5ccc2[nH]5)C=C4)C=C3)cc1	02_345752
O=C(Nc1cncnc1Cl)c1ccc(-c2c3nc(c(-c4ccccc4)c4ccc([nH]4)c(-c4ccccc4)c4nc(c(-c5ccccc5)c5ccc2[nH]5)C=C4)C=C3)cc1	02_13404541
O=C(Oc1ccc(F)cc1F)c1ccc(-c2c3nc(c(-c4ccccc4)c4ccc([nH]4)c(-c4ccccc4)c4nc(c(-c5ccccc5)c5ccc2[nH]5)C=C4)C=C3)cc1	02_123051
O=C(Oc1cc(F)cc(F)c1)c1ccc(-c2c3nc(c(-c4ccccc4)c4ccc([nH]4)c(-c4ccccc4)c4nc(c(-c5ccccc5)c5ccc2[nH]5)C=C4)C=C3)cc1	02_75928
O=C(Oc1cccc(F)c1F)c1ccc(-c2c3nc(c(-c4ccccc4)c4ccc([nH]4)c(-c4ccccc4)c4nc(c(-c5ccccc5)c5ccc2[nH]5)C=C4)C=C3)cc1	02_80879
C=C(C)C(=O)OCCOC(=O)c1ccc(-c2c3nc(c(-c4ccccc4)c4ccc([nH]4)c(-c4ccccc4)c4nc(c(-c5ccccc5)c5ccc2[nH]5)C=C4)C=C3)cc1	02_13360
C=C(COC(=O)c1ccc(-c2c3nc(c(-c4ccccc4)c4ccc([nH]4)c(-c4ccccc4)c4nc(c(-c5ccccc5)c5ccc2[nH]5)C=C4)C=C3)cc1)C(=O)OCC	02_24827
CSc1n[nH]c(NC(=O)c2ccc(-c3c4nc(c(-c5ccccc5)c5ccc([nH]5)c(-c5ccccc5)c5nc(c(-c6ccccc6)c6ccc3[nH]6)C=C5)C=C4)cc2)n1	02_78471
O=C(OCCN1CCNCC1)c1ccc(-c2c3nc(c(-c4ccccc4)c4ccc([nH]4)c(-c4ccccc4)c4nc(c(-c5ccccc5)c5ccc2[nH]5)C=C4)C=C3)cc1	02_7677
O=C(NCCN1CCOCC1)c1ccc(-c2c3nc(c(-c4ccccc4)c4ccc([nH]4)c(-c4ccccc4)c4nc(c(-c5ccccc5)c5ccc2[nH]5)C=C4)C=C3)cc1	02_408285
CC(=O)NCCCCNC(=O)c1ccc(-c2c3nc(c(-c4ccccc4)c4ccc([nH]4)c(-c4ccccc4)c4nc(c(-c5ccccc5)c5ccc2[nH]5)C=C4)C=C3)cc1	02_122356
CC(C)(C)CC(C)(C)OC(=O)c1ccc(-c2c3nc(c(-c4ccccc4)c4ccc([nH]4)c(-c4ccccc4)c4nc(c(-c5ccccc5)c5ccc2[nH]5)C=C4)C=C3)cc1	02_94740
CCCC(C)(CCC)OC(=O)c1ccc(-c2c3nc(c(-c4ccccc4)c4ccc([nH]4)c(-c4ccccc4)c4nc(c(-c5ccccc5)c5ccc2[nH]5)C=C4)C=C3)cc1	02_136394
CCCCCCCCOC(=O)c1ccc(-c2c3nc(c(-c4ccccc4)c4ccc([nH]4)c(-c4ccccc4)c4nc(c(-c5ccccc5)c5ccc2[nH]5)C=C4)C=C3)cc1	02_957
CC(C)CCC(C)(C)OC(=O)c1ccc(-c2c3nc(c(-c4ccccc4)c4ccc([nH]4)c(-c4ccccc4)c4nc(c(-c5ccccc5)c5ccc2[nH]5)C=C4)C=C3)cc1	02_19506
CCC(CC)(OC(=O)c1ccc(-c2c3nc(c(-c4ccccc4)c4ccc([nH]4)c(-c4ccccc4)c4nc(c(-c5ccccc5)c5ccc2[nH]5)C=C4)C=C3)cc1)C(C)C	02_136390
CCCCCC(C)(C)OC(=O)c1ccc(-c2c3nc(c(-c4ccccc4)c4ccc([nH]4)c(-c4ccccc4)c4nc(c(-c5ccccc5)c5ccc2[nH]5)C=C4)C=C3)cc1	02_12242
CC(C)C(C)(OC(=O)c1ccc(-c2c3nc(c(-c4ccccc4)c4ccc([nH]4)c(-c4ccccc4)c4nc(c(-c5ccccc5)c5ccc2[nH]5)C=C4)C=C3)cc1)C(C)C	02_520484
CCN(CC)CCCNC(=O)c1ccc(-c2c3nc(c(-c4ccccc4)c4ccc([nH]4)c(-c4ccccc4)c4nc(c(-c5ccccc5)c5ccc2[nH]5)C=C4)C=C3)cc1	02_61011
CN(C)CC(C)(C)CNC(=O)c1ccc(-c2c3nc(c(-c4ccccc4)c4ccc([nH]4)c(-c4ccccc4)c4nc(c(-c5ccccc5)c5ccc2[nH]5)C=C4)C=C3)cc1	02_104477
O=C(OCCN1CCOCC1)c1ccc(-c2c3nc(c(-c4ccccc4)c4ccc([nH]4)c(-c4ccccc4)c4nc(c(-c5ccccc5)c5ccc2[nH]5)C=C4)C=C3)cc1	02_61163
CC(C)=NNC(=S)NC(=O)c1ccc(-c2c3nc(c(-c4ccccc4)c4ccc([nH]4)c(-c4ccccc4)c4nc(c(-c5ccccc5)c5ccc2[nH]5)C=C4)C=C3)cc1	02_2770166
CCN(CC)CCCOC(=O)c1ccc(-c2c3nc(c(-c4ccccc4)c4ccc([nH]4)c(-c4ccccc4)c4nc(c(-c5ccccc5)c5ccc2[nH]5)C=C4)C=C3)cc1	02_12159
CCCCOCCCNC(=O)c1ccc(-c2c3nc(c(-c4ccccc4)c4ccc([nH]4)c(-c4ccccc4)c4nc(c(-c5ccccc5)c5ccc2[nH]5)C=C4)C=C3)cc1	02_85461
CN(C)CC(C)(C)COC(=O)c1ccc(-c2c3nc(c(-c4ccccc4)c4ccc([nH]4)c(-c4ccccc4)c4nc(c(-c5ccccc5)c5ccc2[nH]5)C=C4)C=C3)cc1	02_87919
CC(C)NCCCCOC(=O)c1ccc(-c2c3nc(c(-c4ccccc4)c4ccc([nH]4)c(-c4ccccc4)c4nc(c(-c5ccccc5)c5ccc2[nH]5)C=C4)C=C3)cc1	02_12950986
O=C(OCC(F)(F)C(F)F)c1ccc(-c2c3nc(c(-c4ccccc4)c4ccc([nH]4)c(-c4ccccc4)c4nc(c(-c5ccccc5)c5ccc2[nH]5)C=C4)C=C3)cc1	02_6441
N#CCC(NC(=O)c1ccc(-c2c3nc(c(-c4ccccc4)c4ccc([nH]4)c(-c4ccccc4)c4nc(c(-c5ccccc5)c5ccc2[nH]5)C=C4)C=C3)cc1)=C(C#N)C#N	02_13356
CC(C)(C)OC(=O)COC(=O)c1ccc(-c2c3nc(c(-c4ccccc4)c4ccc([nH]4)c(-c4ccccc4)c4nc(c(-c5ccccc5)c5ccc2[nH]5)C=C4)C=C3)cc1	02_11815394
C=COCCOCCOC(=O)c1ccc(-c2c3nc(c(-c4ccccc4)c4ccc([nH]4)c(-c4ccccc4)c4nc(c(-c5ccccc5)c5ccc2[nH]5)C=C4)C=C3)cc1	02_13581
CCOC(=O)C(C)(C)OC(=O)c1ccc(-c2c3nc(c(-c4ccccc4)c4ccc([nH]4)c(-c4ccccc4)c4nc(c(-c5ccccc5)c5ccc2[nH]5)C=C4)C=C3)cc1	02_6653
O=C(OCC#Cc1ccccc1)c1ccc(-c2c3nc(c(-c4ccccc4)c4ccc([nH]4)c(-c4ccccc4)c4nc(c(-c5ccccc5)c5ccc2[nH]5)C=C4)C=C3)cc1	02_123115
CC(C)(C)OC(=O)NNC(=O)c1ccc(-c2c3nc(c(-c4ccccc4)c4ccc([nH]4)c(-c4ccccc4)c4nc(c(-c5ccccc5)c5ccc2[nH]5)C=C4)C=C3)cc1	02_70091
CN(C)CC(=O)N(C)OC(=O)c1ccc(-c2c3nc(c(-c4ccccc4)c4ccc([nH]4)c(-c4ccccc4)c4nc(c(-c5ccccc5)c5ccc2[nH]5)C=C4)C=C3)cc1	02_11040741
Cc1ccc(NC(=O)c2ccc(-c3c4nc(c(-c5ccccc5)c5ccc([nH]5)c(-c5ccccc5)c5nc(c(-c6ccccc6)c6ccc3[nH]6)C=C5)C=C4)cc2)cc1C#N	02_2735365
O=C(Nc1cccc2[nH]ccc12)c1ccc(-c2c3nc(c(-c4ccccc4)c4ccc([nH]4)c(-c4ccccc4)c4nc(c(-c5ccccc5)c5ccc2[nH]5)C=C4)C=C3)cc1	02_583431
N#CCc1ccc(NC(=O)c2ccc(-c3c4nc(c(-c5ccccc5)c5ccc([nH]5)c(-c5ccccc5)c5nc(c(-c6ccccc6)c6ccc3[nH]6)C=C5)C=C4)cc2)cc1	02_77000
Cc1ccc(C#N)c(NC(=O)c2ccc(-c3c4nc(c(-c5ccccc5)c5ccc([nH]5)c(-c5ccccc5)c5nc(c(-c6ccccc6)c6ccc3[nH]6)C=C5)C=C4)cc2)c1	02_2801276
O=C(Nc1ccc2[nH]ccc2c1)c1ccc(-c2c3nc(c(-c4ccccc4)c4ccc([nH]4)c(-c4ccccc4)c4nc(c(-c5ccccc5)c5ccc2[nH]5)C=C4)C=C3)cc1	02_78867
O=C(Nc1ccc2cc[nH]c2c1)c1ccc(-c2c3nc(c(-c4ccccc4)c4ccc([nH]4)c(-c4ccccc4)c4nc(c(-c5ccccc5)c5ccc2[nH]5)C=C4)C=C3)cc1	02_256096
Cc1ccc(NC(=O)c2ccc(-c3c4nc(c(-c5ccccc5)c5ccc([nH]5)c(-c5ccccc5)c5nc(c(-c6ccccc6)c6ccc3[nH]6)C=C5)C=C4)cc2)c(C#N)c1	02_242778
Cc1cc(C#N)ccc1NC(=O)c1ccc(-c2c3nc(c(-c4ccccc4)c4ccc([nH]4)c(-c4ccccc4)c4nc(c(-c5ccccc5)c5ccc2[nH]5)C=C4)C=C3)cc1	02_7010316
CCCCNC(=S)NC(=O)c1ccc(-c2c3nc(c(-c4ccccc4)c4ccc([nH]4)c(-c4ccccc4)c4nc(c(-c5ccccc5)c5ccc2[nH]5)C=C4)C=C3)cc1	02_1551919
N#Cc1nc(NC(=O)c2ccc(-c3c4nc(c(-c5ccccc5)c5ccc([nH]5)c(-c5ccccc5)c5nc(c(-c6ccccc6)c6ccc3[nH]6)C=C5)C=C4)cc2)[nH]c1C#N	02_170446
CC(C)(C)OC(=O)NOC(=O)c1ccc(-c2c3nc(c(-c4ccccc4)c4ccc([nH]4)c(-c4ccccc4)c4nc(c(-c5ccccc5)c5ccc2[nH]5)C=C4)C=C3)cc1	02_97534
O=C(Oc1ccc2[nH]ccc2c1)c1ccc(-c2c3nc(c(-c4ccccc4)c4ccc([nH]4)c(-c4ccccc4)c4nc(c(-c5ccccc5)c5ccc2[nH]5)C=C4)C=C3)cc1	02_16054
O=C(Oc1cccc2[nH]ccc12)c1ccc(-c2c3nc(c(-c4ccccc4)c4ccc([nH]4)c(-c4ccccc4)c4nc(c(-c5ccccc5)c5ccc2[nH]5)C=C4)C=C3)cc1	02_75421
N#Cc1cccc(COC(=O)c2ccc(-c3c4nc(c(-c5ccccc5)c5ccc([nH]5)c(-c5ccccc5)c5nc(c(-c6ccccc6)c6ccc3[nH]6)C=C5)C=C4)cc2)c1	02_2734677
N#CCc1ccc(OC(=O)c2ccc(-c3c4nc(c(-c5ccccc5)c5ccc([nH]5)c(-c5ccccc5)c5nc(c(-c6ccccc6)c6ccc3[nH]6)C=C5)C=C4)cc2)cc1	02_26548
O=C(Nc1ccc2[nH]ncc2c1)c1ccc(-c2c3nc(c(-c4ccccc4)c4ccc([nH]4)c(-c4ccccc4)c4nc(c(-c5ccccc5)c5ccc2[nH]5)C=C4)C=C3)cc1	02_88012
O=C(Nc1ccc2nc[nH]c2c1)c1ccc(-c2c3nc(c(-c4ccccc4)c4ccc([nH]4)c(-c4ccccc4)c4nc(c(-c5ccccc5)c5ccc2[nH]5)C=C4)C=C3)cc1	02_13623
O=C(Nc1nc2ccccc2[nH]1)c1ccc(-c2c3nc(c(-c4ccccc4)c4ccc([nH]4)c(-c4ccccc4)c4nc(c(-c5ccccc5)c5ccc2[nH]5)C=C4)C=C3)cc1	02_13624
O=C(Nc1ccc2cn[nH]c2c1)c1ccc(-c2c3nc(c(-c4ccccc4)c4ccc([nH]4)c(-c4ccccc4)c4nc(c(-c5ccccc5)c5ccc2[nH]5)C=C4)C=C3)cc1	02_81423
CCOC(=O)C(=S)NC(=O)c1ccc(-c2c3nc(c(-c4ccccc4)c4ccc([nH]4)c(-c4ccccc4)c4nc(c(-c5ccccc5)c5ccc2[nH]5)C=C4)C=C3)cc1	02_2733398
CCOC(CNC(=O)c1ccc(-c2c3nc(c(-c4ccccc4)c4ccc([nH]4)c(-c4ccccc4)c4nc(c(-c5ccccc5)c5ccc2[nH]5)C=C4)C=C3)cc1)OCC	02_69524
COC(CCCNC(=O)c1ccc(-c2c3nc(c(-c4ccccc4)c4ccc([nH]4)c(-c4ccccc4)c4nc(c(-c5ccccc5)c5ccc2[nH]5)C=C4)C=C3)cc1)OC	02_5463803
CN(C)CCOCCOC(=O)c1ccc(-c2c3nc(c(-c4ccccc4)c4ccc([nH]4)c(-c4ccccc4)c4nc(c(-c5ccccc5)c5ccc2[nH]5)C=C4)C=C3)cc1	02_74348
O=C(NC1Cc2ccccc2C1)c1ccc(-c2c3nc(c(-c4ccccc4)c4ccc([nH]4)c(-c4ccccc4)c4nc(c(-c5ccccc5)c5ccc2[nH]5)C=C4)C=C3)cc1	02_76310
O=C(Nc1ccc2c(c1)CCC2)c1ccc(-c2c3nc(c(-c4ccccc4)c4ccc([nH]4)c(-c4ccccc4)c4nc(c(-c5ccccc5)c5ccc2[nH]5)C=C4)C=C3)cc1	02_90496
C=Cc1ccc(CNC(=O)c2ccc(-c3c4nc(c(-c5ccccc5)c5ccc([nH]5)c(-c5ccccc5)c5nc(c(-c6ccccc6)c6ccc3[nH]6)C=C5)C=C4)cc2)cc1	02_11073466
O=C(Nc1n[nH]c(=S)s1)c1ccc(-c2c3nc(c(-c4ccccc4)c4ccc([nH]4)c(-c4ccccc4)c4nc(c(-c5ccccc5)c5ccc2[nH]5)C=C4)C=C3)cc1	02_2723847
CC(C)NC(=S)NNC(=O)c1ccc(-c2c3nc(c(-c4ccccc4)c4ccc([nH]4)c(-c4ccccc4)c4nc(c(-c5ccccc5)c5ccc2[nH]5)C=C4)C=C3)cc1	02_1809376
O=C(OB1OCc2ccccc21)c1ccc(-c2c3nc(c(-c4ccccc4)c4ccc([nH]4)c(-c4ccccc4)c4nc(c(-c5ccccc5)c5ccc2[nH]5)C=C4)C=C3)cc1	02_403788
O=C(Nc1nc2ccccc2o1)c1ccc(-c2c3nc(c(-c4ccccc4)c4ccc([nH]4)c(-c4ccccc4)c4nc(c(-c5ccccc5)c5ccc2[nH]5)C=C4)C=C3)cc1	02_20707
O=C(Nn1nc2ccccc2n1)c1ccc(-c2c3nc(c(-c4ccccc4)c4ccc([nH]4)c(-c4ccccc4)c4nc(c(-c5ccccc5)c5ccc2[nH]5)C=C4)C=C3)cc1	02_295514
O=C(Nn1nnc2ccccc21)c1ccc(-c2c3nc(c(-c4ccccc4)c4ccc([nH]4)c(-c4ccccc4)c4nc(c(-c5ccccc5)c5ccc2[nH]5)C=C4)C=C3)cc1	02_1367
CCOCCOCCOC(=O)c1ccc(-c2c3nc(c(-c4ccccc4)c4ccc([nH]4)c(-c4ccccc4)c4nc(c(-c5ccccc5)c5ccc2[nH]5)C=C4)C=C3)cc1	02_8146
O=C(Oc1ccc2c(c1)CCC2)c1ccc(-c2c3nc(c(-c4ccccc4)c4ccc([nH]4)c(-c4ccccc4)c4nc(c(-c5ccccc5)c5ccc2[nH]5)C=C4)C=C3)cc1	02_15118
C=CCc1ccccc1OC(=O)c1ccc(-c2c3nc(c(-c4ccccc4)c4ccc([nH]4)c(-c4ccccc4)c4nc(c(-c5ccccc5)c5ccc2[nH]5)C=C4)C=C3)cc1	02_15624
O=C(OCC=Cc1ccccc1)c1ccc(-c2c3nc(c(-c4ccccc4)c4ccc([nH]4)c(-c4ccccc4)c4nc(c(-c5ccccc5)c5ccc2[nH]5)C=C4)C=C3)cc1	02_5315892
O=C(OC1Cc2ccccc2C1)c1ccc(-c2c3nc(c(-c4ccccc4)c4ccc([nH]4)c(-c4ccccc4)c4nc(c(-c5ccccc5)c5ccc2[nH]5)C=C4)C=C3)cc1	02_77936
COCCNC(=S)NC(=O)c1ccc(-c2c3nc(c(-c4ccccc4)c4ccc([nH]4)c(-c4ccccc4)c4nc(c(-c5ccccc5)c5ccc2[nH]5)C=C4)C=C3)cc1	02_1810725
CCCCSCCOC(=O)c1ccc(-c2c3nc(c(-c4ccccc4)c4ccc([nH]4)c(-c4ccccc4)c4nc(c(-c5ccccc5)c5ccc2[nH]5)C=C4)C=C3)cc1	02_79241
O=C(OCCCCCCS)c1ccc(-c2c3nc(c(-c4ccccc4)c4ccc([nH]4)c(-c4ccccc4)c4nc(c(-c5ccccc5)c5ccc2[nH]5)C=C4)C=C3)cc1	02_560126
CC(C)CSCCOC(=O)c1ccc(-c2c3nc(c(-c4ccccc4)c4ccc([nH]4)c(-c4ccccc4)c4nc(c(-c5ccccc5)c5ccc2[nH]5)C=C4)C=C3)cc1	02_545870
O=C(On1nnc2ccccc21)c1ccc(-c2c3nc(c(-c4ccccc4)c4ccc([nH]4)c(-c4ccccc4)c4nc(c(-c5ccccc5)c5ccc2[nH]5)C=C4)C=C3)cc1	02_75771
O=C(Nc1ncnc2[nH]ncc12)c1ccc(-c2c3nc(c(-c4ccccc4)c4ccc([nH]4)c(-c4ccccc4)c4nc(c(-c5ccccc5)c5ccc2[nH]5)C=C4)C=C3)cc1	02_75420
O=C(Nc1ncnc2nc[nH]c12)c1ccc(-c2c3nc(c(-c4ccccc4)c4ccc([nH]4)c(-c4ccccc4)c4nc(c(-c5ccccc5)c5ccc2[nH]5)C=C4)C=C3)cc1	02_190
O=C(Nc1ncc2[nH]cnc2n1)c1ccc(-c2c3nc(c(-c4ccccc4)c4ccc([nH]4)c(-c4ccccc4)c4nc(c(-c5ccccc5)c5ccc2[nH]5)C=C4)C=C3)cc1	02_9955
CC(=O)c1cccc(NC(=O)c2ccc(-c3c4nc(c(-c5ccccc5)c5ccc([nH]5)c(-c5ccccc5)c5nc(c(-c6ccccc6)c6ccc3[nH]6)C=C5)C=C4)cc2)c1	02_7417
CC(=O)c1ccc(NC(=O)c2ccc(-c3c4nc(c(-c5ccccc5)c5ccc([nH]5)c(-c5ccccc5)c5nc(c(-c6ccccc6)c6ccc3[nH]6)C=C5)C=C4)cc2)cc1	02_7468
CC(=O)c1ccccc1NC(=O)c1ccc(-c2c3nc(c(-c4ccccc4)c4ccc([nH]4)c(-c4ccccc4)c4nc(c(-c5ccccc5)c5ccc2[nH]5)C=C4)C=C3)cc1	02_11086
Cc1cc(C)c(NC(=O)c2ccc(-c3c4nc(c(-c5ccccc5)c5ccc([nH]5)c(-c5ccccc5)c5nc(c(-c6ccccc6)c6ccc3[nH]6)C=C5)C=C4)cc2)c(C)c1	02_6913
Cc1ccc(C)c(CNC(=O)c2ccc(-c3c4nc(c(-c5ccccc5)c5ccc([nH]5)c(-c5ccccc5)c5nc(c(-c6ccccc6)c6ccc3[nH]6)C=C5)C=C4)cc2)c1	02_66735
CC(C)c1ccccc1NC(=O)c1ccc(-c2c3nc(c(-c4ccccc4)c4ccc([nH]4)c(-c4ccccc4)c4nc(c(-c5ccccc5)c5ccc2[nH]5)C=C4)C=C3)cc1	02_12561
CC(C)c1cccc(NC(=O)c2ccc(-c3c4nc(c(-c5ccccc5)c5ccc([nH]5)c(-c5ccccc5)c5nc(c(-c6ccccc6)c6ccc3[nH]6)C=C5)C=C4)cc2)c1	02_458679
CC(C)(NC(=O)c1ccc(-c2c3nc(c(-c4ccccc4)c4ccc([nH]4)c(-c4ccccc4)c4nc(c(-c5ccccc5)c5ccc2[nH]5)C=C4)C=C3)cc1)c1ccccc1	02_68509
CC(C)c1ccc(NC(=O)c2ccc(-c3c4nc(c(-c5ccccc5)c5ccc([nH]5)c(-c5ccccc5)c5nc(c(-c6ccccc6)c6ccc3[nH]6)C=C5)C=C4)cc2)cc1	02_7464
CCc1cccc(C)c1NC(=O)c1ccc(-c2c3nc(c(-c4ccccc4)c4ccc([nH]4)c(-c4ccccc4)c4nc(c(-c5ccccc5)c5ccc2[nH]5)C=C4)C=C3)cc1	02_32485
CCCc1ccc(NC(=O)c2ccc(-c3c4nc(c(-c5ccccc5)c5ccc([nH]5)c(-c5ccccc5)c5nc(c(-c6ccccc6)c6ccc3[nH]6)C=C5)C=C4)cc2)cc1	02_75908
CCCc1ccccc1NC(=O)c1ccc(-c2c3nc(c(-c4ccccc4)c4ccc([nH]4)c(-c4ccccc4)c4nc(c(-c5ccccc5)c5ccc2[nH]5)C=C4)C=C3)cc1	02_15759
Cc1ccc(CCNC(=O)c2ccc(-c3c4nc(c(-c5ccccc5)c5ccc([nH]5)c(-c5ccccc5)c5nc(c(-c6ccccc6)c6ccc3[nH]6)C=C5)C=C4)cc2)cc1	02_76751
Cc1ccc(CNC(=O)c2ccc(-c3c4nc(c(-c5ccccc5)c5ccc([nH]5)c(-c5ccccc5)c5nc(c(-c6ccccc6)c6ccc3[nH]6)C=C5)C=C4)cc2)cc1C	02_66888
Cc1ccc(CNC(=O)c2ccc(-c3c4nc(c(-c5ccccc5)c5ccc([nH]5)c(-c5ccccc5)c5nc(c(-c6ccccc6)c6ccc3[nH]6)C=C5)C=C4)cc2)c(C)c1	02_66761
O=C(NCCCc1ccccc1)c1ccc(-c2c3nc(c(-c4ccccc4)c4ccc([nH]4)c(-c4ccccc4)c4nc(c(-c5ccccc5)c5ccc2[nH]5)C=C4)C=C3)cc1	02_16259
O=C(On1nnc2cccnc21)c1ccc(-c2c3nc(c(-c4ccccc4)c4ccc([nH]4)c(-c4ccccc4)c4nc(c(-c5ccccc5)c5ccc2[nH]5)C=C4)C=C3)cc1	02_181649
O=C(Nc1ncnc2n[nH]nc12)c1ccc(-c2c3nc(c(-c4ccccc4)c4ccc([nH]4)c(-c4ccccc4)c4nc(c(-c5ccccc5)c5ccc2[nH]5)C=C4)C=C3)cc1	02_70746
N#Cc1ccc(NC(=O)c2ccc(-c3c4nc(c(-c5ccccc5)c5ccc([nH]5)c(-c5ccccc5)c5nc(c(-c6ccccc6)c6ccc3[nH]6)C=C5)C=C4)cc2)c(F)c1	02_2756431
N#Cc1c(F)cccc1NC(=O)c1ccc(-c2c3nc(c(-c4ccccc4)c4ccc([nH]4)c(-c4ccccc4)c4nc(c(-c5ccccc5)c5ccc2[nH]5)C=C4)C=C3)cc1	02_522659
Cc1ccc(C=O)c(OC(=O)c2ccc(-c3c4nc(c(-c5ccccc5)c5ccc([nH]5)c(-c5ccccc5)c5nc(c(-c6ccccc6)c6ccc3[nH]6)C=C5)C=C4)cc2)c1	02_61200
Cc1cccc(C=O)c1OC(=O)c1ccc(-c2c3nc(c(-c4ccccc4)c4ccc([nH]4)c(-c4ccccc4)c4nc(c(-c5ccccc5)c5ccc2[nH]5)C=C4)C=C3)cc1	02_522777
O=C(COC(=O)c1ccc(-c2c3nc(c(-c4ccccc4)c4ccc([nH]4)c(-c4ccccc4)c4nc(c(-c5ccccc5)c5ccc2[nH]5)C=C4)C=C3)cc1)c1ccccc1	02_68490
CC(=O)c1ccccc1OC(=O)c1ccc(-c2c3nc(c(-c4ccccc4)c4ccc([nH]4)c(-c4ccccc4)c4nc(c(-c5ccccc5)c5ccc2[nH]5)C=C4)C=C3)cc1	02_8375
CC(=O)c1ccc(OC(=O)c2ccc(-c3c4nc(c(-c5ccccc5)c5ccc([nH]5)c(-c5ccccc5)c5nc(c(-c6ccccc6)c6ccc3[nH]6)C=C5)C=C4)cc2)cc1	02_7469
CC(=O)c1cccc(OC(=O)c2ccc(-c3c4nc(c(-c5ccccc5)c5ccc([nH]5)c(-c5ccccc5)c5nc(c(-c6ccccc6)c6ccc3[nH]6)C=C5)C=C4)cc2)c1	02_8487
O=C(NNC(=O)c1ccc(-c2c3nc(c(-c4ccccc4)c4ccc([nH]4)c(-c4ccccc4)c4nc(c(-c5ccccc5)c5ccc2[nH]5)C=C4)C=C3)cc1)c1ccccc1	02_11955
Cc1ccccc1CCOC(=O)c1ccc(-c2c3nc(c(-c4ccccc4)c4ccc([nH]4)c(-c4ccccc4)c4nc(c(-c5ccccc5)c5ccc2[nH]5)C=C4)C=C3)cc1	02_88267
CCc1ccc(COC(=O)c2ccc(-c3c4nc(c(-c5ccccc5)c5ccc([nH]5)c(-c5ccccc5)c5nc(c(-c6ccccc6)c6ccc3[nH]6)C=C5)C=C4)cc2)cc1	02_13034
CC(C)c1ccccc1OC(=O)c1ccc(-c2c3nc(c(-c4ccccc4)c4ccc([nH]4)c(-c4ccccc4)c4nc(c(-c5ccccc5)c5ccc2[nH]5)C=C4)C=C3)cc1	02_6943
Cc1ccc(CCOC(=O)c2ccc(-c3c4nc(c(-c5ccccc5)c5ccc([nH]5)c(-c5ccccc5)c5nc(c(-c6ccccc6)c6ccc3[nH]6)C=C5)C=C4)cc2)cc1	02_95294
O=C(OCCCc1ccccc1)c1ccc(-c2c3nc(c(-c4ccccc4)c4ccc([nH]4)c(-c4ccccc4)c4nc(c(-c5ccccc5)c5ccc2[nH]5)C=C4)C=C3)cc1	02_31234
Cc1cccc(CCOC(=O)c2ccc(-c3c4nc(c(-c5ccccc5)c5ccc([nH]5)c(-c5ccccc5)c5nc(c(-c6ccccc6)c6ccc3[nH]6)C=C5)C=C4)cc2)c1	02_74648
CC(C)(OC(=O)c1ccc(-c2c3nc(c(-c4ccccc4)c4ccc([nH]4)c(-c4ccccc4)c4nc(c(-c5ccccc5)c5ccc2[nH]5)C=C4)C=C3)cc1)c1ccccc1	02_12053
CC(C)c1ccc(OC(=O)c2ccc(-c3c4nc(c(-c5ccccc5)c5ccc([nH]5)c(-c5ccccc5)c5nc(c(-c6ccccc6)c6ccc3[nH]6)C=C5)C=C4)cc2)cc1	02_7465
CCCc1ccccc1OC(=O)c1ccc(-c2c3nc(c(-c4ccccc4)c4ccc([nH]4)c(-c4ccccc4)c4nc(c(-c5ccccc5)c5ccc2[nH]5)C=C4)C=C3)cc1	02_12570
CCCc1ccc(OC(=O)c2ccc(-c3c4nc(c(-c5ccccc5)c5ccc([nH]5)c(-c5ccccc5)c5nc(c(-c6ccccc6)c6ccc3[nH]6)C=C5)C=C4)cc2)cc1	02_12580
Cc1cccc(N(C)NC(=O)c2ccc(-c3c4nc(c(-c5ccccc5)c5ccc([nH]5)c(-c5ccccc5)c5nc(c(-c6ccccc6)c6ccc3[nH]6)C=C5)C=C4)cc2)c1	02_827964
O=C(NCCNc1ccccc1)c1ccc(-c2c3nc(c(-c4ccccc4)c4ccc([nH]4)c(-c4ccccc4)c4nc(c(-c5ccccc5)c5ccc2[nH]5)C=C4)C=C3)cc1	02_74270
CCN(NC(=O)c1ccc(-c2c3nc(c(-c4ccccc4)c4ccc([nH]4)c(-c4ccccc4)c4nc(c(-c5ccccc5)c5ccc2[nH]5)C=C4)C=C3)cc1)c1ccccc1	02_69517
CN(C)c1ccc(NC(=O)c2ccc(-c3c4nc(c(-c5ccccc5)c5ccc([nH]5)c(-c5ccccc5)c5nc(c(-c6ccccc6)c6ccc3[nH]6)C=C5)C=C4)cc2)cc1	02_7472
CNCc1cccc(NC(=O)c2ccc(-c3c4nc(c(-c5ccccc5)c5ccc([nH]5)c(-c5ccccc5)c5nc(c(-c6ccccc6)c6ccc3[nH]6)C=C5)C=C4)cc2)c1	02_11643936
O=C(OCCCCCCCl)c1ccc(-c2c3nc(c(-c4ccccc4)c4ccc([nH]4)c(-c4ccccc4)c4nc(c(-c5ccccc5)c5ccc2[nH]5)C=C4)C=C3)cc1	02_74828
N#Cc1c(F)cccc1OC(=O)c1ccc(-c2c3nc(c(-c4ccccc4)c4ccc([nH]4)c(-c4ccccc4)c4nc(c(-c5ccccc5)c5ccc2[nH]5)C=C4)C=C3)cc1	02_2783216
O=C(NOC(=O)c1ccc(-c2c3nc(c(-c4ccccc4)c4ccc([nH]4)c(-c4ccccc4)c4nc(c(-c5ccccc5)c5ccc2[nH]5)C=C4)C=C3)cc1)c1ccccc1	02_10313
O=C(Nc1ccc2c(c1)OCO2)c1ccc(-c2c3nc(c(-c4ccccc4)c4ccc([nH]4)c(-c4ccccc4)c4nc(c(-c5ccccc5)c5ccc2[nH]5)C=C4)C=C3)cc1	02_84310
O=C(NNC(=O)c1ccccn1)c1ccc(-c2c3nc(c(-c4ccccc4)c4ccc([nH]4)c(-c4ccccc4)c4nc(c(-c5ccccc5)c5ccc2[nH]5)C=C4)C=C3)cc1	02_255881
O=C(NNC(=O)c1ccc(-c2c3nc(c(-c4ccccc4)c4ccc([nH]4)c(-c4ccccc4)c4nc(c(-c5ccccc5)c5ccc2[nH]5)C=C4)C=C3)cc1)c1ccncc1	02_3767
O=C(NNC(=O)c1cccnc1)c1ccc(-c2c3nc(c(-c4ccccc4)c4ccc([nH]4)c(-c4ccccc4)c4nc(c(-c5ccccc5)c5ccc2[nH]5)C=C4)C=C3)cc1	02_11112
COc1cccc(NC(=O)c2ccc(-c3c4nc(c(-c5ccccc5)c5ccc([nH]5)c(-c5ccccc5)c5nc(c(-c6ccccc6)c6ccc3[nH]6)C=C5)C=C4)cc2)c1C	02_11804822
COc1ccc(C)cc1NC(=O)c1ccc(-c2c3nc(c(-c4ccccc4)c4ccc([nH]4)c(-c4ccccc4)c4nc(c(-c5ccccc5)c5ccc2[nH]5)C=C4)C=C3)cc1	02_8445
COc1ccc(NC(=O)c2ccc(-c3c4nc(c(-c5ccccc5)c5ccc([nH]5)c(-c5ccccc5)c5nc(c(-c6ccccc6)c6ccc3[nH]6)C=C5)C=C4)cc2)c(C)c1	02_7610
CCOc1ccccc1NC(=O)c1ccc(-c2c3nc(c(-c4ccccc4)c4ccc([nH]4)c(-c4ccccc4)c4nc(c(-c5ccccc5)c5ccc2[nH]5)C=C4)C=C3)cc1	02_7203
COc1ccccc1CNC(=O)c1ccc(-c2c3nc(c(-c4ccccc4)c4ccc([nH]4)c(-c4ccccc4)c4nc(c(-c5ccccc5)c5ccc2[nH]5)C=C4)C=C3)cc1	02_81292
COc1ccc(C)c(NC(=O)c2ccc(-c3c4nc(c(-c5ccccc5)c5ccc([nH]5)c(-c5ccccc5)c5nc(c(-c6ccccc6)c6ccc3[nH]6)C=C5)C=C4)cc2)c1	02_99500
CCc1nc(C)ccc1OC(=O)c1ccc(-c2c3nc(c(-c4ccccc4)c4ccc([nH]4)c(-c4ccccc4)c4nc(c(-c5ccccc5)c5ccc2[nH]5)C=C4)C=C3)cc1	02_114681
CC(C)(OC(=O)c1ccc(-c2c3nc(c(-c4ccccc4)c4ccc([nH]4)c(-c4ccccc4)c4nc(c(-c5ccccc5)c5ccc2[nH]5)C=C4)C=C3)cc1)c1ccncc1	02_4580583
CN(C)c1cccc(OC(=O)c2ccc(-c3c4nc(c(-c5ccccc5)c5ccc([nH]5)c(-c5ccccc5)c5nc(c(-c6ccccc6)c6ccc3[nH]6)C=C5)C=C4)cc2)c1	02_7421
COc1cccc(CNC(=O)c2ccc(-c3c4nc(c(-c5ccccc5)c5ccc([nH]5)c(-c5ccccc5)c5nc(c(-c6ccccc6)c6ccc3[nH]6)C=C5)C=C4)cc2)c1	02_21156
COc1cccc(C)c1NC(=O)c1ccc(-c2c3nc(c(-c4ccccc4)c4ccc([nH]4)c(-c4ccccc4)c4nc(c(-c5ccccc5)c5ccc2[nH]5)C=C4)C=C3)cc1	02_459249
O=C(OCCCc1ccncc1)c1ccc(-c2c3nc(c(-c4ccccc4)c4ccc([nH]4)c(-c4ccccc4)c4nc(c(-c5ccccc5)c5ccc2[nH]5)C=C4)C=C3)cc1	02_72923
O=C(OCCCc1cccnc1)c1ccc(-c2c3nc(c(-c4ccccc4)c4ccc([nH]4)c(-c4ccccc4)c4nc(c(-c5ccccc5)c5ccc2[nH]5)C=C4)C=C3)cc1	02_17861
O=C(OCCCc1ccccn1)c1ccc(-c2c3nc(c(-c4ccccc4)c4ccc([nH]4)c(-c4ccccc4)c4nc(c(-c5ccccc5)c5ccc2[nH]5)C=C4)C=C3)cc1	02_72922
COc1ccc(CNC(=O)c2ccc(-c3c4nc(c(-c5ccccc5)c5ccc([nH]5)c(-c5ccccc5)c5nc(c(-c6ccccc6)c6ccc3[nH]6)C=C5)C=C4)cc2)cc1	02_75452
CCOc1ccc(NC(=O)c2ccc(-c3c4nc(c(-c5ccccc5)c5ccc([nH]5)c(-c5ccccc5)c5nc(c(-c6ccccc6)c6ccc3[nH]6)C=C5)C=C4)cc2)cc1	02_9076
O=C(OCCNc1ccccc1)c1ccc(-c2c3nc(c(-c4ccccc4)c4ccc([nH]4)c(-c4ccccc4)c4nc(c(-c5ccccc5)c5ccc2[nH]5)C=C4)C=C3)cc1	02_31235
CC(C)(C)S(=O)(=O)NC(=O)c1ccc(-c2c3nc(c(-c4ccccc4)c4ccc([nH]4)c(-c4ccccc4)c4nc(c(-c5ccccc5)c5ccc2[nH]5)C=C4)C=C3)cc1	02_2757335
O=C(NC(=S)c1ccccc1)c1ccc(-c2c3nc(c(-c4ccccc4)c4ccc([nH]4)c(-c4ccccc4)c4nc(c(-c5ccccc5)c5ccc2[nH]5)C=C4)C=C3)cc1	02_683563
O=C(Oc1ccc2c(c1)OCO2)c1ccc(-c2c3nc(c(-c4ccccc4)c4ccc([nH]4)c(-c4ccccc4)c4nc(c(-c5ccccc5)c5ccc2[nH]5)C=C4)C=C3)cc1	02_68289
CCOc1ccccc1OC(=O)c1ccc(-c2c3nc(c(-c4ccccc4)c4ccc([nH]4)c(-c4ccccc4)c4nc(c(-c5ccccc5)c5ccc2[nH]5)C=C4)C=C3)cc1	02_66755
COc1ccc(COC(=O)c2ccc(-c3c4nc(c(-c5ccccc5)c5ccc([nH]5)c(-c5ccccc5)c5nc(c(-c6ccccc6)c6ccc3[nH]6)C=C5)C=C4)cc2)cc1	02_7738
COc1cccc(COC(=O)c2ccc(-c3c4nc(c(-c5ccccc5)c5ccc([nH]5)c(-c5ccccc5)c5nc(c(-c6ccccc6)c6ccc3[nH]6)C=C5)C=C4)cc2)c1	02_81437
O=C(OCCOc1ccccc1)c1ccc(-c2c3nc(c(-c4ccccc4)c4ccc([nH]4)c(-c4ccccc4)c4nc(c(-c5ccccc5)c5ccc2[nH]5)C=C4)C=C3)cc1	02_31236
CCOc1ccc(OC(=O)c2ccc(-c3c4nc(c(-c5ccccc5)c5ccc([nH]5)c(-c5ccccc5)c5nc(c(-c6ccccc6)c6ccc3[nH]6)C=C5)C=C4)cc2)cc1	02_12150
COc1cc(C)cc(OC(=O)c2ccc(-c3c4nc(c(-c5ccccc5)c5ccc([nH]5)c(-c5ccccc5)c5nc(c(-c6ccccc6)c6ccc3[nH]6)C=C5)C=C4)cc2)c1	02_76674
COc1ccccc1COC(=O)c1ccc(-c2c3nc(c(-c4ccccc4)c4ccc([nH]4)c(-c4ccccc4)c4nc(c(-c5ccccc5)c5ccc2[nH]5)C=C4)C=C3)cc1	02_69154
COc1ccc(C)cc1OC(=O)c1ccc(-c2c3nc(c(-c4ccccc4)c4ccc([nH]4)c(-c4ccccc4)c4nc(c(-c5ccccc5)c5ccc2[nH]5)C=C4)C=C3)cc1	02_14519
CCOc1cccc(OC(=O)c2ccc(-c3c4nc(c(-c5ccccc5)c5ccc([nH]5)c(-c5ccccc5)c5nc(c(-c6ccccc6)c6ccc3[nH]6)C=C5)C=C4)cc2)c1	02_69306
O=C(NC(=S)c1ccccn1)c1ccc(-c2c3nc(c(-c4ccccc4)c4ccc([nH]4)c(-c4ccccc4)c4nc(c(-c5ccccc5)c5ccc2[nH]5)C=C4)C=C3)cc1	02_1549499
Cc1cc(C#N)c(NC(=O)c2ccc(-c3c4nc(c(-c5ccccc5)c5ccc([nH]5)c(-c5ccccc5)c5nc(c(-c6ccccc6)c6ccc3[nH]6)C=C5)C=C4)cc2)s1	02_689056
O=C(NC(=S)c1ccncc1)c1ccc(-c2c3nc(c(-c4ccccc4)c4ccc([nH]4)c(-c4ccccc4)c4nc(c(-c5ccccc5)c5ccc2[nH]5)C=C4)C=C3)cc1	02_2723788
O=C(NC(=S)c1cccnc1)c1ccc(-c2c3nc(c(-c4ccccc4)c4ccc([nH]4)c(-c4ccccc4)c4nc(c(-c5ccccc5)c5ccc2[nH]5)C=C4)C=C3)cc1	02_737155
Cc1c(OC(=O)c2ccc(-c3c4nc(c(-c5ccccc5)c5ccc([nH]5)c(-c5ccccc5)c5nc(c(-c6ccccc6)c6ccc3[nH]6)C=C5)C=C4)cc2)c(=O)ccn1C	02_2972
COc1cc(C)nc(NC(=O)c2ccc(-c3c4nc(c(-c5ccccc5)c5ccc([nH]5)c(-c5ccccc5)c5nc(c(-c6ccccc6)c6ccc3[nH]6)C=C5)C=C4)cc2)n1	02_587236
O=C(NCCc1cccc(F)c1)c1ccc(-c2c3nc(c(-c4ccccc4)c4ccc([nH]4)c(-c4ccccc4)c4nc(c(-c5ccccc5)c5ccc2[nH]5)C=C4)C=C3)cc1	02_533928
O=C(NCCc1ccccc1F)c1ccc(-c2c3nc(c(-c4ccccc4)c4ccc([nH]4)c(-c4ccccc4)c4nc(c(-c5ccccc5)c5ccc2[nH]5)C=C4)C=C3)cc1	02_643357
O=C(NCCc1ccc(F)cc1)c1ccc(-c2c3nc(c(-c4ccccc4)c4ccc([nH]4)c(-c4ccccc4)c4nc(c(-c5ccccc5)c5ccc2[nH]5)C=C4)C=C3)cc1	02_4653
CC1(C)CC(=O)C=C(NC(=O)c2ccc(-c3c4nc(c(-c5ccccc5)c5ccc([nH]5)c(-c5ccccc5)c5nc(c(-c6ccccc6)c6ccc3[nH]6)C=C5)C=C4)cc2)C1	02_136680
CC(C)(C)c1cc(NC(=O)c2ccc(-c3c4nc(c(-c5ccccc5)c5ccc([nH]5)c(-c5ccccc5)c5nc(c(-c6ccccc6)c6ccc3[nH]6)C=C5)C=C4)cc2)n[nH]1	02_522787
CSc1ccccc1NC(=O)c1ccc(-c2c3nc(c(-c4ccccc4)c4ccc([nH]4)c(-c4ccccc4)c4nc(c(-c5ccccc5)c5ccc2[nH]5)C=C4)C=C3)cc1	02_76337
CSc1cccc(NC(=O)c2ccc(-c3c4nc(c(-c5ccccc5)c5ccc([nH]5)c(-c5ccccc5)c5nc(c(-c6ccccc6)c6ccc3[nH]6)C=C5)C=C4)cc2)c1	02_15693
CSc1ccc(NC(=O)c2ccc(-c3c4nc(c(-c5ccccc5)c5ccc([nH]5)c(-c5ccccc5)c5nc(c(-c6ccccc6)c6ccc3[nH]6)C=C5)C=C4)cc2)cc1	02_66038
O=Cc1c(F)cccc1OC(=O)c1ccc(-c2c3nc(c(-c4ccccc4)c4ccc([nH]4)c(-c4ccccc4)c4nc(c(-c5ccccc5)c5ccc2[nH]5)C=C4)C=C3)cc1	02_2737327
O=Cc1cc(F)ccc1OC(=O)c1ccc(-c2c3nc(c(-c4ccccc4)c4ccc([nH]4)c(-c4ccccc4)c4nc(c(-c5ccccc5)c5ccc2[nH]5)C=C4)C=C3)cc1	02_2737328
O=Cc1ccc(OC(=O)c2ccc(-c3c4nc(c(-c5ccccc5)c5ccc([nH]5)c(-c5ccccc5)c5nc(c(-c6ccccc6)c6ccc3[nH]6)C=C5)C=C4)cc2)c(F)c1	02_587250
CCc1occc(=O)c1OC(=O)c1ccc(-c2c3nc(c(-c4ccccc4)c4ccc([nH]4)c(-c4ccccc4)c4nc(c(-c5ccccc5)c5ccc2[nH]5)C=C4)C=C3)cc1	02_21059
COc1nc(C)nc(NC(=O)c2ccc(-c3c4nc(c(-c5ccccc5)c5ccc([nH]5)c(-c5ccccc5)c5nc(c(-c6ccccc6)c6ccc3[nH]6)C=C5)C=C4)cc2)n1	02_15466
O=C(OCCc1cccc(F)c1)c1ccc(-c2c3nc(c(-c4ccccc4)c4ccc([nH]4)c(-c4ccccc4)c4nc(c(-c5ccccc5)c5ccc2[nH]5)C=C4)C=C3)cc1	02_573132
CC(C)(C)c1cc(NC(=O)c2ccc(-c3c4nc(c(-c5ccccc5)c5ccc([nH]5)c(-c5ccccc5)c5nc(c(-c6ccccc6)c6ccc3[nH]6)C=C5)C=C4)cc2)no1	02_171473
CSc1ccccc1OC(=O)c1ccc(-c2c3nc(c(-c4ccccc4)c4ccc([nH]4)c(-c4ccccc4)c4nc(c(-c5ccccc5)c5ccc2[nH]5)C=C4)C=C3)cc1	02_61261
CSc1ccc(OC(=O)c2ccc(-c3c4nc(c(-c5ccccc5)c5ccc([nH]5)c(-c5ccccc5)c5nc(c(-c6ccccc6)c6ccc3[nH]6)C=C5)C=C4)cc2)cc1	02_14086
CCCCCCC#CCOC(=O)c1ccc(-c2c3nc(c(-c4ccccc4)c4ccc([nH]4)c(-c4ccccc4)c4nc(c(-c5ccccc5)c5ccc2[nH]5)C=C4)C=C3)cc1	02_80017
CCC=CCCC=CCOC(=O)c1ccc(-c2c3nc(c(-c4ccccc4)c4ccc([nH]4)c(-c4ccccc4)c4nc(c(-c5ccccc5)c5ccc2[nH]5)C=C4)C=C3)cc1	02_5362833
CCCCCC#CCCOC(=O)c1ccc(-c2c3nc(c(-c4ccccc4)c4ccc([nH]4)c(-c4ccccc4)c4nc(c(-c5ccccc5)c5ccc2[nH]5)C=C4)C=C3)cc1	02_123437
CCC=CCC=CCCOC(=O)c1ccc(-c2c3nc(c(-c4ccccc4)c4ccc([nH]4)c(-c4ccccc4)c4nc(c(-c5ccccc5)c5ccc2[nH]5)C=C4)C=C3)cc1	02_42011
CN(OC(=O)c1ccc(-c2c3nc(c(-c4ccccc4)c4ccc([nH]4)c(-c4ccccc4)c4nc(c(-c5ccccc5)c5ccc2[nH]5)C=C4)C=C3)cc1)C(=O)c1ccco1	02_565703
O=C(OCCN1C(=O)C=CC1=O)c1ccc(-c2c3nc(c(-c4ccccc4)c4ccc([nH]4)c(-c4ccccc4)c4nc(c(-c5ccccc5)c5ccc2[nH]5)C=C4)C=C3)cc1	02_458487
Cn1c(NC(=O)c2ccc(-c3c4nc(c(-c5ccccc5)c5ccc([nH]5)c(-c5ccccc5)c5nc(c(-c6ccccc6)c6ccc3[nH]6)C=C5)C=C4)cc2)cc(=O)[nH]c1=O	02_75520
COc1ccc(NC(=O)c2ccc(-c3c4nc(c(-c5ccccc5)c5ccc([nH]5)c(-c5ccccc5)c5nc(c(-c6ccccc6)c6ccc3[nH]6)C=C5)C=C4)cc2)cc1F	02_581110
COc1cc(F)ccc1NC(=O)c1ccc(-c2c3nc(c(-c4ccccc4)c4ccc([nH]4)c(-c4ccccc4)c4nc(c(-c5ccccc5)c5ccc2[nH]5)C=C4)C=C3)cc1	02_13532228
COc1ccc(F)cc1NC(=O)c1ccc(-c2c3nc(c(-c4ccccc4)c4ccc([nH]4)c(-c4ccccc4)c4nc(c(-c5ccccc5)c5ccc2[nH]5)C=C4)C=C3)cc1	02_223105
CCN(CC)CC#CCOC(=O)c1ccc(-c2c3nc(c(-c4ccccc4)c4ccc([nH]4)c(-c4ccccc4)c4nc(c(-c5ccccc5)c5ccc2[nH]5)C=C4)C=C3)cc1	02_82735
CC(C)C1CCC(NC(=O)c2ccc(-c3c4nc(c(-c5ccccc5)c5ccc([nH]5)c(-c5ccccc5)c5nc(c(-c6ccccc6)c6ccc3[nH]6)C=C5)C=C4)cc2)CC1	02_421053
CCCC1CCC(NC(=O)c2ccc(-c3c4nc(c(-c5ccccc5)c5ccc([nH]5)c(-c5ccccc5)c5nc(c(-c6ccccc6)c6ccc3[nH]6)C=C5)C=C4)cc2)CC1	02_544651
O=C(NCc1ccc(Cl)cc1)c1ccc(-c2c3nc(c(-c4ccccc4)c4ccc([nH]4)c(-c4ccccc4)c4nc(c(-c5ccccc5)c5ccc2[nH]5)C=C4)C=C3)cc1	02_66036
Cc1ccc(Cl)c(NC(=O)c2ccc(-c3c4nc(c(-c5ccccc5)c5ccc([nH]5)c(-c5ccccc5)c5nc(c(-c6ccccc6)c6ccc3[nH]6)C=C5)C=C4)cc2)c1	02_66770
Cc1ccc(Cl)cc1NC(=O)c1ccc(-c2c3nc(c(-c4ccccc4)c4ccc([nH]4)c(-c4ccccc4)c4nc(c(-c5ccccc5)c5ccc2[nH]5)C=C4)C=C3)cc1	02_7260
O=C(NCc1ccccc1Cl)c1ccc(-c2c3nc(c(-c4ccccc4)c4ccc([nH]4)c(-c4ccccc4)c4nc(c(-c5ccccc5)c5ccc2[nH]5)C=C4)C=C3)cc1	02_66648
Cc1c(Cl)cccc1NC(=O)c1ccc(-c2c3nc(c(-c4ccccc4)c4ccc([nH]4)c(-c4ccccc4)c4nc(c(-c5ccccc5)c5ccc2[nH]5)C=C4)C=C3)cc1	02_6894
Cc1cc(NC(=O)c2ccc(-c3c4nc(c(-c5ccccc5)c5ccc([nH]5)c(-c5ccccc5)c5nc(c(-c6ccccc6)c6ccc3[nH]6)C=C5)C=C4)cc2)ccc1Cl	02_23536
Cc1ccc(NC(=O)c2ccc(-c3c4nc(c(-c5ccccc5)c5ccc([nH]5)c(-c5ccccc5)c5nc(c(-c6ccccc6)c6ccc3[nH]6)C=C5)C=C4)cc2)c(Cl)c1	02_12007
Cc1cccc(Cl)c1NC(=O)c1ccc(-c2c3nc(c(-c4ccccc4)c4ccc([nH]4)c(-c4ccccc4)c4nc(c(-c5ccccc5)c5ccc2[nH]5)C=C4)C=C3)cc1	02_6897
Cc1cc(Cl)ccc1NC(=O)c1ccc(-c2c3nc(c(-c4ccccc4)c4ccc([nH]4)c(-c4ccccc4)c4nc(c(-c5ccccc5)c5ccc2[nH]5)C=C4)C=C3)cc1	02_7251
O=C(NCc1cccc(Cl)c1)c1ccc(-c2c3nc(c(-c4ccccc4)c4ccc([nH]4)c(-c4ccccc4)c4nc(c(-c5ccccc5)c5ccc2[nH]5)C=C4)C=C3)cc1	02_77802
Cc1ccc(NC(=O)c2ccc(-c3c4nc(c(-c5ccccc5)c5ccc([nH]5)c(-c5ccccc5)c5nc(c(-c6ccccc6)c6ccc3[nH]6)C=C5)C=C4)cc2)cc1Cl	02_7255
COc1cc(F)ccc1OC(=O)c1ccc(-c2c3nc(c(-c4ccccc4)c4ccc([nH]4)c(-c4ccccc4)c4nc(c(-c5ccccc5)c5ccc2[nH]5)C=C4)C=C3)cc1	02_2737368
C=COc1ccc(-c2c3nc(c(-c4ccc(OC=C)cc4)c4ccc([nH]4)c(-c4ccc(OC=C)cc4)c4nc(c(-c5ccc(OC=C)cc5)c5ccc2[nH]5)C=C4)C=C3)cc1	05_11641
O=C(NNC(=O)c1cccs1)c1ccc(-c2c3nc(c(-c4ccccc4)c4ccc([nH]4)c(-c4ccccc4)c4nc(c(-c5ccccc5)c5ccc2[nH]5)C=C4)C=C3)cc1	02_73098
CCC=CCCCCCOC(=O)c1ccc(-c2c3nc(c(-c4ccccc4)c4ccc([nH]4)c(-c4ccccc4)c4nc(c(-c5ccccc5)c5ccc2[nH]5)C=C4)C=C3)cc1	02_5362792
CC(C)C1CCC(OC(=O)c2ccc(-c3c4nc(c(-c5ccccc5)c5ccc([nH]5)c(-c5ccccc5)c5nc(c(-c6ccccc6)c6ccc3[nH]6)C=C5)C=C4)cc2)CC1	02_20739
O=C(OCCCC1CCCCC1)c1ccc(-c2c3nc(c(-c4ccccc4)c4ccc([nH]4)c(-c4ccccc4)c4nc(c(-c5ccccc5)c5ccc2[nH]5)C=C4)C=C3)cc1	02_70763
C=CCCCCCCCOC(=O)c1ccc(-c2c3nc(c(-c4ccccc4)c4ccc([nH]4)c(-c4ccccc4)c4nc(c(-c5ccccc5)c5ccc2[nH]5)C=C4)C=C3)cc1	02_11094728
CCCCCCC=CCOC(=O)c1ccc(-c2c3nc(c(-c4ccccc4)c4ccc([nH]4)c(-c4ccccc4)c4nc(c(-c5ccccc5)c5ccc2[nH]5)C=C4)C=C3)cc1	02_5364941
CCCCCC=CCCOC(=O)c1ccc(-c2c3nc(c(-c4ccccc4)c4ccc([nH]4)c(-c4ccccc4)c4nc(c(-c5ccccc5)c5ccc2[nH]5)C=C4)C=C3)cc1	02_5364631
CCCC1CCC(OC(=O)c2ccc(-c3c4nc(c(-c5ccccc5)c5ccc([nH]5)c(-c5ccccc5)c5nc(c(-c6ccccc6)c6ccc3[nH]6)C=C5)C=C4)cc2)CC1	02_2775094
CC(C)N1CCC(NC(=O)c2ccc(-c3c4nc(c(-c5ccccc5)c5ccc([nH]5)c(-c5ccccc5)c5nc(c(-c6ccccc6)c6ccc3[nH]6)C=C5)C=C4)cc2)CC1	02_3163333
CN(C)C1CCC(NC(=O)c2ccc(-c3c4nc(c(-c5ccccc5)c5ccc([nH]5)c(-c5ccccc5)c5nc(c(-c6ccccc6)c6ccc3[nH]6)C=C5)C=C4)cc2)CC1	02_345823
Cc1ccc(Cl)c(OC(=O)c2ccc(-c3c4nc(c(-c5ccccc5)c5ccc([nH]5)c(-c5ccccc5)c5nc(c(-c6ccccc6)c6ccc3[nH]6)C=C5)C=C4)cc2)c1	02_12008
Cc1ccc(Cl)cc1OC(=O)c1ccc(-c2c3nc(c(-c4ccccc4)c4ccc([nH]4)c(-c4ccccc4)c4nc(c(-c5ccccc5)c5ccc2[nH]5)C=C4)C=C3)cc1	02_79192
Cc1cc(Cl)ccc1OC(=O)c1ccc(-c2c3nc(c(-c4ccccc4)c4ccc([nH]4)c(-c4ccccc4)c4nc(c(-c5ccccc5)c5ccc2[nH]5)C=C4)C=C3)cc1	02_14855
O=C(OCc1cccc(Cl)c1)c1ccc(-c2c3nc(c(-c4ccccc4)c4ccc([nH]4)c(-c4ccccc4)c4nc(c(-c5ccccc5)c5ccc2[nH]5)C=C4)C=C3)cc1	02_70117
Cc1nc(NC(=O)c2ccc(-c3c4nc(c(-c5ccccc5)c5ccc([nH]5)c(-c5ccccc5)c5nc(c(-c6ccccc6)c6ccc3[nH]6)C=C5)C=C4)cc2)ccc1Cl	02_12251007
Cc1cnc(NC(=O)c2ccc(-c3c4nc(c(-c5ccccc5)c5ccc([nH]5)c(-c5ccccc5)c5nc(c(-c6ccccc6)c6ccc3[nH]6)C=C5)C=C4)cc2)c(Cl)c1	02_12251011
Cc1ccnc(Cl)c1NC(=O)c1ccc(-c2c3nc(c(-c4ccccc4)c4ccc([nH]4)c(-c4ccccc4)c4nc(c(-c5ccccc5)c5ccc2[nH]5)C=C4)C=C3)cc1	02_2756387
Cc1cnc(Cl)c(NC(=O)c2ccc(-c3c4nc(c(-c5ccccc5)c5ccc([nH]5)c(-c5ccccc5)c5nc(c(-c6ccccc6)c6ccc3[nH]6)C=C5)C=C4)cc2)c1	02_2734422
Cc1cc(NC(=O)c2ccc(-c3c4nc(c(-c5ccccc5)c5ccc([nH]5)c(-c5ccccc5)c5nc(c(-c6ccccc6)c6ccc3[nH]6)C=C5)C=C4)cc2)cnc1Cl	02_12295607
Cc1cc(NC(=O)c2ccc(-c3c4nc(c(-c5ccccc5)c5ccc([nH]5)c(-c5ccccc5)c5nc(c(-c6ccccc6)c6ccc3[nH]6)C=C5)C=C4)cc2)ncc1Cl	02_318186
Cc1cc(Cl)cnc1NC(=O)c1ccc(-c2c3nc(c(-c4ccccc4)c4ccc([nH]4)c(-c4ccccc4)c4nc(c(-c5ccccc5)c5ccc2[nH]5)C=C4)C=C3)cc1	02_350232
O=C1NC(=O)C(NC(=O)c2ccc(-c3c4nc(c(-c5ccccc5)c5ccc([nH]5)c(-c5ccccc5)c5nc(c(-c6ccccc6)c6ccc3[nH]6)C=C5)C=C4)cc2)C(=O)N1	02_67051
COc1ncc(F)c(NC(=O)c2ccc(-c3c4nc(c(-c5ccccc5)c5ccc([nH]5)c(-c5ccccc5)c5nc(c(-c6ccccc6)c6ccc3[nH]6)C=C5)C=C4)cc2)n1	02_44630535
O=C(NCc1cc(F)cc(F)c1)c1ccc(-c2c3nc(c(-c4ccccc4)c4ccc([nH]4)c(-c4ccccc4)c4nc(c(-c5ccccc5)c5ccc2[nH]5)C=C4)C=C3)cc1	02_145211
O=C(NCc1cc(F)ccc1F)c1ccc(-c2c3nc(c(-c4ccccc4)c4ccc([nH]4)c(-c4ccccc4)c4nc(c(-c5ccccc5)c5ccc2[nH]5)C=C4)C=C3)cc1	02_123589
O=C(NCc1ccc(F)c(F)c1)c1ccc(-c2c3nc(c(-c4ccccc4)c4ccc([nH]4)c(-c4ccccc4)c4nc(c(-c5ccccc5)c5ccc2[nH]5)C=C4)C=C3)cc1	02_123572
O=C(NCc1c(F)cccc1F)c1ccc(-c2c3nc(c(-c4ccccc4)c4ccc([nH]4)c(-c4ccccc4)c4nc(c(-c5ccccc5)c5ccc2[nH]5)C=C4)C=C3)cc1	02_123563
O=C(NCc1ccc(F)cc1F)c1ccc(-c2c3nc(c(-c4ccccc4)c4ccc([nH]4)c(-c4ccccc4)c4nc(c(-c5ccccc5)c5ccc2[nH]5)C=C4)C=C3)cc1	02_2733244
N#Cc1ccc(NC(=O)c2ccc(-c3c4nc(c(-c5ccccc5)c5ccc([nH]5)c(-c5ccccc5)c5nc(c(-c6ccccc6)c6ccc3[nH]6)C=C5)C=C4)cc2)cc1C#N	02_92529
O=C(Nc1cc(=O)[nH]c(=S)[nH]1)c1ccc(-c2c3nc(c(-c4ccccc4)c4ccc([nH]4)c(-c4ccccc4)c4nc(c(-c5ccccc5)c5ccc2[nH]5)C=C4)C=C3)cc1	02_1201441
CC(=CC(=O)OC(C)C)NC(=O)c1ccc(-c2c3nc(c(-c4ccccc4)c4ccc([nH]4)c(-c4ccccc4)c4nc(c(-c5ccccc5)c5ccc2[nH]5)C=C4)C=C3)cc1	02_3271821
O=C(OCCCN1CCCC1=O)c1ccc(-c2c3nc(c(-c4ccccc4)c4ccc([nH]4)c(-c4ccccc4)c4nc(c(-c5ccccc5)c5ccc2[nH]5)C=C4)C=C3)cc1	02_566744
C#CCOCCOCCNC(=O)c1ccc(-c2c3nc(c(-c4ccccc4)c4ccc([nH]4)c(-c4ccccc4)c4nc(c(-c5ccccc5)c5ccc2[nH]5)C=C4)C=C3)cc1	02_55219291
O=C(Nc1cccc2ccccc12)c1ccc(-c2c3nc(c(-c4ccccc4)c4ccc([nH]4)c(-c4ccccc4)c4nc(c(-c5ccccc5)c5ccc2[nH]5)C=C4)C=C3)cc1	02_8640
Cc1ncsc1CCOC(=O)c1ccc(-c2c3nc(c(-c4ccccc4)c4ccc([nH]4)c(-c4ccccc4)c4nc(c(-c5ccccc5)c5ccc2[nH]5)C=C4)C=C3)cc1	02_1136
O=C(OCCNC1CCCCC1)c1ccc(-c2c3nc(c(-c4ccccc4)c4ccc([nH]4)c(-c4ccccc4)c4nc(c(-c5ccccc5)c5ccc2[nH]5)C=C4)C=C3)cc1	02_17827
CC(C)(OC(=O)c1ccc(-c2c3nc(c(-c4ccccc4)c4ccc([nH]4)c(-c4ccccc4)c4nc(c(-c5ccccc5)c5ccc2[nH]5)C=C4)C=C3)cc1)C1CCNCC1	02_5200321
CN1CCN(CCNC(=O)c2ccc(-c3c4nc(c(-c5ccccc5)c5ccc([nH]5)c(-c5ccccc5)c5nc(c(-c6ccccc6)c6ccc3[nH]6)C=C5)C=C4)cc2)CC1	02_70284
O=C(NC(=S)c1cccs1)c1ccc(-c2c3nc(c(-c4ccccc4)c4ccc([nH]4)c(-c4ccccc4)c4nc(c(-c5ccccc5)c5ccc2[nH]5)C=C4)C=C3)cc1	02_737237
CCCCCCCCCNC(=O)c1ccc(-c2c3nc(c(-c4ccccc4)c4ccc([nH]4)c(-c4ccccc4)c4nc(c(-c5ccccc5)c5ccc2[nH]5)C=C4)C=C3)cc1	02_16215
O=C(OCc1cc(Cl)ccn1)c1ccc(-c2c3nc(c(-c4ccccc4)c4ccc([nH]4)c(-c4ccccc4)c4nc(c(-c5ccccc5)c5ccc2[nH]5)C=C4)C=C3)cc1	02_2763167
O=C(OCc1cccnc1Cl)c1ccc(-c2c3nc(c(-c4ccccc4)c4ccc([nH]4)c(-c4ccccc4)c4nc(c(-c5ccccc5)c5ccc2[nH]5)C=C4)C=C3)cc1	02_2763647
O=C(NNc1cccc(Cl)n1)c1ccc(-c2c3nc(c(-c4ccccc4)c4ccc([nH]4)c(-c4ccccc4)c4nc(c(-c5ccccc5)c5ccc2[nH]5)C=C4)C=C3)cc1	02_320004
Cc1cc(Cl)nc(NC(=O)c2ccc(-c3c4nc(c(-c5ccccc5)c5ccc([nH]5)c(-c5ccccc5)c5nc(c(-c6ccccc6)c6ccc3[nH]6)C=C5)C=C4)cc2)n1	02_21810
O=C(OCc1ccc(F)cc1F)c1ccc(-c2c3nc(c(-c4ccccc4)c4ccc([nH]4)c(-c4ccccc4)c4nc(c(-c5ccccc5)c5ccc2[nH]5)C=C4)C=C3)cc1	02_91867
O=C(OCc1cccc(F)c1F)c1ccc(-c2c3nc(c(-c4ccccc4)c4ccc([nH]4)c(-c4ccccc4)c4nc(c(-c5ccccc5)c5ccc2[nH]5)C=C4)C=C3)cc1	02_447153
O=C(OCc1cc(F)cc(F)c1)c1ccc(-c2c3nc(c(-c4ccccc4)c4ccc([nH]4)c(-c4ccccc4)c4nc(c(-c5ccccc5)c5ccc2[nH]5)C=C4)C=C3)cc1	02_522721
O=C(Oc1cc(=O)[nH]c(=S)[nH]1)c1ccc(-c2c3nc(c(-c4ccccc4)c4ccc([nH]4)c(-c4ccccc4)c4nc(c(-c5ccccc5)c5ccc2[nH]5)C=C4)C=C3)cc1	02_1268265
C#CCOCCOCCOC(=O)c1ccc(-c2c3nc(c(-c4ccccc4)c4ccc([nH]4)c(-c4ccccc4)c4nc(c(-c5ccccc5)c5ccc2[nH]5)C=C4)C=C3)cc1	02_81639
C=CC(=O)OCCCCOC(=O)c1ccc(-c2c3nc(c(-c4ccccc4)c4ccc([nH]4)c(-c4ccccc4)c4nc(c(-c5ccccc5)c5ccc2[nH]5)C=C4)C=C3)cc1	02_75588
O=C(Oc1ccc2ccccc2c1)c1ccc(-c2c3nc(c(-c4ccccc4)c4ccc([nH]4)c(-c4ccccc4)c4nc(c(-c5ccccc5)c5ccc2[nH]5)C=C4)C=C3)cc1	02_8663
O=C(Oc1cccc2ccccc12)c1ccc(-c2c3nc(c(-c4ccccc4)c4ccc([nH]4)c(-c4ccccc4)c4nc(c(-c5ccccc5)c5ccc2[nH]5)C=C4)C=C3)cc1	02_7005
O=C(Nc1nccc2ccccc12)c1ccc(-c2c3nc(c(-c4ccccc4)c4ccc([nH]4)c(-c4ccccc4)c4nc(c(-c5ccccc5)c5ccc2[nH]5)C=C4)C=C3)cc1	02_73742
O=C(Nc1ccc2ccccc2n1)c1ccc(-c2c3nc(c(-c4ccccc4)c4ccc([nH]4)c(-c4ccccc4)c4nc(c(-c5ccccc5)c5ccc2[nH]5)C=C4)C=C3)cc1	02_11379
O=C(Nc1ccnc2ccccc12)c1ccc(-c2c3nc(c(-c4ccccc4)c4ccc([nH]4)c(-c4ccccc4)c4nc(c(-c5ccccc5)c5ccc2[nH]5)C=C4)C=C3)cc1	02_68476
O=C(Nc1cncc2ccccc12)c1ccc(-c2c3nc(c(-c4ccccc4)c4ccc([nH]4)c(-c4ccccc4)c4nc(c(-c5ccccc5)c5ccc2[nH]5)C=C4)C=C3)cc1	02_90237
O=C(Nc1ccc2ncccc2c1)c1ccc(-c2c3nc(c(-c4ccccc4)c4ccc([nH]4)c(-c4ccccc4)c4nc(c(-c5ccccc5)c5ccc2[nH]5)C=C4)C=C3)cc1	02_11373
O=C(Nc1cccc2cccnc12)c1ccc(-c2c3nc(c(-c4ccccc4)c4ccc([nH]4)c(-c4ccccc4)c4nc(c(-c5ccccc5)c5ccc2[nH]5)C=C4)C=C3)cc1	02_11359
O=C(Nc1cnc2ccccc2c1)c1ccc(-c2c3nc(c(-c4ccccc4)c4ccc([nH]4)c(-c4ccccc4)c4nc(c(-c5ccccc5)c5ccc2[nH]5)C=C4)C=C3)cc1	02_11375
O=C(Nc1cccc2ncccc12)c1ccc(-c2c3nc(c(-c4ccccc4)c4ccc([nH]4)c(-c4ccccc4)c4nc(c(-c5ccccc5)c5ccc2[nH]5)C=C4)C=C3)cc1	02_11911
O=C(Nc1cccc2cnccc12)c1ccc(-c2c3nc(c(-c4ccccc4)c4ccc([nH]4)c(-c4ccccc4)c4nc(c(-c5ccccc5)c5ccc2[nH]5)C=C4)C=C3)cc1	02_70766
O=C(NCCCN1CCOCC1)c1ccc(-c2c3nc(c(-c4ccccc4)c4ccc([nH]4)c(-c4ccccc4)c4nc(c(-c5ccccc5)c5ccc2[nH]5)C=C4)C=C3)cc1	02_61055
CN1CCN(CCOC(=O)c2ccc(-c3c4nc(c(-c5ccccc5)c5ccc([nH]5)c(-c5ccccc5)c5nc(c(-c6ccccc6)c6ccc3[nH]6)C=C5)C=C4)cc2)CC1	02_231184
CC(=O)NCCCCCNC(=O)c1ccc(-c2c3nc(c(-c4ccccc4)c4ccc([nH]4)c(-c4ccccc4)c4nc(c(-c5ccccc5)c5ccc2[nH]5)C=C4)C=C3)cc1	02_189087
CCCCCCCCCOC(=O)c1ccc(-c2c3nc(c(-c4ccccc4)c4ccc([nH]4)c(-c4ccccc4)c4nc(c(-c5ccccc5)c5ccc2[nH]5)C=C4)C=C3)cc1	02_8914
CCCCC(CCCC)OC(=O)c1ccc(-c2c3nc(c(-c4ccccc4)c4ccc([nH]4)c(-c4ccccc4)c4nc(c(-c5ccccc5)c5ccc2[nH]5)C=C4)C=C3)cc1	02_12202
CC(C)CC(CC(C)C)OC(=O)c1ccc(-c2c3nc(c(-c4ccccc4)c4ccc([nH]4)c(-c4ccccc4)c4nc(c(-c5ccccc5)c5ccc2[nH]5)C=C4)C=C3)cc1	02_7957
CC(C)N(CCNC(=O)c1ccc(-c2c3nc(c(-c4ccccc4)c4ccc([nH]4)c(-c4ccccc4)c4nc(c(-c5ccccc5)c5ccc2[nH]5)C=C4)C=C3)cc1)C(C)C	02_8459
O=C(Oc1cccc2cnccc12)c1ccc(-c2c3nc(c(-c4ccccc4)c4ccc([nH]4)c(-c4ccccc4)c4nc(c(-c5ccccc5)c5ccc2[nH]5)C=C4)C=C3)cc1	02_30386
O=C(Oc1cccc2ncccc12)c1ccc(-c2c3nc(c(-c4ccccc4)c4ccc([nH]4)c(-c4ccccc4)c4nc(c(-c5ccccc5)c5ccc2[nH]5)C=C4)C=C3)cc1	02_135441757
O=C(Oc1cnc2ccccc2c1)c1ccc(-c2c3nc(c(-c4ccccc4)c4ccc([nH]4)c(-c4ccccc4)c4nc(c(-c5ccccc5)c5ccc2[nH]5)C=C4)C=C3)cc1	02_11376
N=C1N=C(NC(=O)c2ccc(-c3c4nc(c(-c5ccccc5)c5ccc([nH]5)c(-c5ccccc5)c5nc(c(-c6ccccc6)c6ccc3[nH]6)C=C5)C=C4)cc2)c2ccccc21	02_18980
O=C(Nc1ccc2nccnc2c1)c1ccc(-c2c3nc(c(-c4ccccc4)c4ccc([nH]4)c(-c4ccccc4)c4nc(c(-c5ccccc5)c5ccc2[nH]5)C=C4)C=C3)cc1	02_237859
O=C(OCCCN1CCOCC1)c1ccc(-c2c3nc(c(-c4ccccc4)c4ccc([nH]4)c(-c4ccccc4)c4nc(c(-c5ccccc5)c5ccc2[nH]5)C=C4)C=C3)cc1	02_199576
CCCCNCCCCOC(=O)c1ccc(-c2c3nc(c(-c4ccccc4)c4ccc([nH]4)c(-c4ccccc4)c4nc(c(-c5ccccc5)c5ccc2[nH]5)C=C4)C=C3)cc1	02_20669
CC(C)NCCCCCOC(=O)c1ccc(-c2c3nc(c(-c4ccccc4)c4ccc([nH]4)c(-c4ccccc4)c4nc(c(-c5ccccc5)c5ccc2[nH]5)C=C4)C=C3)cc1	02_414092
CN(C)CCCCCCOC(=O)c1ccc(-c2c3nc(c(-c4ccccc4)c4ccc([nH]4)c(-c4ccccc4)c4nc(c(-c5ccccc5)c5ccc2[nH]5)C=C4)C=C3)cc1	02_74623
O=C(Oc1cc(=O)[nH]cc1Cl)c1ccc(-c2c3nc(c(-c4ccccc4)c4ccc([nH]4)c(-c4ccccc4)c4nc(c(-c5ccccc5)c5ccc2[nH]5)C=C4)C=C3)cc1	02_54679224
O=C(Oc1cc(Cl)c[nH]c1=O)c1ccc(-c2c3nc(c(-c4ccccc4)c4ccc([nH]4)c(-c4ccccc4)c4nc(c(-c5ccccc5)c5ccc2[nH]5)C=C4)C=C3)cc1	02_97629
O=C(Nc1nc(Cl)cc(=O)[nH]1)c1ccc(-c2c3nc(c(-c4ccccc4)c4ccc([nH]4)c(-c4ccccc4)c4nc(c(-c5ccccc5)c5ccc2[nH]5)C=C4)C=C3)cc1	02_135403356
O=C(Nc1cccc(Cl)c1F)c1ccc(-c2c3nc(c(-c4ccccc4)c4ccc([nH]4)c(-c4ccccc4)c4nc(c(-c5ccccc5)c5ccc2[nH]5)C=C4)C=C3)cc1	02_75014
O=C(Nc1cc(F)ccc1Cl)c1ccc(-c2c3nc(c(-c4ccccc4)c4ccc([nH]4)c(-c4ccccc4)c4nc(c(-c5ccccc5)c5ccc2[nH]5)C=C4)C=C3)cc1	02_2736509
O=C(Nc1ccc(F)cc1Cl)c1ccc(-c2c3nc(c(-c4ccccc4)c4ccc([nH]4)c(-c4ccccc4)c4nc(c(-c5ccccc5)c5ccc2[nH]5)C=C4)C=C3)cc1	02_75013
O=C(Nc1cc(F)cc(Cl)c1)c1ccc(-c2c3nc(c(-c4ccccc4)c4ccc([nH]4)c(-c4ccccc4)c4nc(c(-c5ccccc5)c5ccc2[nH]5)C=C4)C=C3)cc1	02_2734838
O=C(Nc1ccc(Cl)cc1F)c1ccc(-c2c3nc(c(-c4ccccc4)c4ccc([nH]4)c(-c4ccccc4)c4nc(c(-c5ccccc5)c5ccc2[nH]5)C=C4)C=C3)cc1	02_93898
O=C(Nc1ccc(Cl)c(F)c1)c1ccc(-c2c3nc(c(-c4ccccc4)c4ccc([nH]4)c(-c4ccccc4)c4nc(c(-c5ccccc5)c5ccc2[nH]5)C=C4)C=C3)cc1	02_2736511
O=C(Nc1ccc(F)c(Cl)c1)c1ccc(-c2c3nc(c(-c4ccccc4)c4ccc([nH]4)c(-c4ccccc4)c4nc(c(-c5ccccc5)c5ccc2[nH]5)C=C4)C=C3)cc1	02_9708
O=C(Nc1c(F)cccc1Cl)c1ccc(-c2c3nc(c(-c4ccccc4)c4ccc([nH]4)c(-c4ccccc4)c4nc(c(-c5ccccc5)c5ccc2[nH]5)C=C4)C=C3)cc1	02_2734205
O=C(Nc1cc(Cl)ccc1F)c1ccc(-c2c3nc(c(-c4ccccc4)c4ccc([nH]4)c(-c4ccccc4)c4nc(c(-c5ccccc5)c5ccc2[nH]5)C=C4)C=C3)cc1	02_75015
O=CNc1ccc(-c2c3nc(c(-c4ccc(NC=O)cc4)c4ccc([nH]4)c(-c4ccc(NC=O)cc4)c4nc(c(-c5ccc(NC=O)cc5)c5ccc2[nH]5)C=C4)C=C3)cc1	03_284
O=C(Oc1ccc2nccnc2c1)c1ccc(-c2c3nc(c(-c4ccccc4)c4ccc([nH]4)c(-c4ccccc4)c4nc(c(-c5ccccc5)c5ccc2[nH]5)C=C4)C=C3)cc1	02_135420609
O=C(Oc1cccc2nccnc12)c1ccc(-c2c3nc(c(-c4ccccc4)c4ccc([nH]4)c(-c4ccccc4)c4nc(c(-c5ccccc5)c5ccc2[nH]5)C=C4)C=C3)cc1	02_135690274
CN(NC(=O)c1ccc(-c2c3nc(c(-c4ccccc4)c4ccc([nH]4)c(-c4ccccc4)c4nc(c(-c5ccccc5)c5ccc2[nH]5)C=C4)C=C3)cc1)C(=O)OC(C)(C)C	02_3748280
Cc1cc2cc(NC(=O)c3ccc(-c4c5nc(c(-c6ccccc6)c6ccc([nH]6)c(-c6ccccc6)c6nc(c(-c7ccccc7)c7ccc4[nH]7)C=C6)C=C5)cc3)ccc2[nH]1	02_2733992
CCCCCCOCCOC(=O)c1ccc(-c2c3nc(c(-c4ccccc4)c4ccc([nH]4)c(-c4ccccc4)c4nc(c(-c5ccccc5)c5ccc2[nH]5)C=C4)C=C3)cc1	02_8170
CN(C)CCN(C)CCOC(=O)c1ccc(-c2c3nc(c(-c4ccccc4)c4ccc([nH]4)c(-c4ccccc4)c4nc(c(-c5ccccc5)c5ccc2[nH]5)C=C4)C=C3)cc1	02_75171
O=C(Oc1ccc(F)cc1Cl)c1ccc(-c2c3nc(c(-c4ccccc4)c4ccc([nH]4)c(-c4ccccc4)c4nc(c(-c5ccccc5)c5ccc2[nH]5)C=C4)C=C3)cc1	02_74814
O=C(Oc1ccc(Cl)cc1F)c1ccc(-c2c3nc(c(-c4ccccc4)c4ccc([nH]4)c(-c4ccccc4)c4nc(c(-c5ccccc5)c5ccc2[nH]5)C=C4)C=C3)cc1	02_181975
O=C(Nc1c(F)cc(F)cc1F)c1ccc(-c2c3nc(c(-c4ccccc4)c4ccc([nH]4)c(-c4ccccc4)c4nc(c(-c5ccccc5)c5ccc2[nH]5)C=C4)C=C3)cc1	02_67765
O=C(Nc1cc(F)c(F)cc1F)c1ccc(-c2c3nc(c(-c4ccccc4)c4ccc([nH]4)c(-c4ccccc4)c4nc(c(-c5ccccc5)c5ccc2[nH]5)C=C4)C=C3)cc1	02_94953
O=C(Nc1cc(F)c(F)c(F)c1)c1ccc(-c2c3nc(c(-c4ccccc4)c4ccc([nH]4)c(-c4ccccc4)c4nc(c(-c5ccccc5)c5ccc2[nH]5)C=C4)C=C3)cc1	02_2724991
O=C(Nc1ccc(F)c(F)c1F)c1ccc(-c2c3nc(c(-c4ccccc4)c4ccc([nH]4)c(-c4ccccc4)c4nc(c(-c5ccccc5)c5ccc2[nH]5)C=C4)C=C3)cc1	02_77468
C#CCOc1ccc(NC(=O)c2ccc(-c3c4nc(c(-c5ccccc5)c5ccc([nH]5)c(-c5ccccc5)c5nc(c(-c6ccccc6)c6ccc3[nH]6)C=C5)C=C4)cc2)cc1	02_12668862
O=C(OCc1c[nH]c2ccccc12)c1ccc(-c2c3nc(c(-c4ccccc4)c4ccc([nH]4)c(-c4ccccc4)c4nc(c(-c5ccccc5)c5ccc2[nH]5)C=C4)C=C3)cc1	02_3712
O=C(Nc1cccc2c1CCCC2)c1ccc(-c2c3nc(c(-c4ccccc4)c4ccc([nH]4)c(-c4ccccc4)c4nc(c(-c5ccccc5)c5ccc2[nH]5)C=C4)C=C3)cc1	02_16671
O=C(Nc1nc(Cl)ncc1F)c1ccc(-c2c3nc(c(-c4ccccc4)c4ccc([nH]4)c(-c4ccccc4)c4nc(c(-c5ccccc5)c5ccc2[nH]5)C=C4)C=C3)cc1	02_254372
O=C(Oc1cc(F)c(F)c(F)c1)c1ccc(-c2c3nc(c(-c4ccccc4)c4ccc([nH]4)c(-c4ccccc4)c4nc(c(-c5ccccc5)c5ccc2[nH]5)C=C4)C=C3)cc1	02_2777943
O=C(Oc1cccc2c1C(=O)CC2)c1ccc(-c2c3nc(c(-c4ccccc4)c4ccc([nH]4)c(-c4ccccc4)c4nc(c(-c5ccccc5)c5ccc2[nH]5)C=C4)C=C3)cc1	02_248078
O=C(Oc1cccc2c1CCC2=O)c1ccc(-c2c3nc(c(-c4ccccc4)c4ccc([nH]4)c(-c4ccccc4)c4nc(c(-c5ccccc5)c5ccc2[nH]5)C=C4)C=C3)cc1	02_590547
O=C(Oc1ccc2c(c1)C(=O)CC2)c1ccc(-c2c3nc(c(-c4ccccc4)c4ccc([nH]4)c(-c4ccccc4)c4nc(c(-c5ccccc5)c5ccc2[nH]5)C=C4)C=C3)cc1	02_7020659
O=CC=Cc1ccccc1OC(=O)c1ccc(-c2c3nc(c(-c4ccccc4)c4ccc([nH]4)c(-c4ccccc4)c4nc(c(-c5ccccc5)c5ccc2[nH]5)C=C4)C=C3)cc1	02_5318169
O=C(Oc1ccc2c(c1)CCC2=O)c1ccc(-c2c3nc(c(-c4ccccc4)c4ccc([nH]4)c(-c4ccccc4)c4nc(c(-c5ccccc5)c5ccc2[nH]5)C=C4)C=C3)cc1	02_233147
COc1cc(NC(=O)c2ccc(-c3c4nc(c(-c5ccccc5)c5ccc([nH]5)c(-c5ccccc5)c5nc(c(-c6ccccc6)c6ccc3[nH]6)C=C5)C=C4)cc2)ccc1C#N	02_232735
O=C1Cc2cc(NC(=O)c3ccc(-c4c5nc(c(-c6ccccc6)c6ccc([nH]6)c(-c6ccccc6)c6nc(c(-c7ccccc7)c7ccc4[nH]7)C=C6)C=C5)cc3)ccc2N1	02_2773213
O=C(OCc1nc2ccccc2[nH]1)c1ccc(-c2c3nc(c(-c4ccccc4)c4ccc([nH]4)c(-c4ccccc4)c4nc(c(-c5ccccc5)c5ccc2[nH]5)C=C4)C=C3)cc1	02_78569
CCOCC(COCC)OC(=O)c1ccc(-c2c3nc(c(-c4ccccc4)c4ccc([nH]4)c(-c4ccccc4)c4nc(c(-c5ccccc5)c5ccc2[nH]5)C=C4)C=C3)cc1	02_77664
O=C(Oc1ccc2c(c1)CCCC2)c1ccc(-c2c3nc(c(-c4ccccc4)c4ccc([nH]4)c(-c4ccccc4)c4nc(c(-c5ccccc5)c5ccc2[nH]5)C=C4)C=C3)cc1	02_14305
O=C(Oc1cccc2c1CCCC2)c1ccc(-c2c3nc(c(-c4ccccc4)c4ccc([nH]4)c(-c4ccccc4)c4nc(c(-c5ccccc5)c5ccc2[nH]5)C=C4)C=C3)cc1	02_68258
CC(=Cc1ccccc1)COC(=O)c1ccc(-c2c3nc(c(-c4ccccc4)c4ccc([nH]4)c(-c4ccccc4)c4nc(c(-c5ccccc5)c5ccc2[nH]5)C=C4)C=C3)cc1	02_6393846
O=C(NCC(F)(F)C(F)(F)F)c1ccc(-c2c3nc(c(-c4ccccc4)c4ccc([nH]4)c(-c4ccccc4)c4nc(c(-c5ccccc5)c5ccc2[nH]5)C=C4)C=C3)cc1	02_79002
O=C(NS(=O)(=O)C(F)(F)F)c1ccc(-c2c3nc(c(-c4ccccc4)c4ccc([nH]4)c(-c4ccccc4)c4nc(c(-c5ccccc5)c5ccc2[nH]5)C=C4)C=C3)cc1	02_79001
O=C(C=NOC(=O)c1ccc(-c2c3nc(c(-c4ccccc4)c4ccc([nH]4)c(-c4ccccc4)c4nc(c(-c5ccccc5)c5ccc2[nH]5)C=C4)C=C3)cc1)c1ccccc1	02_9566037
COc1cc(C#N)ccc1OC(=O)c1ccc(-c2c3nc(c(-c4ccccc4)c4ccc([nH]4)c(-c4ccccc4)c4nc(c(-c5ccccc5)c5ccc2[nH]5)C=C4)C=C3)cc1	02_78135
O=C(Nc1ccc2[nH]c(=O)[nH]c2c1)c1ccc(-c2c3nc(c(-c4ccccc4)c4ccc([nH]4)c(-c4ccccc4)c4nc(c(-c5ccccc5)c5ccc2[nH]5)C=C4)C=C3)cc1	02_66765
O=C(OCn1nnc2ccccc21)c1ccc(-c2c3nc(c(-c4ccccc4)c4ccc([nH]4)c(-c4ccccc4)c4nc(c(-c5ccccc5)c5ccc2[nH]5)C=C4)C=C3)cc1	02_224169
O=C(Oc1ccc2c(c1)CCNC2)c1ccc(-c2c3nc(c(-c4ccccc4)c4ccc([nH]4)c(-c4ccccc4)c4nc(c(-c5ccccc5)c5ccc2[nH]5)C=C4)C=C3)cc1	02_26698
Cc1ccc(C(C)C)cc1NC(=O)c1ccc(-c2c3nc(c(-c4ccccc4)c4ccc([nH]4)c(-c4ccccc4)c4nc(c(-c5ccccc5)c5ccc2[nH]5)C=C4)C=C3)cc1	02_137414
CC(C)c1ccc(CNC(=O)c2ccc(-c3c4nc(c(-c5ccccc5)c5ccc([nH]5)c(-c5ccccc5)c5nc(c(-c6ccccc6)c6ccc3[nH]6)C=C5)C=C4)cc2)cc1	02_138221
CCCCc1ccc(NC(=O)c2ccc(-c3c4nc(c(-c5ccccc5)c5ccc([nH]5)c(-c5ccccc5)c5nc(c(-c6ccccc6)c6ccc3[nH]6)C=C5)C=C4)cc2)cc1	02_7694
CCCCc1ccccc1NC(=O)c1ccc(-c2c3nc(c(-c4ccccc4)c4ccc([nH]4)c(-c4ccccc4)c4nc(c(-c5ccccc5)c5ccc2[nH]5)C=C4)C=C3)cc1	02_75909
CC(C)(C)c1ccc(NC(=O)c2ccc(-c3c4nc(c(-c5ccccc5)c5ccc([nH]5)c(-c5ccccc5)c5nc(c(-c6ccccc6)c6ccc3[nH]6)C=C5)C=C4)cc2)cc1	02_69861
CC(C)(C)c1cccc(NC(=O)c2ccc(-c3c4nc(c(-c5ccccc5)c5ccc([nH]5)c(-c5ccccc5)c5nc(c(-c6ccccc6)c6ccc3[nH]6)C=C5)C=C4)cc2)c1	02_79334
CC(C)(Cc1ccccc1)NC(=O)c1ccc(-c2c3nc(c(-c4ccccc4)c4ccc([nH]4)c(-c4ccccc4)c4nc(c(-c5ccccc5)c5ccc2[nH]5)C=C4)C=C3)cc1	02_4771
CCc1cccc(CC)c1NC(=O)c1ccc(-c2c3nc(c(-c4ccccc4)c4ccc([nH]4)c(-c4ccccc4)c4nc(c(-c5ccccc5)c5ccc2[nH]5)C=C4)C=C3)cc1	02_11369
O=C(NCCCCc1ccccc1)c1ccc(-c2c3nc(c(-c4ccccc4)c4ccc([nH]4)c(-c4ccccc4)c4nc(c(-c5ccccc5)c5ccc2[nH]5)C=C4)C=C3)cc1	02_83242
O=C(OCC(Cl)(Cl)Cl)c1ccc(-c2c3nc(c(-c4ccccc4)c4ccc([nH]4)c(-c4ccccc4)c4nc(c(-c5ccccc5)c5ccc2[nH]5)C=C4)C=C3)cc1	02_8259
O=C(OCC(F)(F)C(F)(F)F)c1ccc(-c2c3nc(c(-c4ccccc4)c4ccc([nH]4)c(-c4ccccc4)c4nc(c(-c5ccccc5)c5ccc2[nH]5)C=C4)C=C3)cc1	02_9872
O=C(OS(=O)(=O)C(F)(F)F)c1ccc(-c2c3nc(c(-c4ccccc4)c4ccc([nH]4)c(-c4ccccc4)c4nc(c(-c5ccccc5)c5ccc2[nH]5)C=C4)C=C3)cc1	02_62406
O=Cc1ccc(OC(=O)c2ccc(-c3c4nc(c(-c5ccccc5)c5ccc([nH]5)c(-c5ccccc5)c5nc(c(-c6ccccc6)c6ccc3[nH]6)C=C5)C=C4)cc2)c(C=O)c1	02_165106
O=C(Oc1ccc2c(c1)OCC2=O)c1ccc(-c2c3nc(c(-c4ccccc4)c4ccc([nH]4)c(-c4ccccc4)c4nc(c(-c5ccccc5)c5ccc2[nH]5)C=C4)C=C3)cc1	02_235717
O=C(Nc1ccc2[nH]c(=O)oc2c1)c1ccc(-c2c3nc(c(-c4ccccc4)c4ccc([nH]4)c(-c4ccccc4)c4nc(c(-c5ccccc5)c5ccc2[nH]5)C=C4)C=C3)cc1	02_826989
O=C(Nc1cccc2[nH]c(=O)oc12)c1ccc(-c2c3nc(c(-c4ccccc4)c4ccc([nH]4)c(-c4ccccc4)c4nc(c(-c5ccccc5)c5ccc2[nH]5)C=C4)C=C3)cc1	02_11147814
Cc1cc(=O)[nH]c(OC(=O)c2ccc(-c3c4nc(c(-c5ccccc5)c5ccc([nH]5)c(-c5ccccc5)c5nc(c(-c6ccccc6)c6ccc3[nH]6)C=C5)C=C4)cc2)c1C#N	02_79516
CCC(=O)c1ccccc1OC(=O)c1ccc(-c2c3nc(c(-c4ccccc4)c4ccc([nH]4)c(-c4ccccc4)c4nc(c(-c5ccccc5)c5ccc2[nH]5)C=C4)C=C3)cc1	02_69133
CC(=O)c1ccc(C)cc1OC(=O)c1ccc(-c2c3nc(c(-c4ccccc4)c4ccc([nH]4)c(-c4ccccc4)c4nc(c(-c5ccccc5)c5ccc2[nH]5)C=C4)C=C3)cc1	02_81338
CC(=O)c1ccc(OC(=O)c2ccc(-c3c4nc(c(-c5ccccc5)c5ccc([nH]5)c(-c5ccccc5)c5nc(c(-c6ccccc6)c6ccc3[nH]6)C=C5)C=C4)cc2)c(C)c1	02_70135
CCC(=O)c1ccc(OC(=O)c2ccc(-c3c4nc(c(-c5ccccc5)c5ccc([nH]5)c(-c5ccccc5)c5nc(c(-c6ccccc6)c6ccc3[nH]6)C=C5)C=C4)cc2)cc1	02_6271
CC(=O)Cc1ccc(OC(=O)c2ccc(-c3c4nc(c(-c5ccccc5)c5ccc([nH]5)c(-c5ccccc5)c5nc(c(-c6ccccc6)c6ccc3[nH]6)C=C5)C=C4)cc2)cc1	02_7019274
CNC(=O)c1ccccc1NC(=O)c1ccc(-c2c3nc(c(-c4ccccc4)c4ccc([nH]4)c(-c4ccccc4)c4nc(c(-c5ccccc5)c5ccc2[nH]5)C=C4)C=C3)cc1	02_308072
CC(=O)Nc1ccccc1NC(=O)c1ccc(-c2c3nc(c(-c4ccccc4)c4ccc([nH]4)c(-c4ccccc4)c4nc(c(-c5ccccc5)c5ccc2[nH]5)C=C4)C=C3)cc1	02_11149
CC(=O)Nc1cccc(NC(=O)c2ccc(-c3c4nc(c(-c5ccccc5)c5ccc([nH]5)c(-c5ccccc5)c5nc(c(-c6ccccc6)c6ccc3[nH]6)C=C5)C=C4)cc2)c1	02_7604
CNC(=O)c1cccc(NC(=O)c2ccc(-c3c4nc(c(-c5ccccc5)c5ccc([nH]5)c(-c5ccccc5)c5nc(c(-c6ccccc6)c6ccc3[nH]6)C=C5)C=C4)cc2)c1	02_676526
Cc1ccc(C(=O)NNC(=O)c2ccc(-c3c4nc(c(-c5ccccc5)c5ccc([nH]5)c(-c5ccccc5)c5nc(c(-c6ccccc6)c6ccc3[nH]6)C=C5)C=C4)cc2)cc1	02_77174
CC(=O)Nc1ccc(NC(=O)c2ccc(-c3c4nc(c(-c5ccccc5)c5ccc([nH]5)c(-c5ccccc5)c5nc(c(-c6ccccc6)c6ccc3[nH]6)C=C5)C=C4)cc2)cc1	02_31230
CNC(=O)c1ccc(NC(=O)c2ccc(-c3c4nc(c(-c5ccccc5)c5ccc([nH]5)c(-c5ccccc5)c5nc(c(-c6ccccc6)c6ccc3[nH]6)C=C5)C=C4)cc2)cc1	02_235516
O=C(Cc1ccccc1)NNC(=O)c1ccc(-c2c3nc(c(-c4ccccc4)c4ccc([nH]4)c(-c4ccccc4)c4nc(c(-c5ccccc5)c5ccc2[nH]5)C=C4)C=C3)cc1	02_70301
O=C(Nc1nc2ccccc2s1)c1ccc(-c2c3nc(c(-c4ccccc4)c4ccc([nH]4)c(-c4ccccc4)c4nc(c(-c5ccccc5)c5ccc2[nH]5)C=C4)C=C3)cc1	02_8706
O=C(Nc1ccc2ncsc2c1)c1ccc(-c2c3nc(c(-c4ccccc4)c4ccc([nH]4)c(-c4ccccc4)c4nc(c(-c5ccccc5)c5ccc2[nH]5)C=C4)C=C3)cc1	02_68288
CCOc1ccc(-c2c3nc(c(-c4ccc(OCC)cc4)c4ccc([nH]4)c(-c4ccc(OCC)cc4)c4nc(c(-c5ccc(OCC)cc5)c5ccc2[nH]5)C=C4)C=C3)cc1	05_6332_6337_6340
Cc1ccc(C(C)C)cc1OC(=O)c1ccc(-c2c3nc(c(-c4ccccc4)c4ccc([nH]4)c(-c4ccccc4)c4nc(c(-c5ccccc5)c5ccc2[nH]5)C=C4)C=C3)cc1	02_10364
CC(C)(C)c1ccc(OC(=O)c2ccc(-c3c4nc(c(-c5ccccc5)c5ccc([nH]5)c(-c5ccccc5)c5nc(c(-c6ccccc6)c6ccc3[nH]6)C=C5)C=C4)cc2)cc1	02_7393
CCCCc1ccc(OC(=O)c2ccc(-c3c4nc(c(-c5ccccc5)c5ccc([nH]5)c(-c5ccccc5)c5nc(c(-c6ccccc6)c6ccc3[nH]6)C=C5)C=C4)cc2)cc1	02_15420
Cc1ccc(C(C)C)c(OC(=O)c2ccc(-c3c4nc(c(-c5ccccc5)c5ccc([nH]5)c(-c5ccccc5)c5nc(c(-c6ccccc6)c6ccc3[nH]6)C=C5)C=C4)cc2)c1	02_6989
CC(C)(Cc1ccccc1)OC(=O)c1ccc(-c2c3nc(c(-c4ccccc4)c4ccc([nH]4)c(-c4ccccc4)c4nc(c(-c5ccccc5)c5ccc2[nH]5)C=C4)C=C3)cc1	02_7531
CC(C)(C)c1ccccc1OC(=O)c1ccc(-c2c3nc(c(-c4ccccc4)c4ccc([nH]4)c(-c4ccccc4)c4nc(c(-c5ccccc5)c5ccc2[nH]5)C=C4)C=C3)cc1	02_6923
CC(C)(C)c1cccc(OC(=O)c2ccc(-c3c4nc(c(-c5ccccc5)c5ccc([nH]5)c(-c5ccccc5)c5nc(c(-c6ccccc6)c6ccc3[nH]6)C=C5)C=C4)cc2)c1	02_11450
O=C(OCCCCc1ccccc1)c1ccc(-c2c3nc(c(-c4ccccc4)c4ccc([nH]4)c(-c4ccccc4)c4nc(c(-c5ccccc5)c5ccc2[nH]5)C=C4)C=C3)cc1	02_76889
CC(C)c1ccc(COC(=O)c2ccc(-c3c4nc(c(-c5ccccc5)c5ccc([nH]5)c(-c5ccccc5)c5nc(c(-c6ccccc6)c6ccc3[nH]6)C=C5)C=C4)cc2)cc1	02_325
CCN(NC(=O)c1ccc(-c2c3nc(c(-c4ccccc4)c4ccc([nH]4)c(-c4ccccc4)c4nc(c(-c5ccccc5)c5ccc2[nH]5)C=C4)C=C3)cc1)c1ccc(C)cc1	02_13160626
O=C(NCCNCc1ccccc1)c1ccc(-c2c3nc(c(-c4ccccc4)c4ccc([nH]4)c(-c4ccccc4)c4nc(c(-c5ccccc5)c5ccc2[nH]5)C=C4)C=C3)cc1	02_77801
CCN(NC(=O)c1ccc(-c2c3nc(c(-c4ccccc4)c4ccc([nH]4)c(-c4ccccc4)c4nc(c(-c5ccccc5)c5ccc2[nH]5)C=C4)C=C3)cc1)c1cccc(C)c1	02_44630285
CCN(NC(=O)c1ccc(-c2c3nc(c(-c4ccccc4)c4ccc([nH]4)c(-c4ccccc4)c4nc(c(-c5ccccc5)c5ccc2[nH]5)C=C4)C=C3)cc1)c1ccccc1C	02_15591717
O=C(Nc1nc(=S)ss1)c1ccc(-c2c3nc(c(-c4ccccc4)c4ccc([nH]4)c(-c4ccccc4)c4nc(c(-c5ccccc5)c5ccc2[nH]5)C=C4)C=C3)cc1	02_2735329
O=C(Nc1[nH]c(=O)nc2[nH]ncc12)c1ccc(-c2c3nc(c(-c4ccccc4)c4ccc([nH]4)c(-c4ccccc4)c4nc(c(-c5ccccc5)c5ccc2[nH]5)C=C4)C=C3)cc1	02_135431341
O=C(Nc1[nH]c(=O)nc2nc[nH]c12)c1ccc(-c2c3nc(c(-c4ccccc4)c4ccc([nH]4)c(-c4ccccc4)c4nc(c(-c5ccccc5)c5ccc2[nH]5)C=C4)C=C3)cc1	02_76900
O=C(Nc1nc2nc[nH]c2c(=O)[nH]1)c1ccc(-c2c3nc(c(-c4ccccc4)c4ccc([nH]4)c(-c4ccccc4)c4nc(c(-c5ccccc5)c5ccc2[nH]5)C=C4)C=C3)cc1	02_135398634
COC(=O)c1ccccc1NC(=O)c1ccc(-c2c3nc(c(-c4ccccc4)c4ccc([nH]4)c(-c4ccccc4)c4nc(c(-c5ccccc5)c5ccc2[nH]5)C=C4)C=C3)cc1	02_8635
O=C(Nc1ccc2c(c1)OCCO2)c1ccc(-c2c3nc(c(-c4ccccc4)c4ccc([nH]4)c(-c4ccccc4)c4nc(c(-c5ccccc5)c5ccc2[nH]5)C=C4)C=C3)cc1	02_89148
COC(=O)c1ccc(NC(=O)c2ccc(-c3c4nc(c(-c5ccccc5)c5ccc([nH]5)c(-c5ccccc5)c5nc(c(-c6ccccc6)c6ccc3[nH]6)C=C5)C=C4)cc2)cc1	02_12082
COC(=O)c1cccc(NC(=O)c2ccc(-c3c4nc(c(-c5ccccc5)c5ccc([nH]5)c(-c5ccccc5)c5nc(c(-c6ccccc6)c6ccc3[nH]6)C=C5)C=C4)cc2)c1	02_78274
O=C(NCc1ccc2c(c1)OCO2)c1ccc(-c2c3nc(c(-c4ccccc4)c4ccc([nH]4)c(-c4ccccc4)c4nc(c(-c5ccccc5)c5ccc2[nH]5)C=C4)C=C3)cc1	02_75799
CC(=O)Nc1cccc(OC(=O)c2ccc(-c3c4nc(c(-c5ccccc5)c5ccc([nH]5)c(-c5ccccc5)c5nc(c(-c6ccccc6)c6ccc3[nH]6)C=C5)C=C4)cc2)c1	02_12124
CC(=O)Nc1ccccc1OC(=O)c1ccc(-c2c3nc(c(-c4ccccc4)c4ccc([nH]4)c(-c4ccccc4)c4nc(c(-c5ccccc5)c5ccc2[nH]5)C=C4)C=C3)cc1	02_11972
CC(=O)Nc1ccc(OC(=O)c2ccc(-c3c4nc(c(-c5ccccc5)c5ccc([nH]5)c(-c5ccccc5)c5nc(c(-c6ccccc6)c6ccc3[nH]6)C=C5)C=C4)cc2)cc1	02_1983
CC(=O)Nc1cccc(NC(=O)c2ccc(-c3c4nc(c(-c5ccccc5)c5ccc([nH]5)c(-c5ccccc5)c5nc(c(-c6ccccc6)c6ccc3[nH]6)C=C5)C=C4)cc2)n1	02_3767345
O=C(NNC(=O)c1ccc(-c2c3nc(c(-c4ccccc4)c4ccc([nH]4)c(-c4ccccc4)c4nc(c(-c5ccccc5)c5ccc2[nH]5)C=C4)C=C3)cc1)Nc1ccccc1	02_10837
O=C(Nc1cccc2nsnc12)c1ccc(-c2c3nc(c(-c4ccccc4)c4ccc([nH]4)c(-c4ccccc4)c4nc(c(-c5ccccc5)c5ccc2[nH]5)C=C4)C=C3)cc1	02_69845
CCc1ccc(CCOC(=O)c2ccc(-c3c4nc(c(-c5ccccc5)c5ccc([nH]5)c(-c5ccccc5)c5nc(c(-c6ccccc6)c6ccc3[nH]6)C=C5)C=C4)cc2)nc1	02_78894
CN(C)Cc1ccccc1OC(=O)c1ccc(-c2c3nc(c(-c4ccccc4)c4ccc([nH]4)c(-c4ccccc4)c4nc(c(-c5ccccc5)c5ccc2[nH]5)C=C4)C=C3)cc1	02_32897
CN(C)c1ccc(COC(=O)c2ccc(-c3c4nc(c(-c5ccccc5)c5ccc([nH]5)c(-c5ccccc5)c5nc(c(-c6ccccc6)c6ccc3[nH]6)C=C5)C=C4)cc2)cc1	02_137166
CCOc1ccccc1CNC(=O)c1ccc(-c2c3nc(c(-c4ccccc4)c4ccc([nH]4)c(-c4ccccc4)c4nc(c(-c5ccccc5)c5ccc2[nH]5)C=C4)C=C3)cc1	02_123465
COc1cccc(CCNC(=O)c2ccc(-c3c4nc(c(-c5ccccc5)c5ccc([nH]5)c(-c5ccccc5)c5nc(c(-c6ccccc6)c6ccc3[nH]6)C=C5)C=C4)cc2)c1	02_74866
CC(C)Oc1cccc(NC(=O)c2ccc(-c3c4nc(c(-c5ccccc5)c5ccc([nH]5)c(-c5ccccc5)c5nc(c(-c6ccccc6)c6ccc3[nH]6)C=C5)C=C4)cc2)c1	02_573220
COc1ccc(CCNC(=O)c2ccc(-c3c4nc(c(-c5ccccc5)c5ccc([nH]5)c(-c5ccccc5)c5nc(c(-c6ccccc6)c6ccc3[nH]6)C=C5)C=C4)cc2)cc1	02_4657
COc1ccccc1CCNC(=O)c1ccc(-c2c3nc(c(-c4ccccc4)c4ccc([nH]4)c(-c4ccccc4)c4nc(c(-c5ccccc5)c5ccc2[nH]5)C=C4)C=C3)cc1	02_74896
CC(C)Oc1ccc(NC(=O)c2ccc(-c3c4nc(c(-c5ccccc5)c5ccc([nH]5)c(-c5ccccc5)c5nc(c(-c6ccccc6)c6ccc3[nH]6)C=C5)C=C4)cc2)cc1	02_82112
O=C(OCCCNc1ccccc1)c1ccc(-c2c3nc(c(-c4ccccc4)c4ccc([nH]4)c(-c4ccccc4)c4nc(c(-c5ccccc5)c5ccc2[nH]5)C=C4)C=C3)cc1	02_410467
O=C(OCCNCc1ccccc1)c1ccc(-c2c3nc(c(-c4ccccc4)c4ccc([nH]4)c(-c4ccccc4)c4nc(c(-c5ccccc5)c5ccc2[nH]5)C=C4)C=C3)cc1	02_4348
O=C(NC(=S)Cc1ccccc1)c1ccc(-c2c3nc(c(-c4ccccc4)c4ccc([nH]4)c(-c4ccccc4)c4nc(c(-c5ccccc5)c5ccc2[nH]5)C=C4)C=C3)cc1	02_731368
O=C(NC12CC3CC(CC(C3)C1)C2)c1ccc(-c2c3nc(c(-c4ccccc4)c4ccc([nH]4)c(-c4ccccc4)c4nc(c(-c5ccccc5)c5ccc2[nH]5)C=C4)C=C3)cc1	02_2130
O=C(Nc1nc2n[nH]nc2c(=O)[nH]1)c1ccc(-c2c3nc(c(-c4ccccc4)c4ccc([nH]4)c(-c4ccccc4)c4nc(c(-c5ccccc5)c5ccc2[nH]5)C=C4)C=C3)cc1	02_135403646
COc1ccc(C=O)cc1OC(=O)c1ccc(-c2c3nc(c(-c4ccccc4)c4ccc([nH]4)c(-c4ccccc4)c4nc(c(-c5ccccc5)c5ccc2[nH]5)C=C4)C=C3)cc1	02_12127
O=C(OCc1ccc2c(c1)OCO2)c1ccc(-c2c3nc(c(-c4ccccc4)c4ccc([nH]4)c(-c4ccccc4)c4nc(c(-c5ccccc5)c5ccc2[nH]5)C=C4)C=C3)cc1	02_10322
COc1ccc(C=O)c(OC(=O)c2ccc(-c3c4nc(c(-c5ccccc5)c5ccc([nH]5)c(-c5ccccc5)c5nc(c(-c6ccccc6)c6ccc3[nH]6)C=C5)C=C4)cc2)c1	02_69600
COC(=O)c1ccccc1OC(=O)c1ccc(-c2c3nc(c(-c4ccccc4)c4ccc([nH]4)c(-c4ccccc4)c4nc(c(-c5ccccc5)c5ccc2[nH]5)C=C4)C=C3)cc1	02_4133
COC(=O)c1cccc(OC(=O)c2ccc(-c3c4nc(c(-c5ccccc5)c5ccc([nH]5)c(-c5ccccc5)c5nc(c(-c6ccccc6)c6ccc3[nH]6)C=C5)C=C4)cc2)c1	02_88068
CC(=O)Oc1cccc(OC(=O)c2ccc(-c3c4nc(c(-c5ccccc5)c5ccc([nH]5)c(-c5ccccc5)c5nc(c(-c6ccccc6)c6ccc3[nH]6)C=C5)C=C4)cc2)c1	02_5055
COC(=O)c1ccc(OC(=O)c2ccc(-c3c4nc(c(-c5ccccc5)c5ccc([nH]5)c(-c5ccccc5)c5nc(c(-c6ccccc6)c6ccc3[nH]6)C=C5)C=C4)cc2)cc1	02_7456
COc1cc(C=O)ccc1OC(=O)c1ccc(-c2c3nc(c(-c4ccccc4)c4ccc([nH]4)c(-c4ccccc4)c4nc(c(-c5ccccc5)c5ccc2[nH]5)C=C4)C=C3)cc1	02_1183
COC(=O)c1ccc(NC(=O)c2ccc(-c3c4nc(c(-c5ccccc5)c5ccc([nH]5)c(-c5ccccc5)c5nc(c(-c6ccccc6)c6ccc3[nH]6)C=C5)C=C4)cc2)nc1	02_737487
COC(=O)c1ccncc1NC(=O)c1ccc(-c2c3nc(c(-c4ccccc4)c4ccc([nH]4)c(-c4ccccc4)c4nc(c(-c5ccccc5)c5ccc2[nH]5)C=C4)C=C3)cc1	02_1488824
COC(=O)c1cccc(NC(=O)c2ccc(-c3c4nc(c(-c5ccccc5)c5ccc([nH]5)c(-c5ccccc5)c5nc(c(-c6ccccc6)c6ccc3[nH]6)C=C5)C=C4)cc2)n1	02_13809143
COC(=O)c1cc(NC(=O)c2ccc(-c3c4nc(c(-c5ccccc5)c5ccc([nH]5)c(-c5ccccc5)c5nc(c(-c6ccccc6)c6ccc3[nH]6)C=C5)C=C4)cc2)ccn1	02_3759117
COC(=O)c1cccnc1NC(=O)c1ccc(-c2c3nc(c(-c4ccccc4)c4ccc([nH]4)c(-c4ccccc4)c4nc(c(-c5ccccc5)c5ccc2[nH]5)C=C4)C=C3)cc1	02_351633
COC(=O)c1cnccc1NC(=O)c1ccc(-c2c3nc(c(-c4ccccc4)c4ccc([nH]4)c(-c4ccccc4)c4nc(c(-c5ccccc5)c5ccc2[nH]5)C=C4)C=C3)cc1	02_592353
O=C(NCOC(=O)c1ccc(-c2c3nc(c(-c4ccccc4)c4ccc([nH]4)c(-c4ccccc4)c4nc(c(-c5ccccc5)c5ccc2[nH]5)C=C4)C=C3)cc1)c1cccnc1	02_77116
COC(=O)c1ccnc(NC(=O)c2ccc(-c3c4nc(c(-c5ccccc5)c5ccc([nH]5)c(-c5ccccc5)c5nc(c(-c6ccccc6)c6ccc3[nH]6)C=C5)C=C4)cc2)c1	02_236984
O=C(OCCCOc1ccccc1)c1ccc(-c2c3nc(c(-c4ccccc4)c4ccc([nH]4)c(-c4ccccc4)c4nc(c(-c5ccccc5)c5ccc2[nH]5)C=C4)C=C3)cc1	02_80319
CC(C)(OOC(=O)c1ccc(-c2c3nc(c(-c4ccccc4)c4ccc([nH]4)c(-c4ccccc4)c4nc(c(-c5ccccc5)c5ccc2[nH]5)C=C4)C=C3)cc1)c1ccccc1	02_6629
COc1cccc(CCOC(=O)c2ccc(-c3c4nc(c(-c5ccccc5)c5ccc([nH]5)c(-c5ccccc5)c5nc(c(-c6ccccc6)c6ccc3[nH]6)C=C5)C=C4)cc2)c1	02_78724
Cc1ccc(OCCOC(=O)c2ccc(-c3c4nc(c(-c5ccccc5)c5ccc([nH]5)c(-c5ccccc5)c5nc(c(-c6ccccc6)c6ccc3[nH]6)C=C5)C=C4)cc2)cc1	02_84804
O=C(OCCOCc1ccccc1)c1ccc(-c2c3nc(c(-c4ccccc4)c4ccc([nH]4)c(-c4ccccc4)c4nc(c(-c5ccccc5)c5ccc2[nH]5)C=C4)C=C3)cc1	02_12141
CCOc1ccc(COC(=O)c2ccc(-c3c4nc(c(-c5ccccc5)c5ccc([nH]5)c(-c5ccccc5)c5nc(c(-c6ccccc6)c6ccc3[nH]6)C=C5)C=C4)cc2)cc1	02_80345
COCCc1ccc(OC(=O)c2ccc(-c3c4nc(c(-c5ccccc5)c5ccc([nH]5)c(-c5ccccc5)c5nc(c(-c6ccccc6)c6ccc3[nH]6)C=C5)C=C4)cc2)cc1	02_92516
CCCOc1ccc(OC(=O)c2ccc(-c3c4nc(c(-c5ccccc5)c5ccc([nH]5)c(-c5ccccc5)c5nc(c(-c6ccccc6)c6ccc3[nH]6)C=C5)C=C4)cc2)cc1	02_29352
COc1ccccc1CCOC(=O)c1ccc(-c2c3nc(c(-c4ccccc4)c4ccc([nH]4)c(-c4ccccc4)c4nc(c(-c5ccccc5)c5ccc2[nH]5)C=C4)C=C3)cc1	02_81909
CCOc1ccccc1COC(=O)c1ccc(-c2c3nc(c(-c4ccccc4)c4ccc([nH]4)c(-c4ccccc4)c4nc(c(-c5ccccc5)c5ccc2[nH]5)C=C4)C=C3)cc1	02_51381
COc1ccc(CCOC(=O)c2ccc(-c3c4nc(c(-c5ccccc5)c5ccc([nH]5)c(-c5ccccc5)c5nc(c(-c6ccccc6)c6ccc3[nH]6)C=C5)C=C4)cc2)cc1	02_69705
Cc1cccc(OCCOC(=O)c2ccc(-c3c4nc(c(-c5ccccc5)c5ccc([nH]5)c(-c5ccccc5)c5nc(c(-c6ccccc6)c6ccc3[nH]6)C=C5)C=C4)cc2)c1	02_83611
O=C(NC(=S)Nc1ccccc1)c1ccc(-c2c3nc(c(-c4ccccc4)c4ccc([nH]4)c(-c4ccccc4)c4nc(c(-c5ccccc5)c5ccc2[nH]5)C=C4)C=C3)cc1	02_676454
O=C(OC12CC3CC(CC(C3)C1)C2)c1ccc(-c2c3nc(c(-c4ccccc4)c4ccc([nH]4)c(-c4ccccc4)c4nc(c(-c5ccccc5)c5ccc2[nH]5)C=C4)C=C3)cc1	02_64152
O=C(OC1C2CC3CC(C2)CC1C3)c1ccc(-c2c3nc(c(-c4ccccc4)c4ccc([nH]4)c(-c4ccccc4)c4nc(c(-c5ccccc5)c5ccc2[nH]5)C=C4)C=C3)cc1	02_64149
N#Cc1ccc(Cl)cc1NC(=O)c1ccc(-c2c3nc(c(-c4ccccc4)c4ccc([nH]4)c(-c4ccccc4)c4nc(c(-c5ccccc5)c5ccc2[nH]5)C=C4)C=C3)cc1	02_170059
N#Cc1ccc(NC(=O)c2ccc(-c3c4nc(c(-c5ccccc5)c5ccc([nH]5)c(-c5ccccc5)c5nc(c(-c6ccccc6)c6ccc3[nH]6)C=C5)C=C4)cc2)c(Cl)c1	02_519896
N#Cc1ccc(NC(=O)c2ccc(-c3c4nc(c(-c5ccccc5)c5ccc([nH]5)c(-c5ccccc5)c5nc(c(-c6ccccc6)c6ccc3[nH]6)C=C5)C=C4)cc2)cc1Cl	02_88728
N#Cc1ccc(Cl)c(NC(=O)c2ccc(-c3c4nc(c(-c5ccccc5)c5ccc([nH]5)c(-c5ccccc5)c5nc(c(-c6ccccc6)c6ccc3[nH]6)C=C5)C=C4)cc2)c1	02_104464
N#Cc1cc(Cl)ccc1NC(=O)c1ccc(-c2c3nc(c(-c4ccccc4)c4ccc([nH]4)c(-c4ccccc4)c4nc(c(-c5ccccc5)c5ccc2[nH]5)C=C4)C=C3)cc1	02_80019
O=C(OCCCCBr)c1ccc(-c2c3nc(c(-c4ccccc4)c4ccc([nH]4)c(-c4ccccc4)c4nc(c(-c5ccccc5)c5ccc2[nH]5)C=C4)C=C3)cc1	02_118388
CCOP(=O)(NC(=O)c1ccc(-c2c3nc(c(-c4ccccc4)c4ccc([nH]4)c(-c4ccccc4)c4nc(c(-c5ccccc5)c5ccc2[nH]5)C=C4)C=C3)cc1)OCC	02_70605
O=C(Nc1nc(F)nc2nc[nH]c12)c1ccc(-c2c3nc(c(-c4ccccc4)c4ccc([nH]4)c(-c4ccccc4)c4nc(c(-c5ccccc5)c5ccc2[nH]5)C=C4)C=C3)cc1	02_12790
COC(=O)c1cncc(OC(=O)c2ccc(-c3c4nc(c(-c5ccccc5)c5ccc([nH]5)c(-c5ccccc5)c5nc(c(-c6ccccc6)c6ccc3[nH]6)C=C5)C=C4)cc2)c1	02_354317
COC(=O)c1ncccc1OC(=O)c1ccc(-c2c3nc(c(-c4ccccc4)c4ccc([nH]4)c(-c4ccccc4)c4nc(c(-c5ccccc5)c5ccc2[nH]5)C=C4)C=C3)cc1	02_819341
COc1ccc(N=O)c(OC(=O)c2ccc(-c3c4nc(c(-c5ccccc5)c5ccc([nH]5)c(-c5ccccc5)c5nc(c(-c6ccccc6)c6ccc3[nH]6)C=C5)C=C4)cc2)c1	02_83801
COC(=O)c1nccnc1NC(=O)c1ccc(-c2c3nc(c(-c4ccccc4)c4ccc([nH]4)c(-c4ccccc4)c4nc(c(-c5ccccc5)c5ccc2[nH]5)C=C4)C=C3)cc1	02_72669
CC(=O)c1ccc(F)c(NC(=O)c2ccc(-c3c4nc(c(-c5ccccc5)c5ccc([nH]5)c(-c5ccccc5)c5nc(c(-c6ccccc6)c6ccc3[nH]6)C=C5)C=C4)cc2)c1	02_10606953
COc1cccc(OC)c1NC(=O)c1ccc(-c2c3nc(c(-c4ccccc4)c4ccc([nH]4)c(-c4ccccc4)c4nc(c(-c5ccccc5)c5ccc2[nH]5)C=C4)C=C3)cc1	02_95940
COc1ccc(NC(=O)c2ccc(-c3c4nc(c(-c5ccccc5)c5ccc([nH]5)c(-c5ccccc5)c5nc(c(-c6ccccc6)c6ccc3[nH]6)C=C5)C=C4)cc2)cc1OC	02_22770
COc1ccc(NC(=O)c2ccc(-c3c4nc(c(-c5ccccc5)c5ccc([nH]5)c(-c5ccccc5)c5nc(c(-c6ccccc6)c6ccc3[nH]6)C=C5)C=C4)cc2)c(OC)c1	02_17652
COc1ccc(OC)c(NC(=O)c2ccc(-c3c4nc(c(-c5ccccc5)c5ccc([nH]5)c(-c5ccccc5)c5nc(c(-c6ccccc6)c6ccc3[nH]6)C=C5)C=C4)cc2)c1	02_7613
COc1cccc(NC(=O)c2ccc(-c3c4nc(c(-c5ccccc5)c5ccc([nH]5)c(-c5ccccc5)c5nc(c(-c6ccccc6)c6ccc3[nH]6)C=C5)C=C4)cc2)c1OC	02_239603
COc1cc(NC(=O)c2ccc(-c3c4nc(c(-c5ccccc5)c5ccc([nH]5)c(-c5ccccc5)c5nc(c(-c6ccccc6)c6ccc3[nH]6)C=C5)C=C4)cc2)cc(OC)c1	02_66301
O=C(NC(=S)Nc1ccccn1)c1ccc(-c2c3nc(c(-c4ccccc4)c4ccc([nH]4)c(-c4ccccc4)c4nc(c(-c5ccccc5)c5ccc2[nH]5)C=C4)C=C3)cc1	02_1490491
O=C(ON1C2CC3CC(C2)CC1C3)c1ccc(-c2c3nc(c(-c4ccccc4)c4ccc([nH]4)c(-c4ccccc4)c4nc(c(-c5ccccc5)c5ccc2[nH]5)C=C4)C=C3)cc1	02_51037224
N#Cc1ccc(OC(=O)c2ccc(-c3c4nc(c(-c5ccccc5)c5ccc([nH]5)c(-c5ccccc5)c5nc(c(-c6ccccc6)c6ccc3[nH]6)C=C5)C=C4)cc2)c(Cl)c1	02_2735739
N#Cc1cc(F)c(NC(=O)c2ccc(-c3c4nc(c(-c5ccccc5)c5ccc([nH]5)c(-c5ccccc5)c5nc(c(-c6ccccc6)c6ccc3[nH]6)C=C5)C=C4)cc2)cc1F	02_2735900
CC(=O)c1ccc(F)cc1OC(=O)c1ccc(-c2c3nc(c(-c4ccccc4)c4ccc([nH]4)c(-c4ccccc4)c4nc(c(-c5ccccc5)c5ccc2[nH]5)C=C4)C=C3)cc1	02_2737326
CC(=O)c1cc(F)ccc1OC(=O)c1ccc(-c2c3nc(c(-c4ccccc4)c4ccc([nH]4)c(-c4ccccc4)c4nc(c(-c5ccccc5)c5ccc2[nH]5)C=C4)C=C3)cc1	02_95992
O=C(NNC(=O)c1ccccc1F)c1ccc(-c2c3nc(c(-c4ccccc4)c4ccc([nH]4)c(-c4ccccc4)c4nc(c(-c5ccccc5)c5ccc2[nH]5)C=C4)C=C3)cc1	02_136288
O=C(NNC(=O)c1ccc(-c2c3nc(c(-c4ccccc4)c4ccc([nH]4)c(-c4ccccc4)c4nc(c(-c5ccccc5)c5ccc2[nH]5)C=C4)C=C3)cc1)c1ccc(F)cc1	02_9972
COc1cccc(OC)c1OC(=O)c1ccc(-c2c3nc(c(-c4ccccc4)c4ccc([nH]4)c(-c4ccccc4)c4nc(c(-c5ccccc5)c5ccc2[nH]5)C=C4)C=C3)cc1	02_7041
CN(C)c1nc(NC(=O)c2ccc(-c3c4nc(c(-c5ccccc5)c5ccc([nH]5)c(-c5ccccc5)c5nc(c(-c6ccccc6)c6ccc3[nH]6)C=C5)C=C4)cc2)cc(=O)[nH]1	02_135431314
CC(C)(OC(=O)c1ccc(-c2c3nc(c(-c4ccccc4)c4ccc([nH]4)c(-c4ccccc4)c4nc(c(-c5ccccc5)c5ccc2[nH]5)C=C4)C=C3)cc1)c1ccc(F)cc1	02_637733
CC1=C(OC(=O)c2ccc(-c3c4nc(c(-c5ccccc5)c5ccc([nH]5)c(-c5ccccc5)c5nc(c(-c6ccccc6)c6ccc3[nH]6)C=C5)C=C4)cc2)C(=O)CC(C)(C)C1	02_551084
O=C(OCCSc1ccccc1)c1ccc(-c2c3nc(c(-c4ccccc4)c4ccc([nH]4)c(-c4ccccc4)c4nc(c(-c5ccccc5)c5ccc2[nH]5)C=C4)C=C3)cc1	02_69685
CSc1ccc(COC(=O)c2ccc(-c3c4nc(c(-c5ccccc5)c5ccc([nH]5)c(-c5ccccc5)c5nc(c(-c6ccccc6)c6ccc3[nH]6)C=C5)C=C4)cc2)cc1	02_592968
CCCCCCCC#CCOC(=O)c1ccc(-c2c3nc(c(-c4ccccc4)c4ccc([nH]4)c(-c4ccccc4)c4nc(c(-c5ccccc5)c5ccc2[nH]5)C=C4)C=C3)cc1	02_77763
CCCCCCC#CCCOC(=O)c1ccc(-c2c3nc(c(-c4ccccc4)c4ccc([nH]4)c(-c4ccccc4)c4nc(c(-c5ccccc5)c5ccc2[nH]5)C=C4)C=C3)cc1	02_103940
CCCCCC=CC=CCOC(=O)c1ccc(-c2c3nc(c(-c4ccccc4)c4ccc([nH]4)c(-c4ccccc4)c4nc(c(-c5ccccc5)c5ccc2[nH]5)C=C4)C=C3)cc1	02_5362696
C#CCCCCCCCCOC(=O)c1ccc(-c2c3nc(c(-c4ccccc4)c4ccc([nH]4)c(-c4ccccc4)c4nc(c(-c5ccccc5)c5ccc2[nH]5)C=C4)C=C3)cc1	02_543752
N#Cc1c(F)cc(OC(=O)c2ccc(-c3c4nc(c(-c5ccccc5)c5ccc([nH]5)c(-c5ccccc5)c5nc(c(-c6ccccc6)c6ccc3[nH]6)C=C5)C=C4)cc2)cc1F	02_2778774
COc1cc(NC(=O)c2ccc(-c3c4nc(c(-c5ccccc5)c5ccc([nH]5)c(-c5ccccc5)c5nc(c(-c6ccccc6)c6ccc3[nH]6)C=C5)C=C4)cc2)nc(OC)n1	02_76789
Cn1c(NC(=O)c2ccc(-c3c4nc(c(-c5ccccc5)c5ccc([nH]5)c(-c5ccccc5)c5nc(c(-c6ccccc6)c6ccc3[nH]6)C=C5)C=C4)cc2)cc(=O)n(C)c1=O	02_81152
CCOC(=O)c1cn[nH]c1NC(=O)c1ccc(-c2c3nc(c(-c4ccccc4)c4ccc([nH]4)c(-c4ccccc4)c4nc(c(-c5ccccc5)c5ccc2[nH]5)C=C4)C=C3)cc1	02_81472
COc1cc(OC)nc(NC(=O)c2ccc(-c3c4nc(c(-c5ccccc5)c5ccc([nH]5)c(-c5ccccc5)c5nc(c(-c6ccccc6)c6ccc3[nH]6)C=C5)C=C4)cc2)n1	02_118946
CC(C)(C)C1CCC(NC(=O)c2ccc(-c3c4nc(c(-c5ccccc5)c5ccc([nH]5)c(-c5ccccc5)c5nc(c(-c6ccccc6)c6ccc3[nH]6)C=C5)C=C4)cc2)CC1	02_79396
CCCCC1CCC(NC(=O)c2ccc(-c3c4nc(c(-c5ccccc5)c5ccc([nH]5)c(-c5ccccc5)c5nc(c(-c6ccccc6)c6ccc3[nH]6)C=C5)C=C4)cc2)CC1	02_425326
O=C(NCCc1cccc(Cl)c1)c1ccc(-c2c3nc(c(-c4ccccc4)c4ccc([nH]4)c(-c4ccccc4)c4nc(c(-c5ccccc5)c5ccc2[nH]5)C=C4)C=C3)cc1	02_139381
O=C(NCCc1ccccc1Cl)c1ccc(-c2c3nc(c(-c4ccccc4)c4ccc([nH]4)c(-c4ccccc4)c4nc(c(-c5ccccc5)c5ccc2[nH]5)C=C4)C=C3)cc1	02_83117
Cc1cc(NC(=O)c2ccc(-c3c4nc(c(-c5ccccc5)c5ccc([nH]5)c(-c5ccccc5)c5nc(c(-c6ccccc6)c6ccc3[nH]6)C=C5)C=C4)cc2)c(C)cc1Cl	02_12338307
O=C(NCCc1ccc(Cl)cc1)c1ccc(-c2c3nc(c(-c4ccccc4)c4ccc([nH]4)c(-c4ccccc4)c4nc(c(-c5ccccc5)c5ccc2[nH]5)C=C4)C=C3)cc1	02_67430
O=Nc1c(NC(=O)c2ccc(-c3c4nc(c(-c5ccccc5)c5ccc([nH]5)c(-c5ccccc5)c5nc(c(-c6ccccc6)c6ccc3[nH]6)C=C5)C=C4)cc2)[nH]c(=O)[nH]c1=O	02_79510
COC(=O)c1nc[nH]c1COC(=O)c1ccc(-c2c3nc(c(-c4ccccc4)c4ccc([nH]4)c(-c4ccccc4)c4nc(c(-c5ccccc5)c5ccc2[nH]5)C=C4)C=C3)cc1	02_466070
CC(=O)c1sc(NC(=O)c2ccc(-c3c4nc(c(-c5ccccc5)c5ccc([nH]5)c(-c5ccccc5)c5nc(c(-c6ccccc6)c6ccc3[nH]6)C=C5)C=C4)cc2)nc1C	02_720882
CCCCC=CCCCCOC(=O)c1ccc(-c2c3nc(c(-c4ccccc4)c4ccc([nH]4)c(-c4ccccc4)c4nc(c(-c5ccccc5)c5ccc2[nH]5)C=C4)C=C3)cc1	02_5283292
CC(C)(C)C1CCC(OC(=O)c2ccc(-c3c4nc(c(-c5ccccc5)c5ccc([nH]5)c(-c5ccccc5)c5nc(c(-c6ccccc6)c6ccc3[nH]6)C=C5)C=C4)cc2)CC1	02_7391
CCCCC1CCC(OC(=O)c2ccc(-c3c4nc(c(-c5ccccc5)c5ccc([nH]5)c(-c5ccccc5)c5nc(c(-c6ccccc6)c6ccc3[nH]6)C=C5)C=C4)cc2)CC1	02_4132186
C=CCCCCCCCCOC(=O)c1ccc(-c2c3nc(c(-c4ccccc4)c4ccc([nH]4)c(-c4ccccc4)c4nc(c(-c5ccccc5)c5ccc2[nH]5)C=C4)C=C3)cc1	02_25612
CCCCCC=CCCCOC(=O)c1ccc(-c2c3nc(c(-c4ccccc4)c4ccc([nH]4)c(-c4ccccc4)c4nc(c(-c5ccccc5)c5ccc2[nH]5)C=C4)C=C3)cc1	02_5362798
O=C(NCCCNC1CCCCC1)c1ccc(-c2c3nc(c(-c4ccccc4)c4ccc([nH]4)c(-c4ccccc4)c4nc(c(-c5ccccc5)c5ccc2[nH]5)C=C4)C=C3)cc1	02_18718
CC1(C)CC(NC(=O)c2ccc(-c3c4nc(c(-c5ccccc5)c5ccc([nH]5)c(-c5ccccc5)c5nc(c(-c6ccccc6)c6ccc3[nH]6)C=C5)C=C4)cc2)CC(C)(C)N1	02_37524
O=Cc1c(Cl)cccc1OC(=O)c1ccc(-c2c3nc(c(-c4ccccc4)c4ccc([nH]4)c(-c4ccccc4)c4nc(c(-c5ccccc5)c5ccc2[nH]5)C=C4)C=C3)cc1	02_528393
O=Cc1ccc(OC(=O)c2ccc(-c3c4nc(c(-c5ccccc5)c5ccc([nH]5)c(-c5ccccc5)c5nc(c(-c6ccccc6)c6ccc3[nH]6)C=C5)C=C4)cc2)c(Cl)c1	02_17022
O=Cc1cc(Cl)ccc1OC(=O)c1ccc(-c2c3nc(c(-c4ccccc4)c4ccc([nH]4)c(-c4ccccc4)c4nc(c(-c5ccccc5)c5ccc2[nH]5)C=C4)C=C3)cc1	02_12481
O=C(OCCc1cccc(Cl)c1)c1ccc(-c2c3nc(c(-c4ccccc4)c4ccc([nH]4)c(-c4ccccc4)c4nc(c(-c5ccccc5)c5ccc2[nH]5)C=C4)C=C3)cc1	02_78856
Cc1cc(Cl)ccc1COC(=O)c1ccc(-c2c3nc(c(-c4ccccc4)c4ccc([nH]4)c(-c4ccccc4)c4nc(c(-c5ccccc5)c5ccc2[nH]5)C=C4)C=C3)cc1	02_2757669
Cc1cc(OC(=O)c2ccc(-c3c4nc(c(-c5ccccc5)c5ccc([nH]5)c(-c5ccccc5)c5nc(c(-c6ccccc6)c6ccc3[nH]6)C=C5)C=C4)cc2)cc(C)c1Cl	02_2723
CCOC(=O)c1cn(OC(=O)c2ccc(-c3c4nc(c(-c5ccccc5)c5ccc([nH]5)c(-c5ccccc5)c5nc(c(-c6ccccc6)c6ccc3[nH]6)C=C5)C=C4)cc2)nn1	02_5270538
O=C(NS(=O)(=O)c1ccccc1)c1ccc(-c2c3nc(c(-c4ccccc4)c4ccc([nH]4)c(-c4ccccc4)c4nc(c(-c5ccccc5)c5ccc2[nH]5)C=C4)C=C3)cc1	02_7370
COC(=O)c1sccc1NC(=O)c1ccc(-c2c3nc(c(-c4ccccc4)c4ccc([nH]4)c(-c4ccccc4)c4nc(c(-c5ccccc5)c5ccc2[nH]5)C=C4)C=C3)cc1	02_89652
CC(=O)NC1CCC(OC(=O)c2ccc(-c3c4nc(c(-c5ccccc5)c5ccc([nH]5)c(-c5ccccc5)c5nc(c(-c6ccccc6)c6ccc3[nH]6)C=C5)C=C4)cc2)CC1	02_90074
O=C(NCc1cccc2ccccc12)c1ccc(-c2c3nc(c(-c4ccccc4)c4ccc([nH]4)c(-c4ccccc4)c4nc(c(-c5ccccc5)c5ccc2[nH]5)C=C4)C=C3)cc1	02_8355
Cc1ccc2ccccc2c1NC(=O)c1ccc(-c2c3nc(c(-c4ccccc4)c4ccc([nH]4)c(-c4ccccc4)c4nc(c(-c5ccccc5)c5ccc2[nH]5)C=C4)C=C3)cc1	02_16733
O=C(NCCSCc1ccco1)c1ccc(-c2c3nc(c(-c4ccccc4)c4ccc([nH]4)c(-c4ccccc4)c4nc(c(-c5ccccc5)c5ccc2[nH]5)C=C4)C=C3)cc1	02_118970
COC1CCC(CCNC(=O)c2ccc(-c3c4nc(c(-c5ccccc5)c5ccc([nH]5)c(-c5ccccc5)c5nc(c(-c6ccccc6)c6ccc3[nH]6)C=C5)C=C4)cc2)CC1	02_53434199
CCCCCCCCCCNC(=O)c1ccc(-c2c3nc(c(-c4ccccc4)c4ccc([nH]4)c(-c4ccccc4)c4nc(c(-c5ccccc5)c5ccc2[nH]5)C=C4)C=C3)cc1	02_8916
COc1cc(NC(=O)c2ccc(-c3c4nc(c(-c5ccccc5)c5ccc([nH]5)c(-c5ccccc5)c5nc(c(-c6ccccc6)c6ccc3[nH]6)C=C5)C=C4)cc2)ccc1Cl	02_13103692
COc1ccc(Cl)cc1NC(=O)c1ccc(-c2c3nc(c(-c4ccccc4)c4ccc([nH]4)c(-c4ccccc4)c4nc(c(-c5ccccc5)c5ccc2[nH]5)C=C4)C=C3)cc1	02_66763
COc1ccc(Cl)c(NC(=O)c2ccc(-c3c4nc(c(-c5ccccc5)c5ccc([nH]5)c(-c5ccccc5)c5nc(c(-c6ccccc6)c6ccc3[nH]6)C=C5)C=C4)cc2)c1	02_75460
Cc1nc(C)c(Cl)c(NC(=O)c2ccc(-c3c4nc(c(-c5ccccc5)c5ccc([nH]5)c(-c5ccccc5)c5nc(c(-c6ccccc6)c6ccc3[nH]6)C=C5)C=C4)cc2)n1	02_593843
COC(=O)c1sccc1OC(=O)c1ccc(-c2c3nc(c(-c4ccccc4)c4ccc([nH]4)c(-c4ccccc4)c4nc(c(-c5ccccc5)c5ccc2[nH]5)C=C4)C=C3)cc1	02_581127
O=C(OS(=O)(=O)c1ccccc1)c1ccc(-c2c3nc(c(-c4ccccc4)c4ccc([nH]4)c(-c4ccccc4)c4nc(c(-c5ccccc5)c5ccc2[nH]5)C=C4)C=C3)cc1	02_7371
COC(=O)c1cnc(NC(=O)c2ccc(-c3c4nc(c(-c5ccccc5)c5ccc([nH]5)c(-c5ccccc5)c5nc(c(-c6ccccc6)c6ccc3[nH]6)C=C5)C=C4)cc2)s1	02_238005
CSc1nc(OC(=O)c2ccc(-c3c4nc(c(-c5ccccc5)c5ccc([nH]5)c(-c5ccccc5)c5nc(c(-c6ccccc6)c6ccc3[nH]6)C=C5)C=C4)cc2)cc(=O)[nH]1	02_74795
COC(=O)c1csc(NC(=O)c2ccc(-c3c4nc(c(-c5ccccc5)c5ccc([nH]5)c(-c5ccccc5)c5nc(c(-c6ccccc6)c6ccc3[nH]6)C=C5)C=C4)cc2)n1	02_840099
COC(=O)C1CCC(OC(=O)c2ccc(-c3c4nc(c(-c5ccccc5)c5ccc([nH]5)c(-c5ccccc5)c5nc(c(-c6ccccc6)c6ccc3[nH]6)C=C5)C=C4)cc2)CC1	02_87117
O=C(OCc1cccc2ccccc12)c1ccc(-c2c3nc(c(-c4ccccc4)c4ccc([nH]4)c(-c4ccccc4)c4nc(c(-c5ccccc5)c5ccc2[nH]5)C=C4)C=C3)cc1	02_20908
O=C(OCc1ccc2ccccc2c1)c1ccc(-c2c3nc(c(-c4ccccc4)c4ccc([nH]4)c(-c4ccccc4)c4nc(c(-c5ccccc5)c5ccc2[nH]5)C=C4)C=C3)cc1	02_74128
Cc1ccc2cc(NC(=O)c3ccc(-c4c5nc(c(-c6ccccc6)c6ccc([nH]6)c(-c6ccccc6)c6nc(c(-c7ccccc7)c7ccc4[nH]7)C=C6)C=C5)cc3)ccc2n1	02_103148
Cc1ccc2cccc(NC(=O)c3ccc(-c4c5nc(c(-c6ccccc6)c6ccc([nH]6)c(-c6ccccc6)c6nc(c(-c7ccccc7)c7ccc4[nH]7)C=C6)C=C5)cc3)c2n1	02_140457
Cc1cc(NC(=O)c2ccc(-c3c4nc(c(-c5ccccc5)c5ccc([nH]5)c(-c5ccccc5)c5nc(c(-c6ccccc6)c6ccc3[nH]6)C=C5)C=C4)cc2)c2ccccc2n1	02_81116
O=C(NCc1ccc2ncccc2c1)c1ccc(-c2c3nc(c(-c4ccccc4)c4ccc([nH]4)c(-c4ccccc4)c4nc(c(-c5ccccc5)c5ccc2[nH]5)C=C4)C=C3)cc1	02_1514384
CCCCCCCC(=O)NNC(=O)c1ccc(-c2c3nc(c(-c4ccccc4)c4ccc([nH]4)c(-c4ccccc4)c4nc(c(-c5ccccc5)c5ccc2[nH]5)C=C4)C=C3)cc1	02_80556
O=C(NC(=S)NC1CCCCC1)c1ccc(-c2c3nc(c(-c4ccccc4)c4ccc([nH]4)c(-c4ccccc4)c4nc(c(-c5ccccc5)c5ccc2[nH]5)C=C4)C=C3)cc1	02_1471603
CCCCCCCCCCOC(=O)c1ccc(-c2c3nc(c(-c4ccccc4)c4ccc([nH]4)c(-c4ccccc4)c4nc(c(-c5ccccc5)c5ccc2[nH]5)C=C4)C=C3)cc1	02_8174
COc1cc(Cl)ccc1OC(=O)c1ccc(-c2c3nc(c(-c4ccccc4)c4ccc([nH]4)c(-c4ccccc4)c4nc(c(-c5ccccc5)c5ccc2[nH]5)C=C4)C=C3)cc1	02_28050
COc1ccc(Cl)c(OC(=O)c2ccc(-c3c4nc(c(-c5ccccc5)c5ccc([nH]5)c(-c5ccccc5)c5nc(c(-c6ccccc6)c6ccc3[nH]6)C=C5)C=C4)cc2)c1	02_140336
O=C(Nc1cccc(OC(F)F)c1)c1ccc(-c2c3nc(c(-c4ccccc4)c4ccc([nH]4)c(-c4ccccc4)c4nc(c(-c5ccccc5)c5ccc2[nH]5)C=C4)C=C3)cc1	02_2774110
O=C(Nc1ccc(OC(F)F)cc1)c1ccc(-c2c3nc(c(-c4ccccc4)c4ccc([nH]4)c(-c4ccccc4)c4nc(c(-c5ccccc5)c5ccc2[nH]5)C=C4)C=C3)cc1	02_737363
O=C(OS(=O)(=O)c1ccccn1)c1ccc(-c2c3nc(c(-c4ccccc4)c4ccc([nH]4)c(-c4ccccc4)c4nc(c(-c5ccccc5)c5ccc2[nH]5)C=C4)C=C3)cc1	02_94849
O=C(OS(=O)(=O)c1cccnc1)c1ccc(-c2c3nc(c(-c4ccccc4)c4ccc([nH]4)c(-c4ccccc4)c4nc(c(-c5ccccc5)c5ccc2[nH]5)C=C4)C=C3)cc1	02_69468
Cc1ccc2cc(OC(=O)c3ccc(-c4c5nc(c(-c6ccccc6)c6ccc([nH]6)c(-c6ccccc6)c6nc(c(-c7ccccc7)c7ccc4[nH]7)C=C6)C=C5)cc3)ccc2n1	02_594395
O=C(Nc1ccccc1-c1ccn[nH]1)c1ccc(-c2c3nc(c(-c4ccccc4)c4ccc([nH]4)c(-c4ccccc4)c4nc(c(-c5ccccc5)c5ccc2[nH]5)C=C4)C=C3)cc1	02_257424
O=C(NNc1ccc2ccccc2n1)c1ccc(-c2c3nc(c(-c4ccccc4)c4ccc([nH]4)c(-c4ccccc4)c4nc(c(-c5ccccc5)c5ccc2[nH]5)C=C4)C=C3)cc1	02_85111
O=C(Nc1cc(-c2ccccc2)[nH]n1)c1ccc(-c2c3nc(c(-c4ccccc4)c4ccc([nH]4)c(-c4ccccc4)c4nc(c(-c5ccccc5)c5ccc2[nH]5)C=C4)C=C3)cc1	02_136655
O=C(Nc1ccnn1-c1ccccc1)c1ccc(-c2c3nc(c(-c4ccccc4)c4ccc([nH]4)c(-c4ccccc4)c4nc(c(-c5ccccc5)c5ccc2[nH]5)C=C4)C=C3)cc1	02_70006
CCCCCCCC(=O)NOC(=O)c1ccc(-c2c3nc(c(-c4ccccc4)c4ccc([nH]4)c(-c4ccccc4)c4nc(c(-c5ccccc5)c5ccc2[nH]5)C=C4)C=C3)cc1	02_23846
CCN(CC)CCCCCOC(=O)c1ccc(-c2c3nc(c(-c4ccccc4)c4ccc([nH]4)c(-c4ccccc4)c4nc(c(-c5ccccc5)c5ccc2[nH]5)C=C4)C=C3)cc1	02_520284
COc1cc(Cl)nc(NC(=O)c2ccc(-c3c4nc(c(-c5ccccc5)c5ccc([nH]5)c(-c5ccccc5)c5nc(c(-c6ccccc6)c6ccc3[nH]6)C=C5)C=C4)cc2)n1	02_79811
O=C(NCc1cc(F)ccc1Cl)c1ccc(-c2c3nc(c(-c4ccccc4)c4ccc([nH]4)c(-c4ccccc4)c4nc(c(-c5ccccc5)c5ccc2[nH]5)C=C4)C=C3)cc1	02_17750669
O=C(NCc1ccc(Cl)c(F)c1)c1ccc(-c2c3nc(c(-c4ccccc4)c4ccc([nH]4)c(-c4ccccc4)c4nc(c(-c5ccccc5)c5ccc2[nH]5)C=C4)C=C3)cc1	02_2757541
O=C(NCc1cc(Cl)ccc1F)c1ccc(-c2c3nc(c(-c4ccccc4)c4ccc([nH]4)c(-c4ccccc4)c4nc(c(-c5ccccc5)c5ccc2[nH]5)C=C4)C=C3)cc1	02_2773616
O=C(NCc1ccc(F)c(Cl)c1)c1ccc(-c2c3nc(c(-c4ccccc4)c4ccc([nH]4)c(-c4ccccc4)c4nc(c(-c5ccccc5)c5ccc2[nH]5)C=C4)C=C3)cc1	02_144539
O=C(Nc1cc(Cl)ccc1S)c1ccc(-c2c3nc(c(-c4ccccc4)c4ccc([nH]4)c(-c4ccccc4)c4nc(c(-c5ccccc5)c5ccc2[nH]5)C=C4)C=C3)cc1	02_12000
O=C(Nc1cc(-c2ccccc2)no1)c1ccc(-c2c3nc(c(-c4ccccc4)c4ccc([nH]4)c(-c4ccccc4)c4nc(c(-c5ccccc5)c5ccc2[nH]5)C=C4)C=C3)cc1	02_261201
O=C(Oc1ccccc1-c1ccn[nH]1)c1ccc(-c2c3nc(c(-c4ccccc4)c4ccc([nH]4)c(-c4ccccc4)c4nc(c(-c5ccccc5)c5ccc2[nH]5)C=C4)C=C3)cc1	02_819511
O=C(Nc1ccc(-n2cncn2)cc1)c1ccc(-c2c3nc(c(-c4ccccc4)c4ccc([nH]4)c(-c4ccccc4)c4nc(c(-c5ccccc5)c5ccc2[nH]5)C=C4)C=C3)cc1	02_735826
CCOC(=O)CCCCCOC(=O)c1ccc(-c2c3nc(c(-c4ccccc4)c4ccc([nH]4)c(-c4ccccc4)c4nc(c(-c5ccccc5)c5ccc2[nH]5)C=C4)C=C3)cc1	02_357781
O=C(OCCCC#Cc1ccccc1)c1ccc(-c2c3nc(c(-c4ccccc4)c4ccc([nH]4)c(-c4ccccc4)c4nc(c(-c5ccccc5)c5ccc2[nH]5)C=C4)C=C3)cc1	02_11137434
CC(C)(C#Cc1ccccc1)OC(=O)c1ccc(-c2c3nc(c(-c4ccccc4)c4ccc([nH]4)c(-c4ccccc4)c4nc(c(-c5ccccc5)c5ccc2[nH]5)C=C4)C=C3)cc1	02_288327
CC(C)(C)OC(=O)NCCNC(=O)c1ccc(-c2c3nc(c(-c4ccccc4)c4ccc([nH]4)c(-c4ccccc4)c4nc(c(-c5ccccc5)c5ccc2[nH]5)C=C4)C=C3)cc1	02_187201
O=C(NCCc1c[nH]c2ccccc12)c1ccc(-c2c3nc(c(-c4ccccc4)c4ccc([nH]4)c(-c4ccccc4)c4nc(c(-c5ccccc5)c5ccc2[nH]5)C=C4)C=C3)cc1	02_1150
C=CCNC(=S)NCCOC(=O)c1ccc(-c2c3nc(c(-c4ccccc4)c4ccc([nH]4)c(-c4ccccc4)c4nc(c(-c5ccccc5)c5ccc2[nH]5)C=C4)C=C3)cc1	02_2735273
O=C(OCc1ccc(F)cc1Cl)c1ccc(-c2c3nc(c(-c4ccccc4)c4ccc([nH]4)c(-c4ccccc4)c4nc(c(-c5ccccc5)c5ccc2[nH]5)C=C4)C=C3)cc1	02_4982711
O=C(Nc1ccccc1C(F)(F)F)c1ccc(-c2c3nc(c(-c4ccccc4)c4ccc([nH]4)c(-c4ccccc4)c4nc(c(-c5ccccc5)c5ccc2[nH]5)C=C4)C=C3)cc1	02_6922
O=C(Nc1cccc(C(F)(F)F)c1)c1ccc(-c2c3nc(c(-c4ccccc4)c4ccc([nH]4)c(-c4ccccc4)c4nc(c(-c5ccccc5)c5ccc2[nH]5)C=C4)C=C3)cc1	02_7375
O=C(Nc1ccc(C(F)(F)F)cc1)c1ccc(-c2c3nc(c(-c4ccccc4)c4ccc([nH]4)c(-c4ccccc4)c4nc(c(-c5ccccc5)c5ccc2[nH]5)C=C4)C=C3)cc1	02_9964
O=C(Nc1cc2ccccc2oc1=O)c1ccc(-c2c3nc(c(-c4ccccc4)c4ccc([nH]4)c(-c4ccccc4)c4nc(c(-c5ccccc5)c5ccc2[nH]5)C=C4)C=C3)cc1	02_74217
O=C(Oc1cc(=O)[nH]c2ccccc12)c1ccc(-c2c3nc(c(-c4ccccc4)c4ccc([nH]4)c(-c4ccccc4)c4nc(c(-c5ccccc5)c5ccc2[nH]5)C=C4)C=C3)cc1	02_54680871
O=C(Oc1ccc2[nH]c(=O)ccc2c1)c1ccc(-c2c3nc(c(-c4ccccc4)c4ccc([nH]4)c(-c4ccccc4)c4nc(c(-c5ccccc5)c5ccc2[nH]5)C=C4)C=C3)cc1	02_177065
O=C(Nc1nnc(-c2ccccc2)o1)c1ccc(-c2c3nc(c(-c4ccccc4)c4ccc([nH]4)c(-c4ccccc4)c4nc(c(-c5ccccc5)c5ccc2[nH]5)C=C4)C=C3)cc1	02_15363
CC(C)(C)OC(=O)NCCOC(=O)c1ccc(-c2c3nc(c(-c4ccccc4)c4ccc([nH]4)c(-c4ccccc4)c4nc(c(-c5ccccc5)c5ccc2[nH]5)C=C4)C=C3)cc1	02_2733206
O=C(Nc1ccc2c(c1)CCCC2=O)c1ccc(-c2c3nc(c(-c4ccccc4)c4ccc([nH]4)c(-c4ccccc4)c4nc(c(-c5ccccc5)c5ccc2[nH]5)C=C4)C=C3)cc1	02_339537
O=C(OCCc1c[nH]c2ccccc12)c1ccc(-c2c3nc(c(-c4ccccc4)c4ccc([nH]4)c(-c4ccccc4)c4nc(c(-c5ccccc5)c5ccc2[nH]5)C=C4)C=C3)cc1	02_10685
CCN(CC)CCOCCOC(=O)c1ccc(-c2c3nc(c(-c4ccccc4)c4ccc([nH]4)c(-c4ccccc4)c4nc(c(-c5ccccc5)c5ccc2[nH]5)C=C4)C=C3)cc1	02_67327
CCOC(CCCNC(=O)c1ccc(-c2c3nc(c(-c4ccccc4)c4ccc([nH]4)c(-c4ccccc4)c4nc(c(-c5ccccc5)c5ccc2[nH]5)C=C4)C=C3)cc1)OCC	02_80672
O=C(Nc1[nH]ncc1Br)c1ccc(-c2c3nc(c(-c4ccccc4)c4ccc([nH]4)c(-c4ccccc4)c4nc(c(-c5ccccc5)c5ccc2[nH]5)C=C4)C=C3)cc1	02_140079
O=C(Nc1c(Cl)cccc1Cl)c1ccc(-c2c3nc(c(-c4ccccc4)c4ccc([nH]4)c(-c4ccccc4)c4nc(c(-c5ccccc5)c5ccc2[nH]5)C=C4)C=C3)cc1	02_11846
O=C(Nc1cc(Cl)ccc1Cl)c1ccc(-c2c3nc(c(-c4ccccc4)c4ccc([nH]4)c(-c4ccccc4)c4nc(c(-c5ccccc5)c5ccc2[nH]5)C=C4)C=C3)cc1	02_7262
O=C(Nc1ccc(Cl)c(Cl)c1)c1ccc(-c2c3nc(c(-c4ccccc4)c4ccc([nH]4)c(-c4ccccc4)c4nc(c(-c5ccccc5)c5ccc2[nH]5)C=C4)C=C3)cc1	02_7257
O=C(Nc1cccc(Cl)c1Cl)c1ccc(-c2c3nc(c(-c4ccccc4)c4ccc([nH]4)c(-c4ccccc4)c4nc(c(-c5ccccc5)c5ccc2[nH]5)C=C4)C=C3)cc1	02_11844
O=C(Nc1cc(Cl)cc(Cl)c1)c1ccc(-c2c3nc(c(-c4ccccc4)c4ccc([nH]4)c(-c4ccccc4)c4nc(c(-c5ccccc5)c5ccc2[nH]5)C=C4)C=C3)cc1	02_12281
O=C(Nc1ccc(Cl)cc1Cl)c1ccc(-c2c3nc(c(-c4ccccc4)c4ccc([nH]4)c(-c4ccccc4)c4nc(c(-c5ccccc5)c5ccc2[nH]5)C=C4)C=C3)cc1	02_11123
O=C(Oc1ccc(C(F)(F)F)cc1)c1ccc(-c2c3nc(c(-c4ccccc4)c4ccc([nH]4)c(-c4ccccc4)c4nc(c(-c5ccccc5)c5ccc2[nH]5)C=C4)C=C3)cc1	02_67874
O=C(OCc1cc(F)c(F)cc1F)c1ccc(-c2c3nc(c(-c4ccccc4)c4ccc([nH]4)c(-c4ccccc4)c4nc(c(-c5ccccc5)c5ccc2[nH]5)C=C4)C=C3)cc1	02_2777035
O=C(Oc1ccccc1C(F)(F)F)c1ccc(-c2c3nc(c(-c4ccccc4)c4ccc([nH]4)c(-c4ccccc4)c4nc(c(-c5ccccc5)c5ccc2[nH]5)C=C4)C=C3)cc1	02_67958
O=C(Nc1cnccc1C(F)(F)F)c1ccc(-c2c3nc(c(-c4ccccc4)c4ccc([nH]4)c(-c4ccccc4)c4nc(c(-c5ccccc5)c5ccc2[nH]5)C=C4)C=C3)cc1	02_2735957
O=C(Nc1ccnc(C(F)(F)F)c1)c1ccc(-c2c3nc(c(-c4ccccc4)c4ccc([nH]4)c(-c4ccccc4)c4nc(c(-c5ccccc5)c5ccc2[nH]5)C=C4)C=C3)cc1	02_10261388
O=C(Nc1ccc(C(F)(F)F)nc1)c1ccc(-c2c3nc(c(-c4ccccc4)c4ccc([nH]4)c(-c4ccccc4)c4nc(c(-c5ccccc5)c5ccc2[nH]5)C=C4)C=C3)cc1	02_2737744
O=C(Nc1ccc(C(F)(F)F)cn1)c1ccc(-c2c3nc(c(-c4ccccc4)c4ccc([nH]4)c(-c4ccccc4)c4nc(c(-c5ccccc5)c5ccc2[nH]5)C=C4)C=C3)cc1	02_735862
O=C(Nc1cc(C(F)(F)F)ccn1)c1ccc(-c2c3nc(c(-c4ccccc4)c4ccc([nH]4)c(-c4ccccc4)c4nc(c(-c5ccccc5)c5ccc2[nH]5)C=C4)C=C3)cc1	02_2778315
O=C(Nc1cccc(C(F)(F)F)n1)c1ccc(-c2c3nc(c(-c4ccccc4)c4ccc([nH]4)c(-c4ccccc4)c4nc(c(-c5ccccc5)c5ccc2[nH]5)C=C4)C=C3)cc1	02_821024
O=C(Oc1ccc2ccc(=O)oc2c1)c1ccc(-c2c3nc(c(-c4ccccc4)c4ccc([nH]4)c(-c4ccccc4)c4nc(c(-c5ccccc5)c5ccc2[nH]5)C=C4)C=C3)cc1	02_5281426
O=C(Oc1cc(=O)oc2ccccc12)c1ccc(-c2c3nc(c(-c4ccccc4)c4ccc([nH]4)c(-c4ccccc4)c4nc(c(-c5ccccc5)c5ccc2[nH]5)C=C4)C=C3)cc1	02_54682930
O=C(Oc1ccc2oc(=O)ccc2c1)c1ccc(-c2c3nc(c(-c4ccccc4)c4ccc([nH]4)c(-c4ccccc4)c4nc(c(-c5ccccc5)c5ccc2[nH]5)C=C4)C=C3)cc1	02_99477
O=C(Oc1cc2ccccc2oc1=O)c1ccc(-c2c3nc(c(-c4ccccc4)c4ccc([nH]4)c(-c4ccccc4)c4nc(c(-c5ccccc5)c5ccc2[nH]5)C=C4)C=C3)cc1	02_13650
O=C(NN1C(=O)c2ccccc2C1=O)c1ccc(-c2c3nc(c(-c4ccccc4)c4ccc([nH]4)c(-c4ccccc4)c4nc(c(-c5ccccc5)c5ccc2[nH]5)C=C4)C=C3)cc1	02_74645
O=C(Nc1ccc2c(c1)C(=O)NC2=O)c1ccc(-c2c3nc(c(-c4ccccc4)c4ccc([nH]4)c(-c4ccccc4)c4nc(c(-c5ccccc5)c5ccc2[nH]5)C=C4)C=C3)cc1	02_72915
CC(=O)C=Cc1ccc(OC(=O)c2ccc(-c3c4nc(c(-c5ccccc5)c5ccc([nH]5)c(-c5ccccc5)c5nc(c(-c6ccccc6)c6ccc3[nH]6)C=C5)C=C4)cc2)cc1	02_95648
CCCCOCCOCCOC(=O)c1ccc(-c2c3nc(c(-c4ccccc4)c4ccc([nH]4)c(-c4ccccc4)c4nc(c(-c5ccccc5)c5ccc2[nH]5)C=C4)C=C3)cc1	02_8177
O=C(Oc1ccc(Cl)cc1Cl)c1ccc(-c2c3nc(c(-c4ccccc4)c4ccc([nH]4)c(-c4ccccc4)c4nc(c(-c5ccccc5)c5ccc2[nH]5)C=C4)C=C3)cc1	02_8449
O=C(Oc1cccc(Cl)c1Cl)c1ccc(-c2c3nc(c(-c4ccccc4)c4ccc([nH]4)c(-c4ccccc4)c4nc(c(-c5ccccc5)c5ccc2[nH]5)C=C4)C=C3)cc1	02_11334
O=C(Oc1cc(Cl)cc(Cl)c1)c1ccc(-c2c3nc(c(-c4ccccc4)c4ccc([nH]4)c(-c4ccccc4)c4nc(c(-c5ccccc5)c5ccc2[nH]5)C=C4)C=C3)cc1	02_11571
O=C(Nc1c(Cl)cncc1Cl)c1ccc(-c2c3nc(c(-c4ccccc4)c4ccc([nH]4)c(-c4ccccc4)c4nc(c(-c5ccccc5)c5ccc2[nH]5)C=C4)C=C3)cc1	02_89888
O=C(Nc1ncc(Cl)cc1Cl)c1ccc(-c2c3nc(c(-c4ccccc4)c4ccc([nH]4)c(-c4ccccc4)c4nc(c(-c5ccccc5)c5ccc2[nH]5)C=C4)C=C3)cc1	02_77886
O=C(Nc1cnc(Cl)c(Cl)c1)c1ccc(-c2c3nc(c(-c4ccccc4)c4ccc([nH]4)c(-c4ccccc4)c4nc(c(-c5ccccc5)c5ccc2[nH]5)C=C4)C=C3)cc1	02_14595219
O=C(Nc1cc(Cl)cnc1Cl)c1ccc(-c2c3nc(c(-c4ccccc4)c4ccc([nH]4)c(-c4ccccc4)c4nc(c(-c5ccccc5)c5ccc2[nH]5)C=C4)C=C3)cc1	02_2799999
O=C(Nc1ccc(Cl)nc1Cl)c1ccc(-c2c3nc(c(-c4ccccc4)c4ccc([nH]4)c(-c4ccccc4)c4nc(c(-c5ccccc5)c5ccc2[nH]5)C=C4)C=C3)cc1	02_112846
O=C(Nc1cc(Cl)nc(Cl)c1)c1ccc(-c2c3nc(c(-c4ccccc4)c4ccc([nH]4)c(-c4ccccc4)c4nc(c(-c5ccccc5)c5ccc2[nH]5)C=C4)C=C3)cc1	02_137652
O=C(Nc1nccc(C(F)(F)F)n1)c1ccc(-c2c3nc(c(-c4ccccc4)c4ccc([nH]4)c(-c4ccccc4)c4nc(c(-c5ccccc5)c5ccc2[nH]5)C=C4)C=C3)cc1	02_595915
O=C(ON1C(=O)c2ccccc2C1=O)c1ccc(-c2c3nc(c(-c4ccccc4)c4ccc([nH]4)c(-c4ccccc4)c4nc(c(-c5ccccc5)c5ccc2[nH]5)C=C4)C=C3)cc1	02_10665
O=C(On1nnc2ccccc2c1=O)c1ccc(-c2c3nc(c(-c4ccccc4)c4ccc([nH]4)c(-c4ccccc4)c4nc(c(-c5ccccc5)c5ccc2[nH]5)C=C4)C=C3)cc1	02_73026
O=C1CCc2cc(OC(=O)c3ccc(-c4c5nc(c(-c6ccccc6)c6ccc([nH]6)c(-c6ccccc6)c6nc(c(-c7ccccc7)c7ccc4[nH]7)C=C6)C=C5)cc3)ccc2N1	02_2774040
O=C1CCc2ccc(OC(=O)c3ccc(-c4c5nc(c(-c6ccccc6)c6ccc([nH]6)c(-c6ccccc6)c6nc(c(-c7ccccc7)c7ccc4[nH]7)C=C6)C=C5)cc3)cc2N1	02_2785758
O=C(NS(=O)(=O)c1cccs1)c1ccc(-c2c3nc(c(-c4ccccc4)c4ccc([nH]4)c(-c4ccccc4)c4nc(c(-c5ccccc5)c5ccc2[nH]5)C=C4)C=C3)cc1	02_72881
CCCCCc1ccc(NC(=O)c2ccc(-c3c4nc(c(-c5ccccc5)c5ccc([nH]5)c(-c5ccccc5)c5nc(c(-c6ccccc6)c6ccc3[nH]6)C=C5)C=C4)cc2)cc1	02_93162
CC(C)(C)c1ccc(CNC(=O)c2ccc(-c3c4nc(c(-c5ccccc5)c5ccc([nH]5)c(-c5ccccc5)c5nc(c(-c6ccccc6)c6ccc3[nH]6)C=C5)C=C4)cc2)cc1	02_2735655
Cc1cccc(C(C)(C)C)c1NC(=O)c1ccc(-c2c3nc(c(-c4ccccc4)c4ccc([nH]4)c(-c4ccccc4)c4nc(c(-c5ccccc5)c5ccc2[nH]5)C=C4)C=C3)cc1	02_83155
O=C(Nc1c(F)cc(F)cc1Cl)c1ccc(-c2c3nc(c(-c4ccccc4)c4ccc([nH]4)c(-c4ccccc4)c4nc(c(-c5ccccc5)c5ccc2[nH]5)C=C4)C=C3)cc1	02_2734083
O=C(Oc1cnc(Cl)c(Cl)c1)c1ccc(-c2c3nc(c(-c4ccccc4)c4ccc([nH]4)c(-c4ccccc4)c4nc(c(-c5ccccc5)c5ccc2[nH]5)C=C4)C=C3)cc1	02_14391672
O=C(Nc1cc(Cl)nc(Cl)n1)c1ccc(-c2c3nc(c(-c4ccccc4)c4ccc([nH]4)c(-c4ccccc4)c4nc(c(-c5ccccc5)c5ccc2[nH]5)C=C4)C=C3)cc1	02_82387
O=C(Nc1ncnc(Cl)c1Cl)c1ccc(-c2c3nc(c(-c4ccccc4)c4ccc([nH]4)c(-c4ccccc4)c4nc(c(-c5ccccc5)c5ccc2[nH]5)C=C4)C=C3)cc1	02_24219262
O=C(Nc1nc(Cl)cc(Cl)n1)c1ccc(-c2c3nc(c(-c4ccccc4)c4ccc([nH]4)c(-c4ccccc4)c4nc(c(-c5ccccc5)c5ccc2[nH]5)C=C4)C=C3)cc1	02_65522
O=C(Nc1c(Cl)ncnc1Cl)c1ccc(-c2c3nc(c(-c4ccccc4)c4ccc([nH]4)c(-c4ccccc4)c4nc(c(-c5ccccc5)c5ccc2[nH]5)C=C4)C=C3)cc1	02_79434
COCCOCCOCCOC(=O)c1ccc(-c2c3nc(c(-c4ccccc4)c4ccc([nH]4)c(-c4ccccc4)c4nc(c(-c5ccccc5)c5ccc2[nH]5)C=C4)C=C3)cc1	02_8178
CCC(=O)c1cc(C)ccc1OC(=O)c1ccc(-c2c3nc(c(-c4ccccc4)c4ccc([nH]4)c(-c4ccccc4)c4nc(c(-c5ccccc5)c5ccc2[nH]5)C=C4)C=C3)cc1	02_70311
CCCC(=O)c1ccc(OC(=O)c2ccc(-c3c4nc(c(-c5ccccc5)c5ccc([nH]5)c(-c5ccccc5)c5nc(c(-c6ccccc6)c6ccc3[nH]6)C=C5)C=C4)cc2)cc1	02_66092
C=CCc1ccc(OC(=O)c2ccc(-c3c4nc(c(-c5ccccc5)c5ccc([nH]5)c(-c5ccccc5)c5nc(c(-c6ccccc6)c6ccc3[nH]6)C=C5)C=C4)cc2)c(OC)c1	02_3314
CC(C)c1cccc(OC(=O)c2ccc(-c3c4nc(c(-c5ccccc5)c5ccc([nH]5)c(-c5ccccc5)c5nc(c(-c6ccccc6)c6ccc3[nH]6)C=C5)C=C4)cc2)c(=O)c1	02_3611
CC(C)(OC(=O)c1ccc(-c2c3nc(c(-c4ccccc4)c4ccc([nH]4)c(-c4ccccc4)c4nc(c(-c5ccccc5)c5ccc2[nH]5)C=C4)C=C3)cc1)C(=O)c1ccccc1	02_81984
CC(=O)CCc1ccc(OC(=O)c2ccc(-c3c4nc(c(-c5ccccc5)c5ccc([nH]5)c(-c5ccccc5)c5nc(c(-c6ccccc6)c6ccc3[nH]6)C=C5)C=C4)cc2)cc1	02_21648
CC(=O)Nc1cc(NC(=O)c2ccc(-c3c4nc(c(-c5ccccc5)c5ccc([nH]5)c(-c5ccccc5)c5nc(c(-c6ccccc6)c6ccc3[nH]6)C=C5)C=C4)cc2)ccc1C	02_79492
O=C(OCc1cc2ccccc2s1)c1ccc(-c2c3nc(c(-c4ccccc4)c4ccc([nH]4)c(-c4ccccc4)c4nc(c(-c5ccccc5)c5ccc2[nH]5)C=C4)C=C3)cc1	02_2776335
Cc1cccc2sc(NC(=O)c3ccc(-c4c5nc(c(-c6ccccc6)c6ccc([nH]6)c(-c6ccccc6)c6nc(c(-c7ccccc7)c7ccc4[nH]7)C=C6)C=C5)cc3)nc12	02_15132
Cc1ccc2nc(NC(=O)c3ccc(-c4c5nc(c(-c6ccccc6)c6ccc([nH]6)c(-c6ccccc6)c6nc(c(-c7ccccc7)c7ccc4[nH]7)C=C6)C=C5)cc3)sc2c1	02_17335
CCCCCc1ccc(OC(=O)c2ccc(-c3c4nc(c(-c5ccccc5)c5ccc([nH]5)c(-c5ccccc5)c5nc(c(-c6ccccc6)c6ccc3[nH]6)C=C5)C=C4)cc2)cc1	02_26975
Cc1cccc(C(C)(C)C)c1OC(=O)c1ccc(-c2c3nc(c(-c4ccccc4)c4ccc([nH]4)c(-c4ccccc4)c4nc(c(-c5ccccc5)c5ccc2[nH]5)C=C4)C=C3)cc1	02_16678
CCC(C)(C)c1ccccc1OC(=O)c1ccc(-c2c3nc(c(-c4ccccc4)c4ccc([nH]4)c(-c4ccccc4)c4nc(c(-c5ccccc5)c5ccc2[nH]5)C=C4)C=C3)cc1	02_76769
CC(C)(C)c1ccc(COC(=O)c2ccc(-c3c4nc(c(-c5ccccc5)c5ccc([nH]5)c(-c5ccccc5)c5nc(c(-c6ccccc6)c6ccc3[nH]6)C=C5)C=C4)cc2)cc1	02_13416
Cc1ccc(C(C)(C)C)c(OC(=O)c2ccc(-c3c4nc(c(-c5ccccc5)c5ccc([nH]5)c(-c5ccccc5)c5nc(c(-c6ccccc6)c6ccc3[nH]6)C=C5)C=C4)cc2)c1	02_6937
Cc1ccc(CC(C)(C)OC(=O)c2ccc(-c3c4nc(c(-c5ccccc5)c5ccc([nH]5)c(-c5ccccc5)c5nc(c(-c6ccccc6)c6ccc3[nH]6)C=C5)C=C4)cc2)cc1	02_88710
CC(C)(CCc1ccccc1)OC(=O)c1ccc(-c2c3nc(c(-c4ccccc4)c4ccc([nH]4)c(-c4ccccc4)c4nc(c(-c5ccccc5)c5ccc2[nH]5)C=C4)C=C3)cc1	02_7632
CCC(C)(C)c1ccc(OC(=O)c2ccc(-c3c4nc(c(-c5ccccc5)c5ccc([nH]5)c(-c5ccccc5)c5nc(c(-c6ccccc6)c6ccc3[nH]6)C=C5)C=C4)cc2)cc1	02_6643
O=C(OCCCCCc1ccccc1)c1ccc(-c2c3nc(c(-c4ccccc4)c4ccc([nH]4)c(-c4ccccc4)c4nc(c(-c5ccccc5)c5ccc2[nH]5)C=C4)C=C3)cc1	02_61523
CCN(CC)c1ccc(NC(=O)c2ccc(-c3c4nc(c(-c5ccccc5)c5ccc([nH]5)c(-c5ccccc5)c5nc(c(-c6ccccc6)c6ccc3[nH]6)C=C5)C=C4)cc2)cc1	02_7120
CCCCN(NC(=O)c1ccc(-c2c3nc(c(-c4ccccc4)c4ccc([nH]4)c(-c4ccccc4)c4nc(c(-c5ccccc5)c5ccc2[nH]5)C=C4)C=C3)cc1)c1ccccc1	02_13042771
CN(CCCNC(=O)c1ccc(-c2c3nc(c(-c4ccccc4)c4ccc([nH]4)c(-c4ccccc4)c4nc(c(-c5ccccc5)c5ccc2[nH]5)C=C4)C=C3)cc1)c1ccccc1	02_577774
O=C(NCCCNCc1ccccc1)c1ccc(-c2c3nc(c(-c4ccccc4)c4ccc([nH]4)c(-c4ccccc4)c4nc(c(-c5ccccc5)c5ccc2[nH]5)C=C4)C=C3)cc1	02_83811
O=C(OCCCCCCCCCl)c1ccc(-c2c3nc(c(-c4ccccc4)c4ccc([nH]4)c(-c4ccccc4)c4nc(c(-c5ccccc5)c5ccc2[nH]5)C=C4)C=C3)cc1	02_90012
O=C(Nc1c(F)c(F)cc(F)c1F)c1ccc(-c2c3nc(c(-c4ccccc4)c4ccc([nH]4)c(-c4ccccc4)c4nc(c(-c5ccccc5)c5ccc2[nH]5)C=C4)C=C3)cc1	02_12786
O=C(Nc1cc(F)c(F)c(F)c1F)c1ccc(-c2c3nc(c(-c4ccccc4)c4ccc([nH]4)c(-c4ccccc4)c4nc(c(-c5ccccc5)c5ccc2[nH]5)C=C4)C=C3)cc1	02_21757
COc1nc(NC(=O)c2ccc(-c3c4nc(c(-c5ccccc5)c5ccc([nH]5)c(-c5ccccc5)c5nc(c(-c6ccccc6)c6ccc3[nH]6)C=C5)C=C4)cc2)nc2nc[nH]c12	02_65275
CC(=O)Nc1ccc(COC(=O)c2ccc(-c3c4nc(c(-c5ccccc5)c5ccc([nH]5)c(-c5ccccc5)c5nc(c(-c6ccccc6)c6ccc3[nH]6)C=C5)C=C4)cc2)cc1	02_152141
CCOC(=O)c1ccccc1NC(=O)c1ccc(-c2c3nc(c(-c4ccccc4)c4ccc([nH]4)c(-c4ccccc4)c4nc(c(-c5ccccc5)c5ccc2[nH]5)C=C4)C=C3)cc1	02_6877
COC(=O)c1cccc(NC(=O)c2ccc(-c3c4nc(c(-c5ccccc5)c5ccc([nH]5)c(-c5ccccc5)c5nc(c(-c6ccccc6)c6ccc3[nH]6)C=C5)C=C4)cc2)c1C	02_3801025
COC(=O)c1cc(C)ccc1NC(=O)c1ccc(-c2c3nc(c(-c4ccccc4)c4ccc([nH]4)c(-c4ccccc4)c4nc(c(-c5ccccc5)c5ccc2[nH]5)C=C4)C=C3)cc1	02_1201104
COC(=O)c1cccc(C)c1NC(=O)c1ccc(-c2c3nc(c(-c4ccccc4)c4ccc([nH]4)c(-c4ccccc4)c4nc(c(-c5ccccc5)c5ccc2[nH]5)C=C4)C=C3)cc1	02_2763406
COC(=O)c1cc(NC(=O)c2ccc(-c3c4nc(c(-c5ccccc5)c5ccc([nH]5)c(-c5ccccc5)c5nc(c(-c6ccccc6)c6ccc3[nH]6)C=C5)C=C4)cc2)ccc1C	02_15049977
COC(=O)c1ccc(C)c(NC(=O)c2ccc(-c3c4nc(c(-c5ccccc5)c5ccc([nH]5)c(-c5ccccc5)c5nc(c(-c6ccccc6)c6ccc3[nH]6)C=C5)C=C4)cc2)c1	02_337778
CCOC(=O)c1ccc(NC(=O)c2ccc(-c3c4nc(c(-c5ccccc5)c5ccc([nH]5)c(-c5ccccc5)c5nc(c(-c6ccccc6)c6ccc3[nH]6)C=C5)C=C4)cc2)cc1	02_2337
CCOC(=O)c1cccc(NC(=O)c2ccc(-c3c4nc(c(-c5ccccc5)c5ccc([nH]5)c(-c5ccccc5)c5nc(c(-c6ccccc6)c6ccc3[nH]6)C=C5)C=C4)cc2)c1	02_11400
COC(=O)c1ccc(NC(=O)c2ccc(-c3c4nc(c(-c5ccccc5)c5ccc([nH]5)c(-c5ccccc5)c5nc(c(-c6ccccc6)c6ccc3[nH]6)C=C5)C=C4)cc2)c(C)c1	02_2736799
O=C(Nc1ccc2[nH]c(=S)[nH]c2c1)c1ccc(-c2c3nc(c(-c4ccccc4)c4ccc([nH]4)c(-c4ccccc4)c4nc(c(-c5ccccc5)c5ccc2[nH]5)C=C4)C=C3)cc1	02_2734002
O=C(NNc1nc2ccccc2s1)c1ccc(-c2c3nc(c(-c4ccccc4)c4ccc([nH]4)c(-c4ccccc4)c4nc(c(-c5ccccc5)c5ccc2[nH]5)C=C4)C=C3)cc1	02_11988
O=C(ON=C1C2CC3CC(C2)CC1C3)c1ccc(-c2c3nc(c(-c4ccccc4)c4ccc([nH]4)c(-c4ccccc4)c4nc(c(-c5ccccc5)c5ccc2[nH]5)C=C4)C=C3)cc1	02_64158
CN(C)CCc1ccc(OC(=O)c2ccc(-c3c4nc(c(-c5ccccc5)c5ccc([nH]5)c(-c5ccccc5)c5nc(c(-c6ccccc6)c6ccc3[nH]6)C=C5)C=C4)cc2)cc1	02_68313
CCCCOc1ccc(NC(=O)c2ccc(-c3c4nc(c(-c5ccccc5)c5ccc([nH]5)c(-c5ccccc5)c5nc(c(-c6ccccc6)c6ccc3[nH]6)C=C5)C=C4)cc2)cc1	02_20352
CCN(CC)c1cccc(OC(=O)c2ccc(-c3c4nc(c(-c5ccccc5)c5ccc([nH]5)c(-c5ccccc5)c5nc(c(-c6ccccc6)c6ccc3[nH]6)C=C5)C=C4)cc2)c1	02_7062
O=C(OCCCNCc1ccccc1)c1ccc(-c2c3nc(c(-c4ccccc4)c4ccc([nH]4)c(-c4ccccc4)c4nc(c(-c5ccccc5)c5ccc2[nH]5)C=C4)C=C3)cc1	02_78448
O=C(NCC12CC3CC(CC(C3)C1)C2)c1ccc(-c2c3nc(c(-c4ccccc4)c4ccc([nH]4)c(-c4ccccc4)c4nc(c(-c5ccccc5)c5ccc2[nH]5)C=C4)C=C3)cc1	02_86625
O=C(Nc1c(F)c(F)nc(F)c1F)c1ccc(-c2c3nc(c(-c4ccccc4)c4ccc([nH]4)c(-c4ccccc4)c4nc(c(-c5ccccc5)c5ccc2[nH]5)C=C4)C=C3)cc1	02_1270911
COc1ccc(OC(=O)c2ccc(-c3c4nc(c(-c5ccccc5)c5ccc([nH]5)c(-c5ccccc5)c5nc(c(-c6ccccc6)c6ccc3[nH]6)C=C5)C=C4)cc2)c(C(C)=O)c1	02_69714
CCOC(=O)c1cccc(OC(=O)c2ccc(-c3c4nc(c(-c5ccccc5)c5ccc([nH]5)c(-c5ccccc5)c5nc(c(-c6ccccc6)c6ccc3[nH]6)C=C5)C=C4)cc2)c1	02_24522
CCOc1cc(C=O)ccc1OC(=O)c1ccc(-c2c3nc(c(-c4ccccc4)c4ccc([nH]4)c(-c4ccccc4)c4nc(c(-c5ccccc5)c5ccc2[nH]5)C=C4)C=C3)cc1	02_8467
COC(=O)c1ccc(COC(=O)c2ccc(-c3c4nc(c(-c5ccccc5)c5ccc([nH]5)c(-c5ccccc5)c5nc(c(-c6ccccc6)c6ccc3[nH]6)C=C5)C=C4)cc2)cc1	02_81325
O=Cc1ccc(OCCOC(=O)c2ccc(-c3c4nc(c(-c5ccccc5)c5ccc([nH]5)c(-c5ccccc5)c5nc(c(-c6ccccc6)c6ccc3[nH]6)C=C5)C=C4)cc2)cc1	02_89178
COc1ccc(C(C)=O)c(OC(=O)c2ccc(-c3c4nc(c(-c5ccccc5)c5ccc([nH]5)c(-c5ccccc5)c5nc(c(-c6ccccc6)c6ccc3[nH]6)C=C5)C=C4)cc2)c1	02_11092
CCOC(=O)c1ccccc1OC(=O)c1ccc(-c2c3nc(c(-c4ccccc4)c4ccc([nH]4)c(-c4ccccc4)c4nc(c(-c5ccccc5)c5ccc2[nH]5)C=C4)C=C3)cc1	02_8365
COC(=O)Cc1cccc(OC(=O)c2ccc(-c3c4nc(c(-c5ccccc5)c5ccc([nH]5)c(-c5ccccc5)c5nc(c(-c6ccccc6)c6ccc3[nH]6)C=C5)C=C4)cc2)c1	02_39129
O=Cc1ccccc1OCCOC(=O)c1ccc(-c2c3nc(c(-c4ccccc4)c4ccc([nH]4)c(-c4ccccc4)c4nc(c(-c5ccccc5)c5ccc2[nH]5)C=C4)C=C3)cc1	02_93989
COC(=O)Cc1ccc(OC(=O)c2ccc(-c3c4nc(c(-c5ccccc5)c5ccc([nH]5)c(-c5ccccc5)c5nc(c(-c6ccccc6)c6ccc3[nH]6)C=C5)C=C4)cc2)cc1	02_518900
CCOC(=O)c1ccc(OC(=O)c2ccc(-c3c4nc(c(-c5ccccc5)c5ccc([nH]5)c(-c5ccccc5)c5nc(c(-c6ccccc6)c6ccc3[nH]6)C=C5)C=C4)cc2)cc1	02_8434
COc1cccc(C(=O)NNC(=O)c2ccc(-c3c4nc(c(-c5ccccc5)c5ccc([nH]5)c(-c5ccccc5)c5nc(c(-c6ccccc6)c6ccc3[nH]6)C=C5)C=C4)cc2)c1	02_79848
CCOC(=O)c1ccncc1NC(=O)c1ccc(-c2c3nc(c(-c4ccccc4)c4ccc([nH]4)c(-c4ccccc4)c4nc(c(-c5ccccc5)c5ccc2[nH]5)C=C4)C=C3)cc1	02_2736365
COc1ccc(C(=O)NNC(=O)c2ccc(-c3c4nc(c(-c5ccccc5)c5ccc([nH]5)c(-c5ccccc5)c5nc(c(-c6ccccc6)c6ccc3[nH]6)C=C5)C=C4)cc2)cc1	02_76792
O=C(NNC(=O)c1ccc(-c2c3nc(c(-c4ccccc4)c4ccc([nH]4)c(-c4ccccc4)c4nc(c(-c5ccccc5)c5ccc2[nH]5)C=C4)C=C3)cc1)OCc1ccccc1	02_79242
CCOC(=O)c1cccc(NC(=O)c2ccc(-c3c4nc(c(-c5ccccc5)c5ccc([nH]5)c(-c5ccccc5)c5nc(c(-c6ccccc6)c6ccc3[nH]6)C=C5)C=C4)cc2)n1	02_11959065
CCOC(=O)c1cccnc1NC(=O)c1ccc(-c2c3nc(c(-c4ccccc4)c4ccc([nH]4)c(-c4ccccc4)c4nc(c(-c5ccccc5)c5ccc2[nH]5)C=C4)C=C3)cc1	02_12433260
CCOC(=O)c1ccnc(NC(=O)c2ccc(-c3c4nc(c(-c5ccccc5)c5ccc([nH]5)c(-c5ccccc5)c5nc(c(-c6ccccc6)c6ccc3[nH]6)C=C5)C=C4)cc2)c1	02_7015521
CCCCOc1cccc(OC(=O)c2ccc(-c3c4nc(c(-c5ccccc5)c5ccc([nH]5)c(-c5ccccc5)c5nc(c(-c6ccccc6)c6ccc3[nH]6)C=C5)C=C4)cc2)c1	02_87876
CCCCOc1ccc(OC(=O)c2ccc(-c3c4nc(c(-c5ccccc5)c5ccc([nH]5)c(-c5ccccc5)c5nc(c(-c6ccccc6)c6ccc3[nH]6)C=C5)C=C4)cc2)cc1	02_31233
CC(C)(C)Oc1ccc(OC(=O)c2ccc(-c3c4nc(c(-c5ccccc5)c5ccc([nH]5)c(-c5ccccc5)c5nc(c(-c6ccccc6)c6ccc3[nH]6)C=C5)C=C4)cc2)cc1	02_2773621
O=C(OCCCOCc1ccccc1)c1ccc(-c2c3nc(c(-c4ccccc4)c4ccc([nH]4)c(-c4ccccc4)c4nc(c(-c5ccccc5)c5ccc2[nH]5)C=C4)C=C3)cc1	02_347971
CCc1cc(C(=S)NC(=O)c2ccc(-c3c4nc(c(-c5ccccc5)c5ccc([nH]5)c(-c5ccccc5)c5nc(c(-c6ccccc6)c6ccc3[nH]6)C=C5)C=C4)cc2)ccn1	02_2761171
Cc1ccccc1NC(=S)NC(=O)c1ccc(-c2c3nc(c(-c4ccccc4)c4ccc([nH]4)c(-c4ccccc4)c4nc(c(-c5ccccc5)c5ccc2[nH]5)C=C4)C=C3)cc1	02_2787703
Cc1ccc(NC(=S)NC(=O)c2ccc(-c3c4nc(c(-c5ccccc5)c5ccc([nH]5)c(-c5ccccc5)c5nc(c(-c6ccccc6)c6ccc3[nH]6)C=C5)C=C4)cc2)cc1	02_722833
O=C(NC(=S)NCc1ccccc1)c1ccc(-c2c3nc(c(-c4ccccc4)c4ccc([nH]4)c(-c4ccccc4)c4nc(c(-c5ccccc5)c5ccc2[nH]5)C=C4)C=C3)cc1	02_737375
CC1(OC(=O)c2ccc(-c3c4nc(c(-c5ccccc5)c5ccc([nH]5)c(-c5ccccc5)c5nc(c(-c6ccccc6)c6ccc3[nH]6)C=C5)C=C4)cc2)C2CC3CC(C2)CC1C3	02_136545
O=C(OCC12CC3CC(CC(C3)C1)C2)c1ccc(-c2c3nc(c(-c4ccccc4)c4ccc([nH]4)c(-c4ccccc4)c4nc(c(-c5ccccc5)c5ccc2[nH]5)C=C4)C=C3)cc1	02_64556
O=C(NOC(=O)c1ccc(-c2c3nc(c(-c4ccccc4)c4ccc([nH]4)c(-c4ccccc4)c4nc(c(-c5ccccc5)c5ccc2[nH]5)C=C4)C=C3)cc1)OCc1ccccc1	02_18907
COC(=O)c1ccc(COC(=O)c2ccc(-c3c4nc(c(-c5ccccc5)c5ccc([nH]5)c(-c5ccccc5)c5nc(c(-c6ccccc6)c6ccc3[nH]6)C=C5)C=C4)cc2)nc1	02_789414
O=C(NC1CCC(C(F)(F)F)CC1)c1ccc(-c2c3nc(c(-c4ccccc4)c4ccc([nH]4)c(-c4ccccc4)c4nc(c(-c5ccccc5)c5ccc2[nH]5)C=C4)C=C3)cc1	02_13714353
O=C(Nc1nc(=S)c2[nH]cnc2[nH]1)c1ccc(-c2c3nc(c(-c4ccccc4)c4ccc([nH]4)c(-c4ccccc4)c4nc(c(-c5ccccc5)c5ccc2[nH]5)C=C4)C=C3)cc1	02_2723601
COc1ccc(CNC(=O)c2ccc(-c3c4nc(c(-c5ccccc5)c5ccc([nH]5)c(-c5ccccc5)c5nc(c(-c6ccccc6)c6ccc3[nH]6)C=C5)C=C4)cc2)cc1OC	02_79832
COc1ccc(OC)c(CNC(=O)c2ccc(-c3c4nc(c(-c5ccccc5)c5ccc([nH]5)c(-c5ccccc5)c5nc(c(-c6ccccc6)c6ccc3[nH]6)C=C5)C=C4)cc2)c1	02_18652
COc1ccc(CNC(=O)c2ccc(-c3c4nc(c(-c5ccccc5)c5ccc([nH]5)c(-c5ccccc5)c5nc(c(-c6ccccc6)c6ccc3[nH]6)C=C5)C=C4)cc2)c(OC)c1	02_597250
COc1cccc(CNC(=O)c2ccc(-c3c4nc(c(-c5ccccc5)c5ccc([nH]5)c(-c5ccccc5)c5nc(c(-c6ccccc6)c6ccc3[nH]6)C=C5)C=C4)cc2)c1OC	02_78106
COc1cc(CNC(=O)c2ccc(-c3c4nc(c(-c5ccccc5)c5ccc([nH]5)c(-c5ccccc5)c5nc(c(-c6ccccc6)c6ccc3[nH]6)C=C5)C=C4)cc2)cc(OC)c1	02_420973
COc1c(C)cnc(COC(=O)c2ccc(-c3c4nc(c(-c5ccccc5)c5ccc([nH]5)c(-c5ccccc5)c5nc(c(-c6ccccc6)c6ccc3[nH]6)C=C5)C=C4)cc2)c1C	02_737823
COc1ccccc1OCCNC(=O)c1ccc(-c2c3nc(c(-c4ccccc4)c4ccc([nH]4)c(-c4ccccc4)c4nc(c(-c5ccccc5)c5ccc2[nH]5)C=C4)C=C3)cc1	02_1713005
O=C(NNC(=S)Nc1ccccc1)c1ccc(-c2c3nc(c(-c4ccccc4)c4ccc([nH]4)c(-c4ccccc4)c4nc(c(-c5ccccc5)c5ccc2[nH]5)C=C4)C=C3)cc1	02_730679
O=C(NC(=S)NNc1ccccc1)c1ccc(-c2c3nc(c(-c4ccccc4)c4ccc([nH]4)c(-c4ccccc4)c4nc(c(-c5ccccc5)c5ccc2[nH]5)C=C4)C=C3)cc1	02_2781094
O=C(OC(C(F)(F)F)C(F)(F)F)c1ccc(-c2c3nc(c(-c4ccccc4)c4ccc([nH]4)c(-c4ccccc4)c4nc(c(-c5ccccc5)c5ccc2[nH]5)C=C4)C=C3)cc1	02_13529
O=C(OC1CCC(C(F)(F)F)CC1)c1ccc(-c2c3nc(c(-c4ccccc4)c4ccc([nH]4)c(-c4ccccc4)c4nc(c(-c5ccccc5)c5ccc2[nH]5)C=C4)C=C3)cc1	02_2779765
COc1cccc(COC(=O)c2ccc(-c3c4nc(c(-c5ccccc5)c5ccc([nH]5)c(-c5ccccc5)c5nc(c(-c6ccccc6)c6ccc3[nH]6)C=C5)C=C4)cc2)c1OC	02_79738
O=C(Nc1nc2cc(F)ccc2s1)c1ccc(-c2c3nc(c(-c4ccccc4)c4ccc([nH]4)c(-c4ccccc4)c4nc(c(-c5ccccc5)c5ccc2[nH]5)C=C4)C=C3)cc1	02_821203
O=C(Nc1nc2ccc(F)cc2s1)c1ccc(-c2c3nc(c(-c4ccccc4)c4ccc([nH]4)c(-c4ccccc4)c4nc(c(-c5ccccc5)c5ccc2[nH]5)C=C4)C=C3)cc1	02_319954
O=C(OCCSCc1ccccc1)c1ccc(-c2c3nc(c(-c4ccccc4)c4ccc([nH]4)c(-c4ccccc4)c4nc(c(-c5ccccc5)c5ccc2[nH]5)C=C4)C=C3)cc1	02_77486
CCCCCCC=CC=CCOC(=O)c1ccc(-c2c3nc(c(-c4ccccc4)c4ccc([nH]4)c(-c4ccccc4)c4nc(c(-c5ccccc5)c5ccc2[nH]5)C=C4)C=C3)cc1	02_5362760
C#CCCCCCCCCCOC(=O)c1ccc(-c2c3nc(c(-c4ccccc4)c4ccc([nH]4)c(-c4ccccc4)c4nc(c(-c5ccccc5)c5ccc2[nH]5)C=C4)C=C3)cc1	02_76015
O=C(OCCOCCOCCCl)c1ccc(-c2c3nc(c(-c4ccccc4)c4ccc([nH]4)c(-c4ccccc4)c4nc(c(-c5ccccc5)c5ccc2[nH]5)C=C4)C=C3)cc1	02_78871
O=C(Nc1nnc(C(F)(F)F)s1)c1ccc(-c2c3nc(c(-c4ccccc4)c4ccc([nH]4)c(-c4ccccc4)c4nc(c(-c5ccccc5)c5ccc2[nH]5)C=C4)C=C3)cc1	02_82634
COC(=O)c1cccc(NC(=O)c2ccc(-c3c4nc(c(-c5ccccc5)c5ccc([nH]5)c(-c5ccccc5)c5nc(c(-c6ccccc6)c6ccc3[nH]6)C=C5)C=C4)cc2)c1F	02_46311080
COC(=O)c1cc(F)ccc1NC(=O)c1ccc(-c2c3nc(c(-c4ccccc4)c4ccc([nH]4)c(-c4ccccc4)c4nc(c(-c5ccccc5)c5ccc2[nH]5)C=C4)C=C3)cc1	02_2783401
CCOC(=O)c1cnn(C)c1NC(=O)c1ccc(-c2c3nc(c(-c4ccccc4)c4ccc([nH]4)c(-c4ccccc4)c4nc(c(-c5ccccc5)c5ccc2[nH]5)C=C4)C=C3)cc1	02_271299
O=C(Nc1cccc(-c2ccccc2)c1)c1ccc(-c2c3nc(c(-c4ccccc4)c4ccc([nH]4)c(-c4ccccc4)c4nc(c(-c5ccccc5)c5ccc2[nH]5)C=C4)C=C3)cc1	02_16717
O=C(Nc1ccccc1-c1ccccc1)c1ccc(-c2c3nc(c(-c4ccccc4)c4ccc([nH]4)c(-c4ccccc4)c4nc(c(-c5ccccc5)c5ccc2[nH]5)C=C4)C=C3)cc1	02_7015
CCCCCC1CCC(NC(=O)c2ccc(-c3c4nc(c(-c5ccccc5)c5ccc([nH]5)c(-c5ccccc5)c5nc(c(-c6ccccc6)c6ccc3[nH]6)C=C5)C=C4)cc2)CC1	02_13783029
O=C(Nc1nc(Cl)nc2nc[nH]c12)c1ccc(-c2c3nc(c(-c4ccccc4)c4ccc([nH]4)c(-c4ccccc4)c4nc(c(-c5ccccc5)c5ccc2[nH]5)C=C4)C=C3)cc1	02_94904
O=C(Nc1nc(Cl)c2[nH]cnc2n1)c1ccc(-c2c3nc(c(-c4ccccc4)c4ccc([nH]4)c(-c4ccccc4)c4nc(c(-c5ccccc5)c5ccc2[nH]5)C=C4)C=C3)cc1	02_5360349
COC(=O)c1ccc(F)c(OC(=O)c2ccc(-c3c4nc(c(-c5ccccc5)c5ccc([nH]5)c(-c5ccccc5)c5nc(c(-c6ccccc6)c6ccc3[nH]6)C=C5)C=C4)cc2)c1	02_12016892
O=C(Oc1cccc(-c2ccccc2)c1)c1ccc(-c2c3nc(c(-c4ccccc4)c4ccc([nH]4)c(-c4ccccc4)c4nc(c(-c5ccccc5)c5ccc2[nH]5)C=C4)C=C3)cc1	02_11381
O=C(Oc1ccccc1-c1ccccc1)c1ccc(-c2c3nc(c(-c4ccccc4)c4ccc([nH]4)c(-c4ccccc4)c4nc(c(-c5ccccc5)c5ccc2[nH]5)C=C4)C=C3)cc1	02_7017
O=C(Oc1ccc(-c2ccccc2)cc1)c1ccc(-c2c3nc(c(-c4ccccc4)c4ccc([nH]4)c(-c4ccccc4)c4nc(c(-c5ccccc5)c5ccc2[nH]5)C=C4)C=C3)cc1	02_7103
O=C(NC(=S)Nc1ccccc1F)c1ccc(-c2c3nc(c(-c4ccccc4)c4ccc([nH]4)c(-c4ccccc4)c4nc(c(-c5ccccc5)c5ccc2[nH]5)C=C4)C=C3)cc1	02_2737500
O=C(NC(=S)Nc1ccc(F)cc1)c1ccc(-c2c3nc(c(-c4ccccc4)c4ccc([nH]4)c(-c4ccccc4)c4nc(c(-c5ccccc5)c5ccc2[nH]5)C=C4)C=C3)cc1	02_693061
O=C(Nc1ccc(-c2ccccc2)cn1)c1ccc(-c2c3nc(c(-c4ccccc4)c4ccc([nH]4)c(-c4ccccc4)c4nc(c(-c5ccccc5)c5ccc2[nH]5)C=C4)C=C3)cc1	02_105097
C=CCCCCCCCCCOC(=O)c1ccc(-c2c3nc(c(-c4ccccc4)c4ccc([nH]4)c(-c4ccccc4)c4nc(c(-c5ccccc5)c5ccc2[nH]5)C=C4)C=C3)cc1	02_8185
CCCCCCCCC=CCOC(=O)c1ccc(-c2c3nc(c(-c4ccccc4)c4ccc([nH]4)c(-c4ccccc4)c4nc(c(-c5ccccc5)c5ccc2[nH]5)C=C4)C=C3)cc1	02_5365004
CCCCCC1CCC(OC(=O)c2ccc(-c3c4nc(c(-c5ccccc5)c5ccc([nH]5)c(-c5ccccc5)c5nc(c(-c6ccccc6)c6ccc3[nH]6)C=C5)C=C4)cc2)CC1	02_41076
CCN(CC)C1CCC(NC(=O)c2ccc(-c3c4nc(c(-c5ccccc5)c5ccc([nH]5)c(-c5ccccc5)c5nc(c(-c6ccccc6)c6ccc3[nH]6)C=C5)C=C4)cc2)CC1	02_349884
CC(=O)c1ccc(Cl)cc1OC(=O)c1ccc(-c2c3nc(c(-c4ccccc4)c4ccc([nH]4)c(-c4ccccc4)c4nc(c(-c5ccccc5)c5ccc2[nH]5)C=C4)C=C3)cc1	02_1051513
O=C(NNC(=O)c1ccc(-c2c3nc(c(-c4ccccc4)c4ccc([nH]4)c(-c4ccccc4)c4nc(c(-c5ccccc5)c5ccc2[nH]5)C=C4)C=C3)cc1)c1ccc(Cl)cc1	02_10816
O=C(NNC(=O)c1ccccc1Cl)c1ccc(-c2c3nc(c(-c4ccccc4)c4ccc([nH]4)c(-c4ccccc4)c4nc(c(-c5ccccc5)c5ccc2[nH]5)C=C4)C=C3)cc1	02_79883
O=C(NNC(=O)c1cccc(Cl)c1)c1ccc(-c2c3nc(c(-c4ccccc4)c4ccc([nH]4)c(-c4ccccc4)c4nc(c(-c5ccccc5)c5ccc2[nH]5)C=C4)C=C3)cc1	02_74289
O=C(Nc1cnc(-c2ccccc2)cn1)c1ccc(-c2c3nc(c(-c4ccccc4)c4ccc([nH]4)c(-c4ccccc4)c4nc(c(-c5ccccc5)c5ccc2[nH]5)C=C4)C=C3)cc1	02_598734
Cc1ccc(S(=O)(=O)NC(=O)c2ccc(-c3c4nc(c(-c5ccccc5)c5ccc([nH]5)c(-c5ccccc5)c5nc(c(-c6ccccc6)c6ccc3[nH]6)C=C5)C=C4)cc2)cc1	02_6269
COC(=O)c1scc(C)c1NC(=O)c1ccc(-c2c3nc(c(-c4ccccc4)c4ccc([nH]4)c(-c4ccccc4)c4nc(c(-c5ccccc5)c5ccc2[nH]5)C=C4)C=C3)cc1	02_123584
O=C(NS(=O)(=O)Cc1ccccc1)c1ccc(-c2c3nc(c(-c4ccccc4)c4ccc([nH]4)c(-c4ccccc4)c4nc(c(-c5ccccc5)c5ccc2[nH]5)C=C4)C=C3)cc1	02_78318
Cc1ccccc1S(=O)(=O)NC(=O)c1ccc(-c2c3nc(c(-c4ccccc4)c4ccc([nH]4)c(-c4ccccc4)c4nc(c(-c5ccccc5)c5ccc2[nH]5)C=C4)C=C3)cc1	02_6924
CS(=O)(=O)c1ccc(NC(=O)c2ccc(-c3c4nc(c(-c5ccccc5)c5ccc([nH]5)c(-c5ccccc5)c5nc(c(-c6ccccc6)c6ccc3[nH]6)C=C5)C=C4)cc2)cc1	02_79617
O=C(OCCCCCN1CCCCC1)c1ccc(-c2c3nc(c(-c4ccccc4)c4ccc([nH]4)c(-c4ccccc4)c4nc(c(-c5ccccc5)c5ccc2[nH]5)C=C4)C=C3)cc1	02_566537
CCCCCC(CCCCC)NC(=O)c1ccc(-c2c3nc(c(-c4ccccc4)c4ccc([nH]4)c(-c4ccccc4)c4nc(c(-c5ccccc5)c5ccc2[nH]5)C=C4)C=C3)cc1	02_141845
CCCCCCCCCCCNC(=O)c1ccc(-c2c3nc(c(-c4ccccc4)c4ccc([nH]4)c(-c4ccccc4)c4nc(c(-c5ccccc5)c5ccc2[nH]5)C=C4)C=C3)cc1	02_81742
O=C(NC(=S)c1ccc(Cl)cc1)c1ccc(-c2c3nc(c(-c4ccccc4)c4ccc([nH]4)c(-c4ccccc4)c4nc(c(-c5ccccc5)c5ccc2[nH]5)C=C4)C=C3)cc1	02_2734826
O=C(OCCI)c1ccc(-c2c3nc(c(-c4ccccc4)c4ccc([nH]4)c(-c4ccccc4)c4nc(c(-c5ccccc5)c5ccc2[nH]5)C=C4)C=C3)cc1	02_12225
O=C(Nc1ccccc1Br)c1ccc(-c2c3nc(c(-c4ccccc4)c4ccc([nH]4)c(-c4ccccc4)c4nc(c(-c5ccccc5)c5ccc2[nH]5)C=C4)C=C3)cc1	02_11992
O=C(Nc1cccc(Br)c1)c1ccc(-c2c3nc(c(-c4ccccc4)c4ccc([nH]4)c(-c4ccccc4)c4nc(c(-c5ccccc5)c5ccc2[nH]5)C=C4)C=C3)cc1	02_11562
O=C(Nc1ccc(Br)cc1)c1ccc(-c2c3nc(c(-c4ccccc4)c4ccc([nH]4)c(-c4ccccc4)c4nc(c(-c5ccccc5)c5ccc2[nH]5)C=C4)C=C3)cc1	02_7807
O=Cc1c(OC(=O)c2ccc(-c3c4nc(c(-c5ccccc5)c5ccc([nH]5)c(-c5ccccc5)c5nc(c(-c6ccccc6)c6ccc3[nH]6)C=C5)C=C4)cc2)ccc2ccccc12	02_12819
CS(=O)(=O)c1ccc(OC(=O)c2ccc(-c3c4nc(c(-c5ccccc5)c5ccc([nH]5)c(-c5ccccc5)c5nc(c(-c6ccccc6)c6ccc3[nH]6)C=C5)C=C4)cc2)cc1	02_123350
Cc1ccc(S(=O)(=O)OC(=O)c2ccc(-c3c4nc(c(-c5ccccc5)c5ccc([nH]5)c(-c5ccccc5)c5nc(c(-c6ccccc6)c6ccc3[nH]6)C=C5)C=C4)cc2)cc1	02_6101
CCOC(=O)c1cnc(NC(=O)c2ccc(-c3c4nc(c(-c5ccccc5)c5ccc([nH]5)c(-c5ccccc5)c5nc(c(-c6ccccc6)c6ccc3[nH]6)C=C5)C=C4)cc2)s1	02_314628
CCOC(=O)c1csc(NC(=O)c2ccc(-c3c4nc(c(-c5ccccc5)c5ccc([nH]5)c(-c5ccccc5)c5nc(c(-c6ccccc6)c6ccc3[nH]6)C=C5)C=C4)cc2)n1	02_73216
O=C(NNS(=O)(=O)c1ccccc1)c1ccc(-c2c3nc(c(-c4ccccc4)c4ccc([nH]4)c(-c4ccccc4)c4nc(c(-c5ccccc5)c5ccc2[nH]5)C=C4)C=C3)cc1	02_65723
CCOC(=O)C1CCC(OC(=O)c2ccc(-c3c4nc(c(-c5ccccc5)c5ccc([nH]5)c(-c5ccccc5)c5nc(c(-c6ccccc6)c6ccc3[nH]6)C=C5)C=C4)cc2)CC1	02_86973
C=CCOCC(COCC=C)OC(=O)c1ccc(-c2c3nc(c(-c4ccccc4)c4ccc([nH]4)c(-c4ccccc4)c4nc(c(-c5ccccc5)c5ccc2[nH]5)C=C4)C=C3)cc1	02_86908
O=C(OCCc1cccc2ccccc12)c1ccc(-c2c3nc(c(-c4ccccc4)c4ccc([nH]4)c(-c4ccccc4)c4nc(c(-c5ccccc5)c5ccc2[nH]5)C=C4)C=C3)cc1	02_13047
CCOC(=O)N1CCC(NC(=O)c2ccc(-c3c4nc(c(-c5ccccc5)c5ccc([nH]5)c(-c5ccccc5)c5nc(c(-c6ccccc6)c6ccc3[nH]6)C=C5)C=C4)cc2)CC1	02_100867
CCCCCCCCCCCOC(=O)c1ccc(-c2c3nc(c(-c4ccccc4)c4ccc([nH]4)c(-c4ccccc4)c4nc(c(-c5ccccc5)c5ccc2[nH]5)C=C4)C=C3)cc1	02_8184
CCCCCC(CCCCC)OC(=O)c1ccc(-c2c3nc(c(-c4ccccc4)c4ccc([nH]4)c(-c4ccccc4)c4nc(c(-c5ccccc5)c5ccc2[nH]5)C=C4)C=C3)cc1	02_32045
CCCCN(CCCC)CCNC(=O)c1ccc(-c2c3nc(c(-c4ccccc4)c4ccc([nH]4)c(-c4ccccc4)c4nc(c(-c5ccccc5)c5ccc2[nH]5)C=C4)C=C3)cc1	02_77062
O=C(OOC(=O)c1cccc(Cl)c1)c1ccc(-c2c3nc(c(-c4ccccc4)c4ccc([nH]4)c(-c4ccccc4)c4nc(c(-c5ccccc5)c5ccc2[nH]5)C=C4)C=C3)cc1	02_70297
O=C(Oc1cccc(Br)c1)c1ccc(-c2c3nc(c(-c4ccccc4)c4ccc([nH]4)c(-c4ccccc4)c4nc(c(-c5ccccc5)c5ccc2[nH]5)C=C4)C=C3)cc1	02_11563
O=C(Nc1cccnc1Br)c1ccc(-c2c3nc(c(-c4ccccc4)c4ccc([nH]4)c(-c4ccccc4)c4nc(c(-c5ccccc5)c5ccc2[nH]5)C=C4)C=C3)cc1	02_642816
O=C(Nc1cccc(Br)n1)c1ccc(-c2c3nc(c(-c4ccccc4)c4ccc([nH]4)c(-c4ccccc4)c4nc(c(-c5ccccc5)c5ccc2[nH]5)C=C4)C=C3)cc1	02_300809
O=C(Nc1ccc(Br)nc1)c1ccc(-c2c3nc(c(-c4ccccc4)c4ccc([nH]4)c(-c4ccccc4)c4nc(c(-c5ccccc5)c5ccc2[nH]5)C=C4)C=C3)cc1	02_642811
O=C(Nc1ccc(Br)cn1)c1ccc(-c2c3nc(c(-c4ccccc4)c4ccc([nH]4)c(-c4ccccc4)c4nc(c(-c5ccccc5)c5ccc2[nH]5)C=C4)C=C3)cc1	02_70622
O=C(Nc1cc(Br)ccn1)c1ccc(-c2c3nc(c(-c4ccccc4)c4ccc([nH]4)c(-c4ccccc4)c4nc(c(-c5ccccc5)c5ccc2[nH]5)C=C4)C=C3)cc1	02_693282
O=C(Nc1ccc2c(c1)OC(F)(F)O2)c1ccc(-c2c3nc(c(-c4ccccc4)c4ccc([nH]4)c(-c4ccccc4)c4nc(c(-c5ccccc5)c5ccc2[nH]5)C=C4)C=C3)cc1	02_2736893
O=C(NCc1cccc(OC(F)F)c1)c1ccc(-c2c3nc(c(-c4ccccc4)c4ccc([nH]4)c(-c4ccccc4)c4nc(c(-c5ccccc5)c5ccc2[nH]5)C=C4)C=C3)cc1	02_2063350
O=C(NCc1ccccc1OC(F)F)c1ccc(-c2c3nc(c(-c4ccccc4)c4ccc([nH]4)c(-c4ccccc4)c4nc(c(-c5ccccc5)c5ccc2[nH]5)C=C4)C=C3)cc1	02_1514062
O=Nc1c(OC(=O)c2ccc(-c3c4nc(c(-c5ccccc5)c5ccc([nH]5)c(-c5ccccc5)c5nc(c(-c6ccccc6)c6ccc3[nH]6)C=C5)C=C4)cc2)ccc2ccccc12	02_8580
O=C(ONS(=O)(=O)c1ccccc1)c1ccc(-c2c3nc(c(-c4ccccc4)c4ccc([nH]4)c(-c4ccccc4)c4nc(c(-c5ccccc5)c5ccc2[nH]5)C=C4)C=C3)cc1	02_69033
CCOC(=O)N1CCC(OC(=O)c2ccc(-c3c4nc(c(-c5ccccc5)c5ccc([nH]5)c(-c5ccccc5)c5nc(c(-c6ccccc6)c6ccc3[nH]6)C=C5)C=C4)cc2)CC1	02_96394
CC(C)(C)OC(=O)N1CC(OC(=O)c2ccc(-c3c4nc(c(-c5ccccc5)c5ccc([nH]5)c(-c5ccccc5)c5nc(c(-c6ccccc6)c6ccc3[nH]6)C=C5)C=C4)cc2)C1	02_2756801
Cc1cc(NC(=O)c2ccc(-c3c4nc(c(-c5ccccc5)c5ccc([nH]5)c(-c5ccccc5)c5nc(c(-c6ccccc6)c6ccc3[nH]6)C=C5)C=C4)cc2)n(-c2ccccc2)n1	02_70801
CN(C)CCCCCCCCOC(=O)c1ccc(-c2c3nc(c(-c4ccccc4)c4ccc([nH]4)c(-c4ccccc4)c4nc(c(-c5ccccc5)c5ccc2[nH]5)C=C4)C=C3)cc1	02_9815358
CCCCN(CCCC)CCOC(=O)c1ccc(-c2c3nc(c(-c4ccccc4)c4ccc([nH]4)c(-c4ccccc4)c4nc(c(-c5ccccc5)c5ccc2[nH]5)C=C4)C=C3)cc1	02_7621
O=C(Oc1cccnc1Br)c1ccc(-c2c3nc(c(-c4ccccc4)c4ccc([nH]4)c(-c4ccccc4)c4nc(c(-c5ccccc5)c5ccc2[nH]5)C=C4)C=C3)cc1	02_23070
O=C(Oc1cncc(Br)c1)c1ccc(-c2c3nc(c(-c4ccccc4)c4ccc([nH]4)c(-c4ccccc4)c4nc(c(-c5ccccc5)c5ccc2[nH]5)C=C4)C=C3)cc1	02_599529
O=C(Nc1ncc(Br)cn1)c1ccc(-c2c3nc(c(-c4ccccc4)c4ccc([nH]4)c(-c4ccccc4)c4nc(c(-c5ccccc5)c5ccc2[nH]5)C=C4)C=C3)cc1	02_231310
O=C(Nc1cnc(Br)cn1)c1ccc(-c2c3nc(c(-c4ccccc4)c4ccc([nH]4)c(-c4ccccc4)c4nc(c(-c5ccccc5)c5ccc2[nH]5)C=C4)C=C3)cc1	02_599539
O=C1C=C(OC(=O)c2ccc(-c3c4nc(c(-c5ccccc5)c5ccc([nH]5)c(-c5ccccc5)c5nc(c(-c6ccccc6)c6ccc3[nH]6)C=C5)C=C4)cc2)c2ccccc2C1=O	02_6755
O=C(Oc1cccc2c1C(=O)C=CC2=O)c1ccc(-c2c3nc(c(-c4ccccc4)c4ccc([nH]4)c(-c4ccccc4)c4nc(c(-c5ccccc5)c5ccc2[nH]5)C=C4)C=C3)cc1	02_3806
COc1ccc(OC(=O)c2ccc(-c3c4nc(c(-c5ccccc5)c5ccc([nH]5)c(-c5ccccc5)c5nc(c(-c6ccccc6)c6ccc3[nH]6)C=C5)C=C4)cc2)c2ccccc12	02_66542
O=C(Nc1ccc(Cn2cncn2)cc1)c1ccc(-c2c3nc(c(-c4ccccc4)c4ccc([nH]4)c(-c4ccccc4)c4nc(c(-c5ccccc5)c5ccc2[nH]5)C=C4)C=C3)cc1	02_821219
O=C(OCCOCCN1CCNCC1)c1ccc(-c2c3nc(c(-c4ccccc4)c4ccc([nH]4)c(-c4ccccc4)c4nc(c(-c5ccccc5)c5ccc2[nH]5)C=C4)C=C3)cc1	02_139436
CC(C)(C)OC(=O)NCCCNC(=O)c1ccc(-c2c3nc(c(-c4ccccc4)c4ccc([nH]4)c(-c4ccccc4)c4nc(c(-c5ccccc5)c5ccc2[nH]5)C=C4)C=C3)cc1	02_2735700
CN(CCNC(=O)c1ccc(-c2c3nc(c(-c4ccccc4)c4ccc([nH]4)c(-c4ccccc4)c4nc(c(-c5ccccc5)c5ccc2[nH]5)C=C4)C=C3)cc1)C(=O)OC(C)(C)C	02_2756424
Cc1[nH]c2ccccc2c1CCNC(=O)c1ccc(-c2c3nc(c(-c4ccccc4)c4ccc([nH]4)c(-c4ccccc4)c4nc(c(-c5ccccc5)c5ccc2[nH]5)C=C4)C=C3)cc1	02_75949
Cc1ccc(NC(=O)c2ccc(-c3c4nc(c(-c5ccccc5)c5ccc([nH]5)c(-c5ccccc5)c5nc(c(-c6ccccc6)c6ccc3[nH]6)C=C5)C=C4)cc2)cc1C(F)(F)F	02_2737715
Cc1c(NC(=O)c2ccc(-c3c4nc(c(-c5ccccc5)c5ccc([nH]5)c(-c5ccccc5)c5nc(c(-c6ccccc6)c6ccc3[nH]6)C=C5)C=C4)cc2)cccc1C(F)(F)F	02_2735932
O=C(NCc1ccccc1C(F)(F)F)c1ccc(-c2c3nc(c(-c4ccccc4)c4ccc([nH]4)c(-c4ccccc4)c4nc(c(-c5ccccc5)c5ccc2[nH]5)C=C4)C=C3)cc1	02_76447
O=C(NCc1ccc(C(F)(F)F)cc1)c1ccc(-c2c3nc(c(-c4ccccc4)c4ccc([nH]4)c(-c4ccccc4)c4nc(c(-c5ccccc5)c5ccc2[nH]5)C=C4)C=C3)cc1	02_76804
Cc1ccc(C(F)(F)F)cc1NC(=O)c1ccc(-c2c3nc(c(-c4ccccc4)c4ccc([nH]4)c(-c4ccccc4)c4nc(c(-c5ccccc5)c5ccc2[nH]5)C=C4)C=C3)cc1	02_2735933
O=C(OS(=O)(=O)c1c[nH]ccc1=O)c1ccc(-c2c3nc(c(-c4ccccc4)c4ccc([nH]4)c(-c4ccccc4)c4nc(c(-c5ccccc5)c5ccc2[nH]5)C=C4)C=C3)cc1	02_3016673
O=C(NS(=O)(=O)c1ccccc1F)c1ccc(-c2c3nc(c(-c4ccccc4)c4ccc([nH]4)c(-c4ccccc4)c4nc(c(-c5ccccc5)c5ccc2[nH]5)C=C4)C=C3)cc1	02_193663
O=C(NS(=O)(=O)c1ccc(F)cc1)c1ccc(-c2c3nc(c(-c4ccccc4)c4ccc([nH]4)c(-c4ccccc4)c4nc(c(-c5ccccc5)c5ccc2[nH]5)C=C4)C=C3)cc1	02_120231
O=C(NS(=O)(=O)c1cccc(F)c1)c1ccc(-c2c3nc(c(-c4ccccc4)c4ccc([nH]4)c(-c4ccccc4)c4nc(c(-c5ccccc5)c5ccc2[nH]5)C=C4)C=C3)cc1	02_150924
O=C(OCc1cc(-c2ccccc2)on1)c1ccc(-c2c3nc(c(-c4ccccc4)c4ccc([nH]4)c(-c4ccccc4)c4nc(c(-c5ccccc5)c5ccc2[nH]5)C=C4)C=C3)cc1	02_1481082
Cc1cc(=O)oc2cc(NC(=O)c3ccc(-c4c5nc(c(-c6ccccc6)c6ccc([nH]6)c(-c6ccccc6)c6nc(c(-c7ccccc7)c7ccc4[nH]7)C=C6)C=C5)cc3)ccc12	02_92249
Cn1c(=O)cc(OC(=O)c2ccc(-c3c4nc(c(-c5ccccc5)c5ccc([nH]5)c(-c5ccccc5)c5nc(c(-c6ccccc6)c6ccc3[nH]6)C=C5)C=C4)cc2)c2ccccc21	02_54686436
O=C(NC1=NN(c2ccccc2)C(=O)C1)c1ccc(-c2c3nc(c(-c4ccccc4)c4ccc([nH]4)c(-c4ccccc4)c4nc(c(-c5ccccc5)c5ccc2[nH]5)C=C4)C=C3)cc1	02_77794
CC(C)(C)OC(=O)NCCCOC(=O)c1ccc(-c2c3nc(c(-c4ccccc4)c4ccc([nH]4)c(-c4ccccc4)c4nc(c(-c5ccccc5)c5ccc2[nH]5)C=C4)C=C3)cc1	02_3838134
CN(CCOC(=O)c1ccc(-c2c3nc(c(-c4ccccc4)c4ccc([nH]4)c(-c4ccccc4)c4nc(c(-c5ccccc5)c5ccc2[nH]5)C=C4)C=C3)cc1)C(=O)OC(C)(C)C	02_545700
O=C(OCCCc1c[nH]c2ccccc12)c1ccc(-c2c3nc(c(-c4ccccc4)c4ccc([nH]4)c(-c4ccccc4)c4nc(c(-c5ccccc5)c5ccc2[nH]5)C=C4)C=C3)cc1	02_77115
CSc1nc(Cl)cc(NC(=O)c2ccc(-c3c4nc(c(-c5ccccc5)c5ccc([nH]5)c(-c5ccccc5)c5nc(c(-c6ccccc6)c6ccc3[nH]6)C=C5)C=C4)cc2)n1	02_70496
Cc1[nH]nc(NC(=O)c2ccc(-c3c4nc(c(-c5ccccc5)c5ccc([nH]5)c(-c5ccccc5)c5nc(c(-c6ccccc6)c6ccc3[nH]6)C=C5)C=C4)cc2)c1Br	02_1241299
O=C(NCc1cccc(Cl)c1Cl)c1ccc(-c2c3nc(c(-c4ccccc4)c4ccc([nH]4)c(-c4ccccc4)c4nc(c(-c5ccccc5)c5ccc2[nH]5)C=C4)C=C3)cc1	02_587625
O=C(NCc1ccc(Cl)cc1Cl)c1ccc(-c2c3nc(c(-c4ccccc4)c4ccc([nH]4)c(-c4ccccc4)c4nc(c(-c5ccccc5)c5ccc2[nH]5)C=C4)C=C3)cc1	02_1485
O=C(NCc1c(Cl)cccc1Cl)c1ccc(-c2c3nc(c(-c4ccccc4)c4ccc([nH]4)c(-c4ccccc4)c4nc(c(-c5ccccc5)c5ccc2[nH]5)C=C4)C=C3)cc1	02_485432
O=C(NCc1ccc(Cl)c(Cl)c1)c1ccc(-c2c3nc(c(-c4ccccc4)c4ccc([nH]4)c(-c4ccccc4)c4nc(c(-c5ccccc5)c5ccc2[nH]5)C=C4)C=C3)cc1	02_1608
O=C(OCc1cccc(C(F)(F)F)c1)c1ccc(-c2c3nc(c(-c4ccccc4)c4ccc([nH]4)c(-c4ccccc4)c4nc(c(-c5ccccc5)c5ccc2[nH]5)C=C4)C=C3)cc1	02_67681
O=C(NNc1cccc(C(F)(F)F)c1)c1ccc(-c2c3nc(c(-c4ccccc4)c4ccc([nH]4)c(-c4ccccc4)c4nc(c(-c5ccccc5)c5ccc2[nH]5)C=C4)C=C3)cc1	02_98650
CC(=O)OCC(COC(C)=O)OC(=O)c1ccc(-c2c3nc(c(-c4ccccc4)c4ccc([nH]4)c(-c4ccccc4)c4nc(c(-c5ccccc5)c5ccc2[nH]5)C=C4)C=C3)cc1	02_66924
Cc1ccc2c(OC(=O)c3ccc(-c4c5nc(c(-c6ccccc6)c6ccc([nH]6)c(-c6ccccc6)c6nc(c(-c7ccccc7)c7ccc4[nH]7)C=C6)C=C5)cc3)cc(=O)oc2c1	02_54685307
Cc1cc(OC(=O)c2ccc(-c3c4nc(c(-c5ccccc5)c5ccc([nH]5)c(-c5ccccc5)c5nc(c(-c6ccccc6)c6ccc3[nH]6)C=C5)C=C4)cc2)cc2oc(=O)ccc12	02_5355639
Cc1ccc2oc(=O)cc(OC(=O)c3ccc(-c4c5nc(c(-c6ccccc6)c6ccc([nH]6)c(-c6ccccc6)c6nc(c(-c7ccccc7)c7ccc4[nH]7)C=C6)C=C5)cc3)c2c1	02_54686349
Cc1cc(=O)oc2cc(OC(=O)c3ccc(-c4c5nc(c(-c6ccccc6)c6ccc([nH]6)c(-c6ccccc6)c6nc(c(-c7ccccc7)c7ccc4[nH]7)C=C6)C=C5)cc3)ccc12	02_5280567
Cc1cc(=O)oc2ccc(OC(=O)c3ccc(-c4c5nc(c(-c6ccccc6)c6ccc([nH]6)c(-c6ccccc6)c6nc(c(-c7ccccc7)c7ccc4[nH]7)C=C6)C=C5)cc3)cc12	02_75409
CC(=O)c1cc2cccc(OC(=O)c3ccc(-c4c5nc(c(-c6ccccc6)c6ccc([nH]6)c(-c6ccccc6)c6nc(c(-c7ccccc7)c7ccc4[nH]7)C=C6)C=C5)cc3)c2o1	02_595329
CN1C(=O)c2ccc(NC(=O)c3ccc(-c4c5nc(c(-c6ccccc6)c6ccc([nH]6)c(-c6ccccc6)c6nc(c(-c7ccccc7)c7ccc4[nH]7)C=C6)C=C5)cc3)cc2C1=O	02_726931
O=C(OCCCc1nc2ccccc2[nH]1)c1ccc(-c2c3nc(c(-c4ccccc4)c4ccc([nH]4)c(-c4ccccc4)c4nc(c(-c5ccccc5)c5ccc2[nH]5)C=C4)C=C3)cc1	02_75470
O=C(Nc1nc(-c2ccccc2)cs1)c1ccc(-c2c3nc(c(-c4ccccc4)c4ccc([nH]4)c(-c4ccccc4)c4nc(c(-c5ccccc5)c5ccc2[nH]5)C=C4)C=C3)cc1	02_40302
O=C(OC1(c2ccccc2)CCCCC1)c1ccc(-c2c3nc(c(-c4ccccc4)c4ccc([nH]4)c(-c4ccccc4)c4nc(c(-c5ccccc5)c5ccc2[nH]5)C=C4)C=C3)cc1	02_15319
O=C(Oc1ccccc1C1CCCCC1)c1ccc(-c2c3nc(c(-c4ccccc4)c4ccc([nH]4)c(-c4ccccc4)c4nc(c(-c5ccccc5)c5ccc2[nH]5)C=C4)C=C3)cc1	02_8396
O=C(Oc1ccc(C2CCCCC2)cc1)c1ccc(-c2c3nc(c(-c4ccccc4)c4ccc([nH]4)c(-c4ccccc4)c4nc(c(-c5ccccc5)c5ccc2[nH]5)C=C4)C=C3)cc1	02_14327
O=C(OCc1ccc(Cl)cc1Cl)c1ccc(-c2c3nc(c(-c4ccccc4)c4ccc([nH]4)c(-c4ccccc4)c4nc(c(-c5ccccc5)c5ccc2[nH]5)C=C4)C=C3)cc1	02_15684
O=C(OCc1cccc(Cl)c1Cl)c1ccc(-c2c3nc(c(-c4ccccc4)c4ccc([nH]4)c(-c4ccccc4)c4nc(c(-c5ccccc5)c5ccc2[nH]5)C=C4)C=C3)cc1	02_228603
O=C(OCc1cc(Cl)cc(Cl)c1)c1ccc(-c2c3nc(c(-c4ccccc4)c4ccc([nH]4)c(-c4ccccc4)c4nc(c(-c5ccccc5)c5ccc2[nH]5)C=C4)C=C3)cc1	02_43236
Cc1nc(NC(=O)c2ccc(-c3c4nc(c(-c5ccccc5)c5ccc([nH]5)c(-c5ccccc5)c5nc(c(-c6ccccc6)c6ccc3[nH]6)C=C5)C=C4)cc2)c(Cl)cc1Cl	02_1415863
Cc1c(Cl)cnc(NC(=O)c2ccc(-c3c4nc(c(-c5ccccc5)c5ccc([nH]5)c(-c5ccccc5)c5nc(c(-c6ccccc6)c6ccc3[nH]6)C=C5)C=C4)cc2)c1Cl	02_318187
O=C(Nc1ccccc1OC(F)(F)F)c1ccc(-c2c3nc(c(-c4ccccc4)c4ccc([nH]4)c(-c4ccccc4)c4nc(c(-c5ccccc5)c5ccc2[nH]5)C=C4)C=C3)cc1	02_73754
O=C(Nc1cccc(OC(F)(F)F)c1)c1ccc(-c2c3nc(c(-c4ccccc4)c4ccc([nH]4)c(-c4ccccc4)c4nc(c(-c5ccccc5)c5ccc2[nH]5)C=C4)C=C3)cc1	02_73753
O=C(Nc1ccc(OC(F)(F)F)cc1)c1ccc(-c2c3nc(c(-c4ccccc4)c4ccc([nH]4)c(-c4ccccc4)c4nc(c(-c5ccccc5)c5ccc2[nH]5)C=C4)C=C3)cc1	02_600848
O=C(OCN1C(=O)c2ccccc2C1=O)c1ccc(-c2c3nc(c(-c4ccccc4)c4ccc([nH]4)c(-c4ccccc4)c4nc(c(-c5ccccc5)c5ccc2[nH]5)C=C4)C=C3)cc1	02_8354
O=C(Nc1ccc2c(=O)[nH][nH]c(=O)c2c1)c1ccc(-c2c3nc(c(-c4ccccc4)c4ccc([nH]4)c(-c4ccccc4)c4nc(c(-c5ccccc5)c5ccc2[nH]5)C=C4)C=C3)cc1	02_95014
O=C(Nc1cccc2c(=O)[nH][nH]c(=O)c12)c1ccc(-c2c3nc(c(-c4ccccc4)c4ccc([nH]4)c(-c4ccccc4)c4nc(c(-c5ccccc5)c5ccc2[nH]5)C=C4)C=C3)cc1	02_10638
C=C(C)C(=O)Nc1ccc(OC(=O)c2ccc(-c3c4nc(c(-c5ccccc5)c5ccc([nH]5)c(-c5ccccc5)c5nc(c(-c6ccccc6)c6ccc3[nH]6)C=C5)C=C4)cc2)cc1	02_29520
O=C1Cc2c(CCOC(=O)c3ccc(-c4c5nc(c(-c6ccccc6)c6ccc([nH]6)c(-c6ccccc6)c6nc(c(-c7ccccc7)c7ccc4[nH]7)C=C6)C=C5)cc3)cccc2N1	02_10943004
O=C(Nc1nnc(-c2ccccc2)s1)c1ccc(-c2c3nc(c(-c4ccccc4)c4ccc([nH]4)c(-c4ccccc4)c4nc(c(-c5ccccc5)c5ccc2[nH]5)C=C4)C=C3)cc1	02_219408
O=C(Oc1cccc(C2CCNCC2)c1)c1ccc(-c2c3nc(c(-c4ccccc4)c4ccc([nH]4)c(-c4ccccc4)c4nc(c(-c5ccccc5)c5ccc2[nH]5)C=C4)C=C3)cc1	02_10583453
O=C(OC1(c2ccccc2)CCNCC1)c1ccc(-c2c3nc(c(-c4ccccc4)c4ccc([nH]4)c(-c4ccccc4)c4nc(c(-c5ccccc5)c5ccc2[nH]5)C=C4)C=C3)cc1	02_96387
CCCCCCc1ccc(NC(=O)c2ccc(-c3c4nc(c(-c5ccccc5)c5ccc([nH]5)c(-c5ccccc5)c5nc(c(-c6ccccc6)c6ccc3[nH]6)C=C5)C=C4)cc2)cc1	02_36382
CC(C)c1cccc(C(C)C)c1NC(=O)c1ccc(-c2c3nc(c(-c4ccccc4)c4ccc([nH]4)c(-c4ccccc4)c4nc(c(-c5ccccc5)c5ccc2[nH]5)C=C4)C=C3)cc1	02_32484
CC(C)(OC(=O)c1ccc(-c2c3nc(c(-c4ccccc4)c4ccc([nH]4)c(-c4ccccc4)c4nc(c(-c5ccccc5)c5ccc2[nH]5)C=C4)C=C3)cc1)C(Cl)(Cl)Cl	02_5977
O=C(OCc1cc(Cl)nc(Cl)c1)c1ccc(-c2c3nc(c(-c4ccccc4)c4ccc([nH]4)c(-c4ccccc4)c4nc(c(-c5ccccc5)c5ccc2[nH]5)C=C4)C=C3)cc1	02_2794840
O=C(OCc1cnc(Cl)c(Cl)c1)c1ccc(-c2c3nc(c(-c4ccccc4)c4ccc([nH]4)c(-c4ccccc4)c4nc(c(-c5ccccc5)c5ccc2[nH]5)C=C4)C=C3)cc1	02_21882961
Cc1nc(Cl)c(NC(=O)c2ccc(-c3c4nc(c(-c5ccccc5)c5ccc([nH]5)c(-c5ccccc5)c5nc(c(-c6ccccc6)c6ccc3[nH]6)C=C5)C=C4)cc2)c(Cl)n1	02_736674
O=C(OCCCC(F)(F)C(F)(F)F)c1ccc(-c2c3nc(c(-c4ccccc4)c4ccc([nH]4)c(-c4ccccc4)c4nc(c(-c5ccccc5)c5ccc2[nH]5)C=C4)C=C3)cc1	02_547967
O=C(Oc1cccc(OC(F)(F)F)c1)c1ccc(-c2c3nc(c(-c4ccccc4)c4ccc([nH]4)c(-c4ccccc4)c4nc(c(-c5ccccc5)c5ccc2[nH]5)C=C4)C=C3)cc1	02_2733261
O=C(NNc1nccc(C(F)(F)F)n1)c1ccc(-c2c3nc(c(-c4ccccc4)c4ccc([nH]4)c(-c4ccccc4)c4nc(c(-c5ccccc5)c5ccc2[nH]5)C=C4)C=C3)cc1	02_1268079
COC(=O)C=Cc1ccc(OC(=O)c2ccc(-c3c4nc(c(-c5ccccc5)c5ccc([nH]5)c(-c5ccccc5)c5nc(c(-c6ccccc6)c6ccc3[nH]6)C=C5)C=C4)cc2)cc1	02_5319562
C=CCOC(=O)c1ccc(OC(=O)c2ccc(-c3c4nc(c(-c5ccccc5)c5ccc([nH]5)c(-c5ccccc5)c5nc(c(-c6ccccc6)c6ccc3[nH]6)C=C5)C=C4)cc2)cc1	02_11171300
O=C(Nc1nnc(-c2ccncc2)s1)c1ccc(-c2c3nc(c(-c4ccccc4)c4ccc([nH]4)c(-c4ccccc4)c4nc(c(-c5ccccc5)c5ccc2[nH]5)C=C4)C=C3)cc1	02_121269
CCOCCOCCOCCOC(=O)c1ccc(-c2c3nc(c(-c4ccccc4)c4ccc([nH]4)c(-c4ccccc4)c4nc(c(-c5ccccc5)c5ccc2[nH]5)C=C4)C=C3)cc1	02_8190
CCCCC(=O)c1ccc(OC(=O)c2ccc(-c3c4nc(c(-c5ccccc5)c5ccc([nH]5)c(-c5ccccc5)c5nc(c(-c6ccccc6)c6ccc3[nH]6)C=C5)C=C4)cc2)cc1	02_75766
CC=Cc1ccc(OCC)c(OC(=O)c2ccc(-c3c4nc(c(-c5ccccc5)c5ccc([nH]5)c(-c5ccccc5)c5nc(c(-c6ccccc6)c6ccc3[nH]6)C=C5)C=C4)cc2)c1	02_5354280
O=C(Nc1ccccc1N1CCOCC1)c1ccc(-c2c3nc(c(-c4ccccc4)c4ccc([nH]4)c(-c4ccccc4)c4nc(c(-c5ccccc5)c5ccc2[nH]5)C=C4)C=C3)cc1	02_735756
O=C(Nc1ccc(N2CCOCC2)cc1)c1ccc(-c2c3nc(c(-c4ccccc4)c4ccc([nH]4)c(-c4ccccc4)c4nc(c(-c5ccccc5)c5ccc2[nH]5)C=C4)C=C3)cc1	02_75655
O=C(Oc1ccc(N2CCNCC2)cc1)c1ccc(-c2c3nc(c(-c4ccccc4)c4ccc([nH]4)c(-c4ccccc4)c4nc(c(-c5ccccc5)c5ccc2[nH]5)C=C4)C=C3)cc1	02_92467
Cc1cc2nc(NC(=O)c3ccc(-c4c5nc(c(-c6ccccc6)c6ccc([nH]6)c(-c6ccccc6)c6nc(c(-c7ccccc7)c7ccc4[nH]7)C=C6)C=C5)cc3)sc2cc1C	02_34757
CCCCCc1ccc(C)cc1OC(=O)c1ccc(-c2c3nc(c(-c4ccccc4)c4ccc([nH]4)c(-c4ccccc4)c4nc(c(-c5ccccc5)c5ccc2[nH]5)C=C4)C=C3)cc1	02_14759
CCCCCCc1ccc(OC(=O)c2ccc(-c3c4nc(c(-c5ccccc5)c5ccc([nH]5)c(-c5ccccc5)c5nc(c(-c6ccccc6)c6ccc3[nH]6)C=C5)C=C4)cc2)cc1	02_17132
CC(C)c1cccc(C(C)C)c1OC(=O)c1ccc(-c2c3nc(c(-c4ccccc4)c4ccc([nH]4)c(-c4ccccc4)c4nc(c(-c5ccccc5)c5ccc2[nH]5)C=C4)C=C3)cc1	02_4943
CCN(CCNC(=O)c1ccc(-c2c3nc(c(-c4ccccc4)c4ccc([nH]4)c(-c4ccccc4)c4nc(c(-c5ccccc5)c5ccc2[nH]5)C=C4)C=C3)cc1)c1cccc(C)c1	02_87984
O=C(Oc1ccc2ccccc2c1Cl)c1ccc(-c2c3nc(c(-c4ccccc4)c4ccc([nH]4)c(-c4ccccc4)c4nc(c(-c5ccccc5)c5ccc2[nH]5)C=C4)C=C3)cc1	02_12459
O=C(Oc1ccc(Cl)c2ccccc12)c1ccc(-c2c3nc(c(-c4ccccc4)c4ccc([nH]4)c(-c4ccccc4)c4nc(c(-c5ccccc5)c5ccc2[nH]5)C=C4)C=C3)cc1	02_11787
O=C(Nc1ccc(F)c(C(F)(F)F)c1)c1ccc(-c2c3nc(c(-c4ccccc4)c4ccc([nH]4)c(-c4ccccc4)c4nc(c(-c5ccccc5)c5ccc2[nH]5)C=C4)C=C3)cc1	02_75377
O=C(Nc1ccc(C(F)(F)F)c(F)c1)c1ccc(-c2c3nc(c(-c4ccccc4)c4ccc([nH]4)c(-c4ccccc4)c4nc(c(-c5ccccc5)c5ccc2[nH]5)C=C4)C=C3)cc1	02_2735914
O=C(Nc1cc(C(F)(F)F)ccc1F)c1ccc(-c2c3nc(c(-c4ccccc4)c4ccc([nH]4)c(-c4ccccc4)c4nc(c(-c5ccccc5)c5ccc2[nH]5)C=C4)C=C3)cc1	02_136349
O=C(Nc1ccc(F)cc1C(F)(F)F)c1ccc(-c2c3nc(c(-c4ccccc4)c4ccc([nH]4)c(-c4ccccc4)c4nc(c(-c5ccccc5)c5ccc2[nH]5)C=C4)C=C3)cc1	02_67853
O=C(Nc1nc2ncc(=O)[nH]c2c(=O)[nH]1)c1ccc(-c2c3nc(c(-c4ccccc4)c4ccc([nH]4)c(-c4ccccc4)c4nc(c(-c5ccccc5)c5ccc2[nH]5)C=C4)C=C3)cc1	02_135403800
O=C(Oc1ccc(F)cc1-c1ccno1)c1ccc(-c2c3nc(c(-c4ccccc4)c4ccc([nH]4)c(-c4ccccc4)c4nc(c(-c5ccccc5)c5ccc2[nH]5)C=C4)C=C3)cc1	02_2758985
CC(=O)c1cc2c(cc1NC(=O)c1ccc(-c3c4nc(c(-c5ccccc5)c5ccc([nH]5)c(-c5ccccc5)c5nc(c(-c6ccccc6)c6ccc3[nH]6)C=C5)C=C4)cc1)OCO2	02_120000
CCCOC(=O)c1ccc(NC(=O)c2ccc(-c3c4nc(c(-c5ccccc5)c5ccc([nH]5)c(-c5ccccc5)c5nc(c(-c6ccccc6)c6ccc3[nH]6)C=C5)C=C4)cc2)cc1	02_7174
CCOC(=O)c1cccc(NC(=O)c2ccc(-c3c4nc(c(-c5ccccc5)c5ccc([nH]5)c(-c5ccccc5)c5nc(c(-c6ccccc6)c6ccc3[nH]6)C=C5)C=C4)cc2)c1C	02_4313471
CC(C)OC(=O)c1ccc(NC(=O)c2ccc(-c3c4nc(c(-c5ccccc5)c5ccc([nH]5)c(-c5ccccc5)c5nc(c(-c6ccccc6)c6ccc3[nH]6)C=C5)C=C4)cc2)cc1	02_87470
CCOC(=O)Cc1ccc(NC(=O)c2ccc(-c3c4nc(c(-c5ccccc5)c5ccc([nH]5)c(-c5ccccc5)c5nc(c(-c6ccccc6)c6ccc3[nH]6)C=C5)C=C4)cc2)cc1	02_225219
CCOC(=O)c1ccc(C)c(NC(=O)c2ccc(-c3c4nc(c(-c5ccccc5)c5ccc([nH]5)c(-c5ccccc5)c5nc(c(-c6ccccc6)c6ccc3[nH]6)C=C5)C=C4)cc2)c1	02_12607966
O=C(OS(=O)(=O)NC1CCCCC1)c1ccc(-c2c3nc(c(-c4ccccc4)c4ccc([nH]4)c(-c4ccccc4)c4nc(c(-c5ccccc5)c5ccc2[nH]5)C=C4)C=C3)cc1	02_7533
O=C(OCCCCNCc1ccccc1)c1ccc(-c2c3nc(c(-c4ccccc4)c4ccc([nH]4)c(-c4ccccc4)c4nc(c(-c5ccccc5)c5ccc2[nH]5)C=C4)C=C3)cc1	02_1790018
N#Cc1nc(Cl)c(NC(=O)c2ccc(-c3c4nc(c(-c5ccccc5)c5ccc([nH]5)c(-c5ccccc5)c5nc(c(-c6ccccc6)c6ccc3[nH]6)C=C5)C=C4)cc2)nc1C#N	02_601645
O=C(Nc1c(Cl)cc(F)cc1Cl)c1ccc(-c2c3nc(c(-c4ccccc4)c4ccc([nH]4)c(-c4ccccc4)c4nc(c(-c5ccccc5)c5ccc2[nH]5)C=C4)C=C3)cc1	02_2774008
O=C(OCC12COP(=O)(OC1)OC2)c1ccc(-c2c3nc(c(-c4ccccc4)c4ccc([nH]4)c(-c4ccccc4)c4nc(c(-c5ccccc5)c5ccc2[nH]5)C=C4)C=C3)cc1	02_199942
O=C(OCc1cc(F)c(F)c(F)c1F)c1ccc(-c2c3nc(c(-c4ccccc4)c4ccc([nH]4)c(-c4ccccc4)c4nc(c(-c5ccccc5)c5ccc2[nH]5)C=C4)C=C3)cc1	02_2734080
O=C(Oc1cc(=O)oc2ccc(F)cc12)c1ccc(-c2c3nc(c(-c4ccccc4)c4ccc([nH]4)c(-c4ccccc4)c4nc(c(-c5ccccc5)c5ccc2[nH]5)C=C4)C=C3)cc1	02_54691406
COC(=O)c1cc(C=O)ccc1OC(=O)c1ccc(-c2c3nc(c(-c4ccccc4)c4ccc([nH]4)c(-c4ccccc4)c4nc(c(-c5ccccc5)c5ccc2[nH]5)C=C4)C=C3)cc1	02_14363598
CCC(=O)c1ccc(OC)cc1OC(=O)c1ccc(-c2c3nc(c(-c4ccccc4)c4ccc([nH]4)c(-c4ccccc4)c4nc(c(-c5ccccc5)c5ccc2[nH]5)C=C4)C=C3)cc1	02_234836
CCCOC(=O)c1ccccc1OC(=O)c1ccc(-c2c3nc(c(-c4ccccc4)c4ccc([nH]4)c(-c4ccccc4)c4nc(c(-c5ccccc5)c5ccc2[nH]5)C=C4)C=C3)cc1	02_69092
CCOC(=O)Cc1ccc(OC(=O)c2ccc(-c3c4nc(c(-c5ccccc5)c5ccc([nH]5)c(-c5ccccc5)c5nc(c(-c6ccccc6)c6ccc3[nH]6)C=C5)C=C4)cc2)cc1	02_28310
CCOC(=O)Cc1cccc(OC(=O)c2ccc(-c3c4nc(c(-c5ccccc5)c5ccc([nH]5)c(-c5ccccc5)c5nc(c(-c6ccccc6)c6ccc3[nH]6)C=C5)C=C4)cc2)c1	02_572437
CCCOC(=O)c1ccc(OC(=O)c2ccc(-c3c4nc(c(-c5ccccc5)c5ccc([nH]5)c(-c5ccccc5)c5nc(c(-c6ccccc6)c6ccc3[nH]6)C=C5)C=C4)cc2)cc1	02_7175
CC(C)OC(=O)c1ccccc1OC(=O)c1ccc(-c2c3nc(c(-c4ccccc4)c4ccc([nH]4)c(-c4ccccc4)c4nc(c(-c5ccccc5)c5ccc2[nH]5)C=C4)C=C3)cc1	02_11838
COC(=O)CCc1ccc(OC(=O)c2ccc(-c3c4nc(c(-c5ccccc5)c5ccc([nH]5)c(-c5ccccc5)c5nc(c(-c6ccccc6)c6ccc3[nH]6)C=C5)C=C4)cc2)cc1	02_79706
CC(C)OC(=O)c1ccc(OC(=O)c2ccc(-c3c4nc(c(-c5ccccc5)c5ccc([nH]5)c(-c5ccccc5)c5nc(c(-c6ccccc6)c6ccc3[nH]6)C=C5)C=C4)cc2)cc1	02_20161
O=C(OC1COC(c2ccccc2)OC1)c1ccc(-c2c3nc(c(-c4ccccc4)c4ccc([nH]4)c(-c4ccccc4)c4nc(c(-c5ccccc5)c5ccc2[nH]5)C=C4)C=C3)cc1	02_74362
COc1ccc(NC(C)=O)cc1NC(=O)c1ccc(-c2c3nc(c(-c4ccccc4)c4ccc([nH]4)c(-c4ccccc4)c4nc(c(-c5ccccc5)c5ccc2[nH]5)C=C4)C=C3)cc1	02_80779
COc1ccc2nc(NC(=O)c3ccc(-c4c5nc(c(-c6ccccc6)c6ccc([nH]6)c(-c6ccccc6)c6nc(c(-c7ccccc7)c7ccc4[nH]7)C=C6)C=C5)cc3)sc2c1	02_15630
COc1cccc2sc(NC(=O)c3ccc(-c4c5nc(c(-c6ccccc6)c6ccc([nH]6)c(-c6ccccc6)c6nc(c(-c7ccccc7)c7ccc4[nH]7)C=C6)C=C5)cc3)nc12	02_21622
O=C(NC(=S)NC(=O)c1ccc(-c2c3nc(c(-c4ccccc4)c4ccc([nH]4)c(-c4ccccc4)c4nc(c(-c5ccccc5)c5ccc2[nH]5)C=C4)C=C3)cc1)c1ccccc1	02_2735473
CCCCCOc1ccc(OC(=O)c2ccc(-c3c4nc(c(-c5ccccc5)c5ccc([nH]5)c(-c5ccccc5)c5nc(c(-c6ccccc6)c6ccc3[nH]6)C=C5)C=C4)cc2)cc1	02_29353
COc1ccc(OC(=O)c2ccc(-c3c4nc(c(-c5ccccc5)c5ccc([nH]5)c(-c5ccccc5)c5nc(c(-c6ccccc6)c6ccc3[nH]6)C=C5)C=C4)cc2)c(C(C)(C)C)c1	02_8456
CCCCOc1ccc(COC(=O)c2ccc(-c3c4nc(c(-c5ccccc5)c5ccc([nH]5)c(-c5ccccc5)c5nc(c(-c6ccccc6)c6ccc3[nH]6)C=C5)C=C4)cc2)cc1	02_80346
CCCc1cc(C(=S)NC(=O)c2ccc(-c3c4nc(c(-c5ccccc5)c5ccc([nH]5)c(-c5ccccc5)c5nc(c(-c6ccccc6)c6ccc3[nH]6)C=C5)C=C4)cc2)ccn1	02_666418
Cc1cccc(C)c1NC(=S)NC(=O)c1ccc(-c2c3nc(c(-c4ccccc4)c4ccc([nH]4)c(-c4ccccc4)c4nc(c(-c5ccccc5)c5ccc2[nH]5)C=C4)C=C3)cc1	02_853911
O=C(OCCC12CC3CC(CC(C3)C1)C2)c1ccc(-c2c3nc(c(-c4ccccc4)c4ccc([nH]4)c(-c4ccccc4)c4nc(c(-c5ccccc5)c5ccc2[nH]5)C=C4)C=C3)cc1	02_110810
CCC1(OC(=O)c2ccc(-c3c4nc(c(-c5ccccc5)c5ccc([nH]5)c(-c5ccccc5)c5nc(c(-c6ccccc6)c6ccc3[nH]6)C=C5)C=C4)cc2)C2CC3CC(C2)CC1C3	02_4401951
O=C(OCCCCCCBr)c1ccc(-c2c3nc(c(-c4ccccc4)c4ccc([nH]4)c(-c4ccccc4)c4nc(c(-c5ccccc5)c5ccc2[nH]5)C=C4)C=C3)cc1	02_77970
COC(=O)c1ccc(NC(=O)c2ccc(-c3c4nc(c(-c5ccccc5)c5ccc([nH]5)c(-c5ccccc5)c5nc(c(-c6ccccc6)c6ccc3[nH]6)C=C5)C=C4)cc2)cc1OC	02_168705
COC(=O)c1cccc(OC)c1NC(=O)c1ccc(-c2c3nc(c(-c4ccccc4)c4ccc([nH]4)c(-c4ccccc4)c4nc(c(-c5ccccc5)c5ccc2[nH]5)C=C4)C=C3)cc1	02_602320
COC(=O)c1ccc(OC)c(NC(=O)c2ccc(-c3c4nc(c(-c5ccccc5)c5ccc([nH]5)c(-c5ccccc5)c5nc(c(-c6ccccc6)c6ccc3[nH]6)C=C5)C=C4)cc2)c1	02_2734814
O=C(NCC1CCC(C(F)(F)F)CC1)c1ccc(-c2c3nc(c(-c4ccccc4)c4ccc([nH]4)c(-c4ccccc4)c4nc(c(-c5ccccc5)c5ccc2[nH]5)C=C4)C=C3)cc1	02_22337633
C#Cc1ccc(S(=O)(=O)NC(=O)c2ccc(-c3c4nc(c(-c5ccccc5)c5ccc([nH]5)c(-c5ccccc5)c5nc(c(-c6ccccc6)c6ccc3[nH]6)C=C5)C=C4)cc2)cc1	02_44457221
O=C(NS(=O)(=O)C#Cc1ccccc1)c1ccc(-c2c3nc(c(-c4ccccc4)c4ccc([nH]4)c(-c4ccccc4)c4nc(c(-c5ccccc5)c5ccc2[nH]5)C=C4)C=C3)cc1	02_327653
CCOc1ccc(OCC)c(NC(=O)c2ccc(-c3c4nc(c(-c5ccccc5)c5ccc([nH]5)c(-c5ccccc5)c5nc(c(-c6ccccc6)c6ccc3[nH]6)C=C5)C=C4)cc2)c1	02_66756
COc1ccc(CCNC(=O)c2ccc(-c3c4nc(c(-c5ccccc5)c5ccc([nH]5)c(-c5ccccc5)c5nc(c(-c6ccccc6)c6ccc3[nH]6)C=C5)C=C4)cc2)cc1OC	02_8421
O=C(Nc1ccc2c(c1)Cc1ccccc1-2)c1ccc(-c2c3nc(c(-c4ccccc4)c4ccc([nH]4)c(-c4ccccc4)c4nc(c(-c5ccccc5)c5ccc2[nH]5)C=C4)C=C3)cc1	02_1539
CC(OC(=O)c1ccc(-c2c3nc(c(-c4ccccc4)c4ccc([nH]4)c(-c4ccccc4)c4nc(c(-c5ccccc5)c5ccc2[nH]5)C=C4)C=C3)cc1)(C(F)(F)F)C(F)(F)F	02_73936
COC(=O)c1ccc(OC)c(OC(=O)c2ccc(-c3c4nc(c(-c5ccccc5)c5ccc([nH]5)c(-c5ccccc5)c5nc(c(-c6ccccc6)c6ccc3[nH]6)C=C5)C=C4)cc2)c1	02_4056967
COc1cc(OC)c(C=O)c(OC(=O)c2ccc(-c3c4nc(c(-c5ccccc5)c5ccc([nH]5)c(-c5ccccc5)c5nc(c(-c6ccccc6)c6ccc3[nH]6)C=C5)C=C4)cc2)c1	02_69725
COC(=O)c1ccc(OC(=O)c2ccc(-c3c4nc(c(-c5ccccc5)c5ccc([nH]5)c(-c5ccccc5)c5nc(c(-c6ccccc6)c6ccc3[nH]6)C=C5)C=C4)cc2)c(OC)c1	02_19844
COc1cc(OC(=O)c2ccc(-c3c4nc(c(-c5ccccc5)c5ccc([nH]5)c(-c5ccccc5)c5nc(c(-c6ccccc6)c6ccc3[nH]6)C=C5)C=C4)cc2)cc(OC)c1C=O	02_529894
COC(=O)c1ccc(OC)cc1OC(=O)c1ccc(-c2c3nc(c(-c4ccccc4)c4ccc([nH]4)c(-c4ccccc4)c4nc(c(-c5ccccc5)c5ccc2[nH]5)C=C4)C=C3)cc1	02_79523
O=C(OCCOCCOc1ccccc1)c1ccc(-c2c3nc(c(-c4ccccc4)c4ccc([nH]4)c(-c4ccccc4)c4nc(c(-c5ccccc5)c5ccc2[nH]5)C=C4)C=C3)cc1	02_7715
O=C(OC1c2ccccc2-c2ccccc21)c1ccc(-c2c3nc(c(-c4ccccc4)c4ccc([nH]4)c(-c4ccccc4)c4nc(c(-c5ccccc5)c5ccc2[nH]5)C=C4)C=C3)cc1	02_74318
O=C(NCCCNCc1ccccc1F)c1ccc(-c2c3nc(c(-c4ccccc4)c4ccc([nH]4)c(-c4ccccc4)c4nc(c(-c5ccccc5)c5ccc2[nH]5)C=C4)C=C3)cc1	02_56687180
COc1ccc(NC(=S)NC(=O)c2ccc(-c3c4nc(c(-c5ccccc5)c5ccc([nH]5)c(-c5ccccc5)c5nc(c(-c6ccccc6)c6ccc3[nH]6)C=C5)C=C4)cc2)cc1	02_667549
O=C(Nc1ccc2[nH]c(=S)sc2c1)c1ccc(-c2c3nc(c(-c4ccccc4)c4ccc([nH]4)c(-c4ccccc4)c4nc(c(-c5ccccc5)c5ccc2[nH]5)C=C4)C=C3)cc1	02_853584
O=C(OC1CCC(C2CCCCC2)CC1)c1ccc(-c2c3nc(c(-c4ccccc4)c4ccc([nH]4)c(-c4ccccc4)c4nc(c(-c5ccccc5)c5ccc2[nH]5)C=C4)C=C3)cc1	02_75518
CCCCCCCC=CC=CCOC(=O)c1ccc(-c2c3nc(c(-c4ccccc4)c4ccc([nH]4)c(-c4ccccc4)c4nc(c(-c5ccccc5)c5ccc2[nH]5)C=C4)C=C3)cc1	02_6436491
O=C(Nc1c(F)c(F)c(F)c(F)c1F)c1ccc(-c2c3nc(c(-c4ccccc4)c4ccc([nH]4)c(-c4ccccc4)c4nc(c(-c5ccccc5)c5ccc2[nH]5)C=C4)C=C3)cc1	02_13040
CCOC(=O)C=C(NC(=O)c1ccc(-c2c3nc(c(-c4ccccc4)c4ccc([nH]4)c(-c4ccccc4)c4nc(c(-c5ccccc5)c5ccc2[nH]5)C=C4)C=C3)cc1)C(F)(F)F	02_5702529
CCOC(=O)c1c[nH]c(=O)cc1OC(=O)c1ccc(-c2c3nc(c(-c4ccccc4)c4ccc([nH]4)c(-c4ccccc4)c4nc(c(-c5ccccc5)c5ccc2[nH]5)C=C4)C=C3)cc1	02_54676837
CN(C)c1nc(NC(=O)c2ccc(-c3c4nc(c(-c5ccccc5)c5ccc([nH]5)c(-c5ccccc5)c5nc(c(-c6ccccc6)c6ccc3[nH]6)C=C5)C=C4)cc2)c(N=O)c(=O)[nH]1	02_135404220
COc1cc(NC(=O)c2ccc(-c3c4nc(c(-c5ccccc5)c5ccc([nH]5)c(-c5ccccc5)c5nc(c(-c6ccccc6)c6ccc3[nH]6)C=C5)C=C4)cc2)cc(OC)c1OC	02_32285
O=C(Oc1cccc2[nH]c3ccccc3c12)c1ccc(-c2c3nc(c(-c4ccccc4)c4ccc([nH]4)c(-c4ccccc4)c4nc(c(-c5ccccc5)c5ccc2[nH]5)C=C4)C=C3)cc1	02_104251
O=C(Nc1cc2c(cn1)[nH]c1ccccc12)c1ccc(-c2c3nc(c(-c4ccccc4)c4ccc([nH]4)c(-c4ccccc4)c4nc(c(-c5ccccc5)c5ccc2[nH]5)C=C4)C=C3)cc1	02_119537
O=C(Nc1ccc(Cc2ccccc2)cc1)c1ccc(-c2c3nc(c(-c4ccccc4)c4ccc([nH]4)c(-c4ccccc4)c4nc(c(-c5ccccc5)c5ccc2[nH]5)C=C4)C=C3)cc1	02_136914
O=C(Nc1ccccc1Cc1ccccc1)c1ccc(-c2c3nc(c(-c4ccccc4)c4ccc([nH]4)c(-c4ccccc4)c4nc(c(-c5ccccc5)c5ccc2[nH]5)C=C4)C=C3)cc1	02_119805
O=C(NC(c1ccccc1)c1ccccc1)c1ccc(-c2c3nc(c(-c4ccccc4)c4ccc([nH]4)c(-c4ccccc4)c4nc(c(-c5ccccc5)c5ccc2[nH]5)C=C4)C=C3)cc1	02_7036
O=C(NC1CCCCCCCCCCC1)c1ccc(-c2c3nc(c(-c4ccccc4)c4ccc([nH]4)c(-c4ccccc4)c4nc(c(-c5ccccc5)c5ccc2[nH]5)C=C4)C=C3)cc1	02_2897
O=C(Oc1c(F)c(F)c(F)c(F)c1F)c1ccc(-c2c3nc(c(-c4ccccc4)c4ccc([nH]4)c(-c4ccccc4)c4nc(c(-c5ccccc5)c5ccc2[nH]5)C=C4)C=C3)cc1	02_13041
O=C(Oc1ccc(Cc2ccccc2)cc1)c1ccc(-c2c3nc(c(-c4ccccc4)c4ccc([nH]4)c(-c4ccccc4)c4nc(c(-c5ccccc5)c5ccc2[nH]5)C=C4)C=C3)cc1	02_7563
O=C(Oc1ccccc1Cc1ccccc1)c1ccc(-c2c3nc(c(-c4ccccc4)c4ccc([nH]4)c(-c4ccccc4)c4nc(c(-c5ccccc5)c5ccc2[nH]5)C=C4)C=C3)cc1	02_24216
O=C(OC(c1ccccc1)c1ccccc1)c1ccc(-c2c3nc(c(-c4ccccc4)c4ccc([nH]4)c(-c4ccccc4)c4nc(c(-c5ccccc5)c5ccc2[nH]5)C=C4)C=C3)cc1	02_7037
O=C(OCc1ccc(-c2ccccc2)cc1)c1ccc(-c2c3nc(c(-c4ccccc4)c4ccc([nH]4)c(-c4ccccc4)c4nc(c(-c5ccccc5)c5ccc2[nH]5)C=C4)C=C3)cc1	02_19186
O=C(OCc1cccc(-c2ccccc2)c1)c1ccc(-c2c3nc(c(-c4ccccc4)c4ccc([nH]4)c(-c4ccccc4)c4nc(c(-c5ccccc5)c5ccc2[nH]5)C=C4)C=C3)cc1	02_603556
O=C(NN(c1ccccc1)c1ccccc1)c1ccc(-c2c3nc(c(-c4ccccc4)c4ccc([nH]4)c(-c4ccccc4)c4nc(c(-c5ccccc5)c5ccc2[nH]5)C=C4)C=C3)cc1	02_10739
O=C(Nc1ccc(Nc2ccccc2)cc1)c1ccc(-c2c3nc(c(-c4ccccc4)c4ccc([nH]4)c(-c4ccccc4)c4nc(c(-c5ccccc5)c5ccc2[nH]5)C=C4)C=C3)cc1	02_7564
O=C(Nc1ccccc1Nc1ccccc1)c1ccc(-c2c3nc(c(-c4ccccc4)c4ccc([nH]4)c(-c4ccccc4)c4nc(c(-c5ccccc5)c5ccc2[nH]5)C=C4)C=C3)cc1	02_68297
O=C(OC1CCCCCCCCCCC1)c1ccc(-c2c3nc(c(-c4ccccc4)c4ccc([nH]4)c(-c4ccccc4)c4nc(c(-c5ccccc5)c5ccc2[nH]5)C=C4)C=C3)cc1	02_15595
CCCCCCCCCC=CCOC(=O)c1ccc(-c2c3nc(c(-c4ccccc4)c4ccc([nH]4)c(-c4ccccc4)c4nc(c(-c5ccccc5)c5ccc2[nH]5)C=C4)C=C3)cc1	02_5352845
CC(=O)c1cc(Cl)c(C)cc1OC(=O)c1ccc(-c2c3nc(c(-c4ccccc4)c4ccc([nH]4)c(-c4ccccc4)c4nc(c(-c5ccccc5)c5ccc2[nH]5)C=C4)C=C3)cc1	02_598229
CC(=O)Nc1ccc(Cl)c(NC(=O)c2ccc(-c3c4nc(c(-c5ccccc5)c5ccc([nH]5)c(-c5ccccc5)c5nc(c(-c6ccccc6)c6ccc3[nH]6)C=C5)C=C4)cc2)c1	02_103996
O=C(Nc1nc2c(Cl)cccc2s1)c1ccc(-c2c3nc(c(-c4ccccc4)c4ccc([nH]4)c(-c4ccccc4)c4nc(c(-c5ccccc5)c5ccc2[nH]5)C=C4)C=C3)cc1	02_29872
O=C(Nc1nc2cc(Cl)ccc2s1)c1ccc(-c2c3nc(c(-c4ccccc4)c4ccc([nH]4)c(-c4ccccc4)c4nc(c(-c5ccccc5)c5ccc2[nH]5)C=C4)C=C3)cc1	02_30120
O=C(Nc1nc2ccc(Cl)cc2s1)c1ccc(-c2c3nc(c(-c4ccccc4)c4ccc([nH]4)c(-c4ccccc4)c4nc(c(-c5ccccc5)c5ccc2[nH]5)C=C4)C=C3)cc1	02_7226
Cc1cc(OC(=O)c2ccc(-c3c4nc(c(-c5ccccc5)c5ccc([nH]5)c(-c5ccccc5)c5nc(c(-c6ccccc6)c6ccc3[nH]6)C=C5)C=C4)cc2)c(C(C)C)cc1Cl	02_6982
O=C(Oc1cccc(Nc2ccccc2)c1)c1ccc(-c2c3nc(c(-c4ccccc4)c4ccc([nH]4)c(-c4ccccc4)c4nc(c(-c5ccccc5)c5ccc2[nH]5)C=C4)C=C3)cc1	02_7546
O=C(Oc1ccc(Nc2ccccc2)cc1)c1ccc(-c2c3nc(c(-c4ccccc4)c4ccc([nH]4)c(-c4ccccc4)c4nc(c(-c5ccccc5)c5ccc2[nH]5)C=C4)C=C3)cc1	02_31208
O=C(Nc1ccccc1Oc1ccccc1)c1ccc(-c2c3nc(c(-c4ccccc4)c4ccc([nH]4)c(-c4ccccc4)c4nc(c(-c5ccccc5)c5ccc2[nH]5)C=C4)C=C3)cc1	02_75899
O=C(Nc1ccc(Oc2ccccc2)cc1)c1ccc(-c2c3nc(c(-c4ccccc4)c4ccc([nH]4)c(-c4ccccc4)c4nc(c(-c5ccccc5)c5ccc2[nH]5)C=C4)C=C3)cc1	02_8764
CCc1ccc(S(=O)(=O)NC(=O)c2ccc(-c3c4nc(c(-c5ccccc5)c5ccc([nH]5)c(-c5ccccc5)c5nc(c(-c6ccccc6)c6ccc3[nH]6)C=C5)C=C4)cc2)cc1	02_222870
CS(=O)(=O)c1ccc(CNC(=O)c2ccc(-c3c4nc(c(-c5ccccc5)c5ccc([nH]5)c(-c5ccccc5)c5nc(c(-c6ccccc6)c6ccc3[nH]6)C=C5)C=C4)cc2)cc1	02_57421
CCOC(=O)c1c(C)csc1NC(=O)c1ccc(-c2c3nc(c(-c4ccccc4)c4ccc([nH]4)c(-c4ccccc4)c4nc(c(-c5ccccc5)c5ccc2[nH]5)C=C4)C=C3)cc1	02_521132
CCOC(=O)c1cc(C)sc1NC(=O)c1ccc(-c2c3nc(c(-c4ccccc4)c4ccc([nH]4)c(-c4ccccc4)c4nc(c(-c5ccccc5)c5ccc2[nH]5)C=C4)C=C3)cc1	02_4062885
CCCCCCCCCCCCNC(=O)c1ccc(-c2c3nc(c(-c4ccccc4)c4ccc([nH]4)c(-c4ccccc4)c4nc(c(-c5ccccc5)c5ccc2[nH]5)C=C4)C=C3)cc1	02_13583
COC(=O)c1ccc(NC(=O)c2ccc(-c3c4nc(c(-c5ccccc5)c5ccc([nH]5)c(-c5ccccc5)c5nc(c(-c6ccccc6)c6ccc3[nH]6)C=C5)C=C4)cc2)c(Cl)c1	02_1515284
COC(=O)c1ccc(Cl)c(NC(=O)c2ccc(-c3c4nc(c(-c5ccccc5)c5ccc([nH]5)c(-c5ccccc5)c5nc(c(-c6ccccc6)c6ccc3[nH]6)C=C5)C=C4)cc2)c1	02_593055
COC(=O)c1cc(NC(=O)c2ccc(-c3c4nc(c(-c5ccccc5)c5ccc([nH]5)c(-c5ccccc5)c5nc(c(-c6ccccc6)c6ccc3[nH]6)C=C5)C=C4)cc2)ccc1Cl	02_5200412
COC(=O)c1cccc(Cl)c1NC(=O)c1ccc(-c2c3nc(c(-c4ccccc4)c4ccc([nH]4)c(-c4ccccc4)c4nc(c(-c5ccccc5)c5ccc2[nH]5)C=C4)C=C3)cc1	02_11030511
COC(=O)c1cc(Cl)ccc1NC(=O)c1ccc(-c2c3nc(c(-c4ccccc4)c4ccc([nH]4)c(-c4ccccc4)c4nc(c(-c5ccccc5)c5ccc2[nH]5)C=C4)C=C3)cc1	02_78878
O=C(Nc1c(Cl)ccc2nsnc12)c1ccc(-c2c3nc(c(-c4ccccc4)c4ccc([nH]4)c(-c4ccccc4)c4nc(c(-c5ccccc5)c5ccc2[nH]5)C=C4)C=C3)cc1	02_771620
O=C(NCc1ccc(Br)cc1)c1ccc(-c2c3nc(c(-c4ccccc4)c4ccc([nH]4)c(-c4ccccc4)c4nc(c(-c5ccccc5)c5ccc2[nH]5)C=C4)C=C3)cc1	02_77571
Cc1ccc(Br)c(NC(=O)c2ccc(-c3c4nc(c(-c5ccccc5)c5ccc([nH]5)c(-c5ccccc5)c5nc(c(-c6ccccc6)c6ccc3[nH]6)C=C5)C=C4)cc2)c1	02_6422065
Cc1c(Br)cccc1NC(=O)c1ccc(-c2c3nc(c(-c4ccccc4)c4ccc([nH]4)c(-c4ccccc4)c4nc(c(-c5ccccc5)c5ccc2[nH]5)C=C4)C=C3)cc1	02_123538
Cc1cc(Br)ccc1NC(=O)c1ccc(-c2c3nc(c(-c4ccccc4)c4ccc([nH]4)c(-c4ccccc4)c4nc(c(-c5ccccc5)c5ccc2[nH]5)C=C4)C=C3)cc1	02_11423
Cc1ccc(Br)cc1NC(=O)c1ccc(-c2c3nc(c(-c4ccccc4)c4ccc([nH]4)c(-c4ccccc4)c4nc(c(-c5ccccc5)c5ccc2[nH]5)C=C4)C=C3)cc1	02_2734805
Cc1ccc(NC(=O)c2ccc(-c3c4nc(c(-c5ccccc5)c5ccc([nH]5)c(-c5ccccc5)c5nc(c(-c6ccccc6)c6ccc3[nH]6)C=C5)C=C4)cc2)cc1Br	02_82187
O=C(NCc1cccc(Br)c1)c1ccc(-c2c3nc(c(-c4ccccc4)c4ccc([nH]4)c(-c4ccccc4)c4nc(c(-c5ccccc5)c5ccc2[nH]5)C=C4)C=C3)cc1	02_457587
Cc1ccc(NC(=O)c2ccc(-c3c4nc(c(-c5ccccc5)c5ccc([nH]5)c(-c5ccccc5)c5nc(c(-c6ccccc6)c6ccc3[nH]6)C=C5)C=C4)cc2)c(Br)c1	02_11422
Cc1cc(NC(=O)c2ccc(-c3c4nc(c(-c5ccccc5)c5ccc([nH]5)c(-c5ccccc5)c5nc(c(-c6ccccc6)c6ccc3[nH]6)C=C5)C=C4)cc2)ccc1Br	02_23359
N#Cc1ccc(C(F)(F)F)cc1NC(=O)c1ccc(-c2c3nc(c(-c4ccccc4)c4ccc([nH]4)c(-c4ccccc4)c4nc(c(-c5ccccc5)c5ccc2[nH]5)C=C4)C=C3)cc1	02_13439028
N#Cc1ccc(NC(=O)c2ccc(-c3c4nc(c(-c5ccccc5)c5ccc([nH]5)c(-c5ccccc5)c5nc(c(-c6ccccc6)c6ccc3[nH]6)C=C5)C=C4)cc2)c(C(F)(F)F)c1	02_2779488
N#Cc1ccc(NC(=O)c2ccc(-c3c4nc(c(-c5ccccc5)c5ccc([nH]5)c(-c5ccccc5)c5nc(c(-c6ccccc6)c6ccc3[nH]6)C=C5)C=C4)cc2)cc1C(F)(F)F	02_522170
CC(=O)c1c(OC(=O)c2ccc(-c3c4nc(c(-c5ccccc5)c5ccc([nH]5)c(-c5ccccc5)c5nc(c(-c6ccccc6)c6ccc3[nH]6)C=C5)C=C4)cc2)ccc2ccccc12	02_68455
CC(=O)c1ccc2ccccc2c1OC(=O)c1ccc(-c2c3nc(c(-c4ccccc4)c4ccc([nH]4)c(-c4ccccc4)c4nc(c(-c5ccccc5)c5ccc2[nH]5)C=C4)C=C3)cc1	02_69733
O=C(Oc1ccc(Oc2ccccc2)cc1)c1ccc(-c2c3nc(c(-c4ccccc4)c4ccc([nH]4)c(-c4ccccc4)c4nc(c(-c5ccccc5)c5ccc2[nH]5)C=C4)C=C3)cc1	02_13254
O=C(NNC(=O)c1cccc2ccccc12)c1ccc(-c2c3nc(c(-c4ccccc4)c4ccc([nH]4)c(-c4ccccc4)c4nc(c(-c5ccccc5)c5ccc2[nH]5)C=C4)C=C3)cc1	02_72689
Cc1ccc(C)c(S(=O)(=O)OC(=O)c2ccc(-c3c4nc(c(-c5ccccc5)c5ccc([nH]5)c(-c5ccccc5)c5nc(c(-c6ccccc6)c6ccc3[nH]6)C=C5)C=C4)cc2)c1	02_11868
CCOC(=O)c1sc(NC(=O)c2ccc(-c3c4nc(c(-c5ccccc5)c5ccc([nH]5)c(-c5ccccc5)c5nc(c(-c6ccccc6)c6ccc3[nH]6)C=C5)C=C4)cc2)nc1C	02_343747
CCOC(=O)Cc1csc(NC(=O)c2ccc(-c3c4nc(c(-c5ccccc5)c5ccc([nH]5)c(-c5ccccc5)c5nc(c(-c6ccccc6)c6ccc3[nH]6)C=C5)C=C4)cc2)n1	02_104454
Cc1ccc(S(=O)(=O)NNC(=O)c2ccc(-c3c4nc(c(-c5ccccc5)c5ccc([nH]5)c(-c5ccccc5)c5nc(c(-c6ccccc6)c6ccc3[nH]6)C=C5)C=C4)cc2)cc1	02_15303
CCCCCCCCCCCCOC(=O)c1ccc(-c2c3nc(c(-c4ccccc4)c4ccc([nH]4)c(-c4ccccc4)c4nc(c(-c5ccccc5)c5ccc2[nH]5)C=C4)C=C3)cc1	02_8193
CCCCN(CCCC)CCCNC(=O)c1ccc(-c2c3nc(c(-c4ccccc4)c4ccc([nH]4)c(-c4ccccc4)c4nc(c(-c5ccccc5)c5ccc2[nH]5)C=C4)C=C3)cc1	02_1626
N#Cc1c(NC(=O)c2ccc(-c3c4nc(c(-c5ccccc5)c5ccc([nH]5)c(-c5ccccc5)c5nc(c(-c6ccccc6)c6ccc3[nH]6)C=C5)C=C4)cc2)sc(C=O)c1Cl	02_2737612
O=C(NC(=S)Nc1ccc(Cl)cc1)c1ccc(-c2c3nc(c(-c4ccccc4)c4ccc([nH]4)c(-c4ccccc4)c4nc(c(-c5ccccc5)c5ccc2[nH]5)C=C4)C=C3)cc1	02_735843
O=C(NC(=S)Nc1cccc(Cl)c1)c1ccc(-c2c3nc(c(-c4ccccc4)c4ccc([nH]4)c(-c4ccccc4)c4nc(c(-c5ccccc5)c5ccc2[nH]5)C=C4)C=C3)cc1	02_2734794
N#Cc1cc(Cl)cc(Cl)c1NC(=O)c1ccc(-c2c3nc(c(-c4ccccc4)c4ccc([nH]4)c(-c4ccccc4)c4nc(c(-c5ccccc5)c5ccc2[nH]5)C=C4)C=C3)cc1	02_737215
N#Cc1cc(Cl)c(NC(=O)c2ccc(-c3c4nc(c(-c5ccccc5)c5ccc([nH]5)c(-c5ccccc5)c5nc(c(-c6ccccc6)c6ccc3[nH]6)C=C5)C=C4)cc2)c(Cl)c1	02_522706
O=C(OCc1cccc(Br)c1)c1ccc(-c2c3nc(c(-c4ccccc4)c4ccc([nH]4)c(-c4ccccc4)c4nc(c(-c5ccccc5)c5ccc2[nH]5)C=C4)C=C3)cc1	02_85141
Cc1cccc(Br)c1OC(=O)c1ccc(-c2c3nc(c(-c4ccccc4)c4ccc([nH]4)c(-c4ccccc4)c4nc(c(-c5ccccc5)c5ccc2[nH]5)C=C4)C=C3)cc1	02_11095329
Cc1cc(Br)ccc1OC(=O)c1ccc(-c2c3nc(c(-c4ccccc4)c4ccc([nH]4)c(-c4ccccc4)c4nc(c(-c5ccccc5)c5ccc2[nH]5)C=C4)C=C3)cc1	02_16896
Cc1cnc(NC(=O)c2ccc(-c3c4nc(c(-c5ccccc5)c5ccc([nH]5)c(-c5ccccc5)c5nc(c(-c6ccccc6)c6ccc3[nH]6)C=C5)C=C4)cc2)c(Br)c1	02_519380
Cc1nc(NC(=O)c2ccc(-c3c4nc(c(-c5ccccc5)c5ccc([nH]5)c(-c5ccccc5)c5nc(c(-c6ccccc6)c6ccc3[nH]6)C=C5)C=C4)cc2)ccc1Br	02_170678
Cc1cc(Br)cnc1NC(=O)c1ccc(-c2c3nc(c(-c4ccccc4)c4ccc([nH]4)c(-c4ccccc4)c4nc(c(-c5ccccc5)c5ccc2[nH]5)C=C4)C=C3)cc1	02_137934
Cc1cc(NC(=O)c2ccc(-c3c4nc(c(-c5ccccc5)c5ccc([nH]5)c(-c5ccccc5)c5nc(c(-c6ccccc6)c6ccc3[nH]6)C=C5)C=C4)cc2)cnc1Br	02_12362446
Cc1nc(Br)ccc1NC(=O)c1ccc(-c2c3nc(c(-c4ccccc4)c4ccc([nH]4)c(-c4ccccc4)c4nc(c(-c5ccccc5)c5ccc2[nH]5)C=C4)C=C3)cc1	02_14418045
Cc1cc(NC(=O)c2ccc(-c3c4nc(c(-c5ccccc5)c5ccc([nH]5)c(-c5ccccc5)c5nc(c(-c6ccccc6)c6ccc3[nH]6)C=C5)C=C4)cc2)ncc1Br	02_817695
O=C(ONC(=O)c1cccc2ccccc12)c1ccc(-c2c3nc(c(-c4ccccc4)c4ccc([nH]4)c(-c4ccccc4)c4nc(c(-c5ccccc5)c5ccc2[nH]5)C=C4)C=C3)cc1	02_23382
O=C(Nc1nc(-c2ccccc2)cc(=O)[nH]1)c1ccc(-c2c3nc(c(-c4ccccc4)c4ccc([nH]4)c(-c4ccccc4)c4nc(c(-c5ccccc5)c5ccc2[nH]5)C=C4)C=C3)cc1	02_135420365
O=C(OS(=O)(=O)CCc1ccncc1)c1ccc(-c2c3nc(c(-c4ccccc4)c4ccc([nH]4)c(-c4ccccc4)c4nc(c(-c5ccccc5)c5ccc2[nH]5)C=C4)C=C3)cc1	02_96722
O=C(OS(=O)(=O)CCc1ccccn1)c1ccc(-c2c3nc(c(-c4ccccc4)c4ccc([nH]4)c(-c4ccccc4)c4nc(c(-c5ccccc5)c5ccc2[nH]5)C=C4)C=C3)cc1	02_96724
CC(C)(C)OC(=O)N1CC(COC(=O)c2ccc(-c3c4nc(c(-c5ccccc5)c5ccc([nH]5)c(-c5ccccc5)c5nc(c(-c6ccccc6)c6ccc3[nH]6)C=C5)C=C4)cc2)C1	02_10583745
CC(C)(C)OC(=O)NC1(COC(=O)c2ccc(-c3c4nc(c(-c5ccccc5)c5ccc([nH]5)c(-c5ccccc5)c5nc(c(-c6ccccc6)c6ccc3[nH]6)C=C5)C=C4)cc2)CC1	02_11286907
CCCc1ccc2cccnc2c1OC(=O)c1ccc(-c2c3nc(c(-c4ccccc4)c4ccc([nH]4)c(-c4ccccc4)c4nc(c(-c5ccccc5)c5ccc2[nH]5)C=C4)C=C3)cc1	02_11604513
Cc1ccc(-n2nc(C)cc2NC(=O)c2ccc(-c3c4nc(c(-c5ccccc5)c5ccc([nH]5)c(-c5ccccc5)c5nc(c(-c6ccccc6)c6ccc3[nH]6)C=C5)C=C4)cc2)cc1	02_112855
COc1cc(OC)c(NC(=O)c2ccc(-c3c4nc(c(-c5ccccc5)c5ccc([nH]5)c(-c5ccccc5)c5nc(c(-c6ccccc6)c6ccc3[nH]6)C=C5)C=C4)cc2)cc1Cl	02_66807
COc1cc(NC(=O)c2ccc(-c3c4nc(c(-c5ccccc5)c5ccc([nH]5)c(-c5ccccc5)c5nc(c(-c6ccccc6)c6ccc3[nH]6)C=C5)C=C4)cc2)c(OC)cc1Cl	02_22833
O=C(OCc1cc(Br)ccn1)c1ccc(-c2c3nc(c(-c4ccccc4)c4ccc([nH]4)c(-c4ccccc4)c4nc(c(-c5ccccc5)c5ccc2[nH]5)C=C4)C=C3)cc1	02_14761462
O=C(OCc1cccnc1Br)c1ccc(-c2c3nc(c(-c4ccccc4)c4ccc([nH]4)c(-c4ccccc4)c4nc(c(-c5ccccc5)c5ccc2[nH]5)C=C4)C=C3)cc1	02_14761460
O=C(OCc1cncc(Br)c1)c1ccc(-c2c3nc(c(-c4ccccc4)c4ccc([nH]4)c(-c4ccccc4)c4nc(c(-c5ccccc5)c5ccc2[nH]5)C=C4)C=C3)cc1	02_2784733
O=C(OCc1ccc(Br)cn1)c1ccc(-c2c3nc(c(-c4ccccc4)c4ccc([nH]4)c(-c4ccccc4)c4nc(c(-c5ccccc5)c5ccc2[nH]5)C=C4)C=C3)cc1	02_5200169
O=C(NNc1ccc(Br)cn1)c1ccc(-c2c3nc(c(-c4ccccc4)c4ccc([nH]4)c(-c4ccccc4)c4nc(c(-c5ccccc5)c5ccc2[nH]5)C=C4)C=C3)cc1	02_11535699
CC1=CC(=O)c2c(OC(=O)c3ccc(-c4c5nc(c(-c6ccccc6)c6ccc([nH]6)c(-c6ccccc6)c6nc(c(-c7ccccc7)c7ccc4[nH]7)C=C6)C=C5)cc3)cccc2C1=O	02_10205
O=C(Nc1ccc(N2C(=O)C=CC2=O)cc1)c1ccc(-c2c3nc(c(-c4ccccc4)c4ccc([nH]4)c(-c4ccccc4)c4nc(c(-c5ccccc5)c5ccc2[nH]5)C=C4)C=C3)cc1	02_122469
O=C(Oc1ccc(-c2ccc(F)cc2)cc1)c1ccc(-c2c3nc(c(-c4ccccc4)c4ccc([nH]4)c(-c4ccccc4)c4nc(c(-c5ccccc5)c5ccc2[nH]5)C=C4)C=C3)cc1	02_345420
O=C(NC(=S)Nc1ccc(F)cc1F)c1ccc(-c2c3nc(c(-c4ccccc4)c4ccc([nH]4)c(-c4ccccc4)c4nc(c(-c5ccccc5)c5ccc2[nH]5)C=C4)C=C3)cc1	02_2734207
C#CCOCCOCCOCCOC(=O)c1ccc(-c2c3nc(c(-c4ccccc4)c4ccc([nH]4)c(-c4ccccc4)c4nc(c(-c5ccccc5)c5ccc2[nH]5)C=C4)C=C3)cc1	02_11506589
COc1ccc2ccccc2c1COC(=O)c1ccc(-c2c3nc(c(-c4ccccc4)c4ccc([nH]4)c(-c4ccccc4)c4nc(c(-c5ccccc5)c5ccc2[nH]5)C=C4)C=C3)cc1	02_2733640
COc1ccc(COC(=O)c2ccc(-c3c4nc(c(-c5ccccc5)c5ccc([nH]5)c(-c5ccccc5)c5nc(c(-c6ccccc6)c6ccc3[nH]6)C=C5)C=C4)cc2)c2ccccc12	02_900419
COC(=O)CCCCCCCCOC(=O)c1ccc(-c2c3nc(c(-c4ccccc4)c4ccc([nH]4)c(-c4ccccc4)c4nc(c(-c5ccccc5)c5ccc2[nH]5)C=C4)C=C3)cc1	02_292983
CC(C)(C)OC(=O)NCCCCNC(=O)c1ccc(-c2c3nc(c(-c4ccccc4)c4ccc([nH]4)c(-c4ccccc4)c4nc(c(-c5ccccc5)c5ccc2[nH]5)C=C4)C=C3)cc1	02_4351
O=Cc1c(NC(=O)c2ccc(-c3c4nc(c(-c5ccccc5)c5ccc([nH]5)c(-c5ccccc5)c5nc(c(-c6ccccc6)c6ccc3[nH]6)C=C5)C=C4)cc2)oc2ccccc2c1=O	02_735928
O=C(NCCc1cccc(C(F)(F)F)c1)c1ccc(-c2c3nc(c(-c4ccccc4)c4ccc([nH]4)c(-c4ccccc4)c4nc(c(-c5ccccc5)c5ccc2[nH]5)C=C4)C=C3)cc1	02_104223
O=C(NCCc1ccc(C(F)(F)F)cc1)c1ccc(-c2c3nc(c(-c4ccccc4)c4ccc([nH]4)c(-c4ccccc4)c4nc(c(-c5ccccc5)c5ccc2[nH]5)C=C4)C=C3)cc1	02_1988106
COc1ccc(-c2cc(NC(=O)c3ccc(-c4c5nc(c(-c6ccccc6)c6ccc([nH]6)c(-c6ccccc6)c6nc(c(-c7ccccc7)c7ccc4[nH]7)C=C6)C=C5)cc3)n[nH]2)cc1	02_2756469
CC(C)(C)OC(=O)NCCCCOC(=O)c1ccc(-c2c3nc(c(-c4ccccc4)c4ccc([nH]4)c(-c4ccccc4)c4nc(c(-c5ccccc5)c5ccc2[nH]5)C=C4)C=C3)cc1	02_545141
CCc1cccc2c(CCOC(=O)c3ccc(-c4c5nc(c(-c6ccccc6)c6ccc([nH]6)c(-c6ccccc6)c6nc(c(-c7ccccc7)c7ccc4[nH]7)C=C6)C=C5)cc3)c[nH]c12	02_198231
O=C(Oc1cc(Br)c[nH]c1=O)c1ccc(-c2c3nc(c(-c4ccccc4)c4ccc([nH]4)c(-c4ccccc4)c4nc(c(-c5ccccc5)c5ccc2[nH]5)C=C4)C=C3)cc1	02_12563083
O=C(Nc1ccc(Br)cc1F)c1ccc(-c2c3nc(c(-c4ccccc4)c4ccc([nH]4)c(-c4ccccc4)c4nc(c(-c5ccccc5)c5ccc2[nH]5)C=C4)C=C3)cc1	02_123050
O=C(Nc1cc(Br)ccc1F)c1ccc(-c2c3nc(c(-c4ccccc4)c4ccc([nH]4)c(-c4ccccc4)c4nc(c(-c5ccccc5)c5ccc2[nH]5)C=C4)C=C3)cc1	02_2769407
O=C(Nc1ccc(Br)c(F)c1)c1ccc(-c2c3nc(c(-c4ccccc4)c4ccc([nH]4)c(-c4ccccc4)c4nc(c(-c5ccccc5)c5ccc2[nH]5)C=C4)C=C3)cc1	02_821848
O=C(Nc1ccc(F)cc1Br)c1ccc(-c2c3nc(c(-c4ccccc4)c4ccc([nH]4)c(-c4ccccc4)c4nc(c(-c5ccccc5)c5ccc2[nH]5)C=C4)C=C3)cc1	02_242873
O=C(Nc1cc(F)ccc1Br)c1ccc(-c2c3nc(c(-c4ccccc4)c4ccc([nH]4)c(-c4ccccc4)c4nc(c(-c5ccccc5)c5ccc2[nH]5)C=C4)C=C3)cc1	02_2773317
O=C(Nc1c(F)cccc1Br)c1ccc(-c2c3nc(c(-c4ccccc4)c4ccc([nH]4)c(-c4ccccc4)c4nc(c(-c5ccccc5)c5ccc2[nH]5)C=C4)C=C3)cc1	02_2782940
O=C(Nc1ccc(F)c(Br)c1)c1ccc(-c2c3nc(c(-c4ccccc4)c4ccc([nH]4)c(-c4ccccc4)c4nc(c(-c5ccccc5)c5ccc2[nH]5)C=C4)C=C3)cc1	02_2779286
O=C(NCCc1ccc(Cl)c(Cl)c1)c1ccc(-c2c3nc(c(-c4ccccc4)c4ccc([nH]4)c(-c4ccccc4)c4nc(c(-c5ccccc5)c5ccc2[nH]5)C=C4)C=C3)cc1	02_217958
O=C(NCCc1ccc(Cl)cc1Cl)c1ccc(-c2c3nc(c(-c4ccccc4)c4ccc([nH]4)c(-c4ccccc4)c4nc(c(-c5ccccc5)c5ccc2[nH]5)C=C4)C=C3)cc1	02_142938
O=C(NCCc1c(Cl)cccc1Cl)c1ccc(-c2c3nc(c(-c4ccccc4)c4ccc([nH]4)c(-c4ccccc4)c4nc(c(-c5ccccc5)c5ccc2[nH]5)C=C4)C=C3)cc1	02_2734101
CC#COc1ccc(-c2c3nc(c(-c4ccc(OC#CC)cc4)c4ccc([nH]4)c(-c4ccc(OC#CC)cc4)c4nc(c(-c5ccc(OC#CC)cc5)c5ccc2[nH]5)C=C4)C=C3)cc1	05_136437
C#CCOc1ccc(-c2c3nc(c(-c4ccc(OCC#C)cc4)c4ccc([nH]4)c(-c4ccc(OCC#C)cc4)c4nc(c(-c5ccc(OCC#C)cc5)c5ccc2[nH]5)C=C4)C=C3)cc1	05_7842_12221
O=C1CCC(c2ccc(OC(=O)c3ccc(-c4c5nc(c(-c6ccccc6)c6ccc([nH]6)c(-c6ccccc6)c6nc(c(-c7ccccc7)c7ccc4[nH]7)C=C6)C=C5)cc3)cc2)CC1	02_4598916
COc1ccc2[nH]cc(CCNC(=O)c3ccc(-c4c5nc(c(-c6ccccc6)c6ccc([nH]6)c(-c6ccccc6)c6nc(c(-c7ccccc7)c7ccc4[nH]7)C=C6)C=C5)cc3)c2c1	02_1833
N#CCCN(CCOC(=O)c1ccc(-c2c3nc(c(-c4ccccc4)c4ccc([nH]4)c(-c4ccccc4)c4nc(c(-c5ccccc5)c5ccc2[nH]5)C=C4)C=C3)cc1)c1ccccc1	02_113349
Cc1ccc(-c2csc(NC(=O)c3ccc(-c4c5nc(c(-c6ccccc6)c6ccc([nH]6)c(-c6ccccc6)c6nc(c(-c7ccccc7)c7ccc4[nH]7)C=C6)C=C5)cc3)n2)cc1	02_244066
CCCCCCOCCOCCOC(=O)c1ccc(-c2c3nc(c(-c4ccccc4)c4ccc([nH]4)c(-c4ccccc4)c4nc(c(-c5ccccc5)c5ccc2[nH]5)C=C4)C=C3)cc1	02_8199
Cc1ccc(C2CCCCC2)c(OC(=O)c2ccc(-c3c4nc(c(-c5ccccc5)c5ccc([nH]5)c(-c5ccccc5)c5nc(c(-c6ccccc6)c6ccc3[nH]6)C=C5)C=C4)cc2)c1	02_1538498
CN(C)CCOCCN(C)CCOC(=O)c1ccc(-c2c3nc(c(-c4ccccc4)c4ccc([nH]4)c(-c4ccccc4)c4nc(c(-c5ccccc5)c5ccc2[nH]5)C=C4)C=C3)cc1	02_3086157
O=C(NC1CCN(Cc2ccccc2)CC1)c1ccc(-c2c3nc(c(-c4ccccc4)c4ccc([nH]4)c(-c4ccccc4)c4nc(c(-c5ccccc5)c5ccc2[nH]5)C=C4)C=C3)cc1	02_415852
O=C(Oc1ccc(F)cc1Br)c1ccc(-c2c3nc(c(-c4ccccc4)c4ccc([nH]4)c(-c4ccccc4)c4nc(c(-c5ccccc5)c5ccc2[nH]5)C=C4)C=C3)cc1	02_605472
O=C(Oc1cc(F)cc(Br)c1)c1ccc(-c2c3nc(c(-c4ccccc4)c4ccc([nH]4)c(-c4ccccc4)c4nc(c(-c5ccccc5)c5ccc2[nH]5)C=C4)C=C3)cc1	02_21904636
O=C(Oc1ccc(Br)cc1F)c1ccc(-c2c3nc(c(-c4ccccc4)c4ccc([nH]4)c(-c4ccccc4)c4nc(c(-c5ccccc5)c5ccc2[nH]5)C=C4)C=C3)cc1	02_2724981
O=C(OCCc1ccc(Cl)cc1Cl)c1ccc(-c2c3nc(c(-c4ccccc4)c4ccc([nH]4)c(-c4ccccc4)c4nc(c(-c5ccccc5)c5ccc2[nH]5)C=C4)C=C3)cc1	02_2734099
Cc1cc(OC(=O)c2ccc(-c3c4nc(c(-c5ccccc5)c5ccc([nH]5)c(-c5ccccc5)c5nc(c(-c6ccccc6)c6ccc3[nH]6)C=C5)C=C4)cc2)c(Cl)c(C)c1Cl	02_8621
O=C(NCc1ccccc1OC(F)(F)F)c1ccc(-c2c3nc(c(-c4ccccc4)c4ccc([nH]4)c(-c4ccccc4)c4nc(c(-c5ccccc5)c5ccc2[nH]5)C=C4)C=C3)cc1	02_2777251
COc1cc(NC(=O)c2ccc(-c3c4nc(c(-c5ccccc5)c5ccc([nH]5)c(-c5ccccc5)c5nc(c(-c6ccccc6)c6ccc3[nH]6)C=C5)C=C4)cc2)cc(C(F)(F)F)c1	02_605671
O=C(Nc1ccccc1OCC(F)(F)F)c1ccc(-c2c3nc(c(-c4ccccc4)c4ccc([nH]4)c(-c4ccccc4)c4nc(c(-c5ccccc5)c5ccc2[nH]5)C=C4)C=C3)cc1	02_2777117
COc1ccc(C(F)(F)F)cc1NC(=O)c1ccc(-c2c3nc(c(-c4ccccc4)c4ccc([nH]4)c(-c4ccccc4)c4nc(c(-c5ccccc5)c5ccc2[nH]5)C=C4)C=C3)cc1	02_600637
O=C(OCCN1C(=O)c2ccccc2C1=O)c1ccc(-c2c3nc(c(-c4ccccc4)c4ccc([nH]4)c(-c4ccccc4)c4nc(c(-c5ccccc5)c5ccc2[nH]5)C=C4)C=C3)cc1	02_77499
Cc1nc(-c2ccc(OC(=O)c3ccc(-c4c5nc(c(-c6ccccc6)c6ccc([nH]6)c(-c6ccccc6)c6nc(c(-c7ccccc7)c7ccc4[nH]7)C=C6)C=C5)cc3)cc2)cs1	02_591743
O=C(Oc1cccc(CN2CCCCC2)c1)c1ccc(-c2c3nc(c(-c4ccccc4)c4ccc([nH]4)c(-c4ccccc4)c4nc(c(-c5ccccc5)c5ccc2[nH]5)C=C4)C=C3)cc1	02_826974
CCCCCC(=O)c1ccc(NC(=O)c2ccc(-c3c4nc(c(-c5ccccc5)c5ccc([nH]5)c(-c5ccccc5)c5nc(c(-c6ccccc6)c6ccc3[nH]6)C=C5)C=C4)cc2)cc1	02_37983
CN1CCN(c2ccccc2NC(=O)c2ccc(-c3c4nc(c(-c5ccccc5)c5ccc([nH]5)c(-c5ccccc5)c5nc(c(-c6ccccc6)c6ccc3[nH]6)C=C5)C=C4)cc2)CC1	02_286547
CN1CCN(c2ccc(NC(=O)c3ccc(-c4c5nc(c(-c6ccccc6)c6ccc([nH]6)c(-c6ccccc6)c6nc(c(-c7ccccc7)c7ccc4[nH]7)C=C6)C=C5)cc3)cc2)CC1	02_737253
CN1CCN(c2cccc(NC(=O)c3ccc(-c4c5nc(c(-c6ccccc6)c6ccc([nH]6)c(-c6ccccc6)c6nc(c(-c7ccccc7)c7ccc4[nH]7)C=C6)C=C5)cc3)c2)CC1	02_11564613
CCCCCCCc1ccc(NC(=O)c2ccc(-c3c4nc(c(-c5ccccc5)c5ccc([nH]5)c(-c5ccccc5)c5nc(c(-c6ccccc6)c6ccc3[nH]6)C=C5)C=C4)cc2)cc1	02_142169
O=C(NS(=O)(=O)c1ccc(Cl)cc1)c1ccc(-c2c3nc(c(-c4ccccc4)c4ccc([nH]4)c(-c4ccccc4)c4nc(c(-c5ccccc5)c5ccc2[nH]5)C=C4)C=C3)cc1	02_66824
O=C(NS(=O)(=O)c1ccccc1Cl)c1ccc(-c2c3nc(c(-c4ccccc4)c4ccc([nH]4)c(-c4ccccc4)c4nc(c(-c5ccccc5)c5ccc2[nH]5)C=C4)C=C3)cc1	02_81410
O=C(OCc1cccc(OC(F)(F)F)c1)c1ccc(-c2c3nc(c(-c4ccccc4)c4ccc([nH]4)c(-c4ccccc4)c4nc(c(-c5ccccc5)c5ccc2[nH]5)C=C4)C=C3)cc1	02_142783
COc1ccc2c(OC(=O)c3ccc(-c4c5nc(c(-c6ccccc6)c6ccc([nH]6)c(-c6ccccc6)c6nc(c(-c7ccccc7)c7ccc4[nH]7)C=C6)C=C5)cc3)cc(=O)oc2c1	02_54691408
COc1cc2ccc(=O)oc2cc1OC(=O)c1ccc(-c2c3nc(c(-c4ccccc4)c4ccc([nH]4)c(-c4ccccc4)c4nc(c(-c5ccccc5)c5ccc2[nH]5)C=C4)C=C3)cc1	02_5280460
O=C(Nc1ccc(N2CCOCC2=O)cc1)c1ccc(-c2c3nc(c(-c4ccccc4)c4ccc([nH]4)c(-c4ccccc4)c4nc(c(-c5ccccc5)c5ccc2[nH]5)C=C4)C=C3)cc1	02_11194854
CC1(C)Oc2ccc(NC(=O)c3ccc(-c4c5nc(c(-c6ccccc6)c6ccc([nH]6)c(-c6ccccc6)c6nc(c(-c7ccccc7)c7ccc4[nH]7)C=C6)C=C5)cc3)cc2NC1=O	02_13665496
CC(C)OCCOCCOCCOC(=O)c1ccc(-c2c3nc(c(-c4ccccc4)c4ccc([nH]4)c(-c4ccccc4)c4nc(c(-c5ccccc5)c5ccc2[nH]5)C=C4)C=C3)cc1	02_542224
CCCCCC(=O)c1ccc(OC(=O)c2ccc(-c3c4nc(c(-c5ccccc5)c5ccc([nH]5)c(-c5ccccc5)c5nc(c(-c6ccccc6)c6ccc3[nH]6)C=C5)C=C4)cc2)cc1	02_345110
CC(C)(C)c1ccc(C(=O)NNC(=O)c2ccc(-c3c4nc(c(-c5ccccc5)c5ccc([nH]5)c(-c5ccccc5)c5nc(c(-c6ccccc6)c6ccc3[nH]6)C=C5)C=C4)cc2)cc1	02_123513
CC(C)(C)C#CC(C#CC(C)(C)C)OC(=O)c1ccc(-c2c3nc(c(-c4ccccc4)c4ccc([nH]4)c(-c4ccccc4)c4nc(c(-c5ccccc5)c5ccc2[nH]5)C=C4)C=C3)cc1	02_11355997
CCCCCCCc1ccc(OC(=O)c2ccc(-c3c4nc(c(-c5ccccc5)c5ccc([nH]5)c(-c5ccccc5)c5nc(c(-c6ccccc6)c6ccc3[nH]6)C=C5)C=C4)cc2)cc1	02_16143
O=C(OCc1ccc(Br)s1)c1ccc(-c2c3nc(c(-c4ccccc4)c4ccc([nH]4)c(-c4ccccc4)c4nc(c(-c5ccccc5)c5ccc2[nH]5)C=C4)C=C3)cc1	02_11435467
O=C(OCc1cc(Br)cs1)c1ccc(-c2c3nc(c(-c4ccccc4)c4ccc([nH]4)c(-c4ccccc4)c4nc(c(-c5ccccc5)c5ccc2[nH]5)C=C4)C=C3)cc1	02_2795484
O=C(NS(=O)(=O)c1ccc(F)c(F)c1)c1ccc(-c2c3nc(c(-c4ccccc4)c4ccc([nH]4)c(-c4ccccc4)c4nc(c(-c5ccccc5)c5ccc2[nH]5)C=C4)C=C3)cc1	02_822865
O=C(NS(=O)(=O)c1cc(F)ccc1F)c1ccc(-c2c3nc(c(-c4ccccc4)c4ccc([nH]4)c(-c4ccccc4)c4nc(c(-c5ccccc5)c5ccc2[nH]5)C=C4)C=C3)cc1	02_147822
O=C(NS(=O)(=O)c1ccc(F)cc1F)c1ccc(-c2c3nc(c(-c4ccccc4)c4ccc([nH]4)c(-c4ccccc4)c4nc(c(-c5ccccc5)c5ccc2[nH]5)C=C4)C=C3)cc1	02_574964
O=C(Nc1ccc(SC(F)(F)F)cc1)c1ccc(-c2c3nc(c(-c4ccccc4)c4ccc([nH]4)c(-c4ccccc4)c4nc(c(-c5ccccc5)c5ccc2[nH]5)C=C4)C=C3)cc1	02_123054
CC(=O)Nc1ccc(OC(=O)c2ccc(-c3c4nc(c(-c5ccccc5)c5ccc([nH]5)c(-c5ccccc5)c5nc(c(-c6ccccc6)c6ccc3[nH]6)C=C5)C=C4)cc2)c(C(C)=O)c1	02_81720
CCN(CC)c1ccc(C=O)c(OC(=O)c2ccc(-c3c4nc(c(-c5ccccc5)c5ccc([nH]5)c(-c5ccccc5)c5nc(c(-c6ccccc6)c6ccc3[nH]6)C=C5)C=C4)cc2)c1	02_87293
CCCCOC(=O)c1ccccc1NC(=O)c1ccc(-c2c3nc(c(-c4ccccc4)c4ccc([nH]4)c(-c4ccccc4)c4nc(c(-c5ccccc5)c5ccc2[nH]5)C=C4)C=C3)cc1	02_24433
CC(C)COC(=O)c1ccc(NC(=O)c2ccc(-c3c4nc(c(-c5ccccc5)c5ccc([nH]5)c(-c5ccccc5)c5nc(c(-c6ccccc6)c6ccc3[nH]6)C=C5)C=C4)cc2)cc1	02_7176
CCCCOC(=O)c1ccc(NC(=O)c2ccc(-c3c4nc(c(-c5ccccc5)c5ccc([nH]5)c(-c5ccccc5)c5nc(c(-c6ccccc6)c6ccc3[nH]6)C=C5)C=C4)cc2)cc1	02_2482
CC(C)(C)OC(=O)c1ccc(NC(=O)c2ccc(-c3c4nc(c(-c5ccccc5)c5ccc([nH]5)c(-c5ccccc5)c5nc(c(-c6ccccc6)c6ccc3[nH]6)C=C5)C=C4)cc2)cc1	02_233272
O=C(Nc1cccc2cc3ccccc3cc12)c1ccc(-c2c3nc(c(-c4ccccc4)c4ccc([nH]4)c(-c4ccccc4)c4nc(c(-c5ccccc5)c5ccc2[nH]5)C=C4)C=C3)cc1	02_11885
O=C(Nc1ccc2cc3ccccc3cc2c1)c1ccc(-c2c3nc(c(-c4ccccc4)c4ccc([nH]4)c(-c4ccccc4)c4nc(c(-c5ccccc5)c5ccc2[nH]5)C=C4)C=C3)cc1	02_11937
O=C(Nc1c2ccccc2cc2ccccc12)c1ccc(-c2c3nc(c(-c4ccccc4)c4ccc([nH]4)c(-c4ccccc4)c4nc(c(-c5ccccc5)c5ccc2[nH]5)C=C4)C=C3)cc1	02_13069
O=C(OCCCCCNCc1ccccc1)c1ccc(-c2c3nc(c(-c4ccccc4)c4ccc([nH]4)c(-c4ccccc4)c4nc(c(-c5ccccc5)c5ccc2[nH]5)C=C4)C=C3)cc1	02_17206415
O=C(Nc1cc(-c2ccc(Cl)cc2)[nH]n1)c1ccc(-c2c3nc(c(-c4ccccc4)c4ccc([nH]4)c(-c4ccccc4)c4nc(c(-c5ccccc5)c5ccc2[nH]5)C=C4)C=C3)cc1	02_2735305
COC(=O)CC(=O)c1ccc(OC(=O)c2ccc(-c3c4nc(c(-c5ccccc5)c5ccc([nH]5)c(-c5ccccc5)c5nc(c(-c6ccccc6)c6ccc3[nH]6)C=C5)C=C4)cc2)cc1	02_508465
N#CC(C#N)=C1N=C(NC(=O)c2ccc(-c3c4nc(c(-c5ccccc5)c5ccc([nH]5)c(-c5ccccc5)c5nc(c(-c6ccccc6)c6ccc3[nH]6)C=C5)C=C4)cc2)c2ccccc21	02_606579
O=C(Oc1ccc(-n2[nH]nnc2=S)cc1)c1ccc(-c2c3nc(c(-c4ccccc4)c4ccc([nH]4)c(-c4ccccc4)c4nc(c(-c5ccccc5)c5ccc2[nH]5)C=C4)C=C3)cc1	02_3034725
CC(C)COC(=O)c1ccccc1OC(=O)c1ccc(-c2c3nc(c(-c4ccccc4)c4ccc([nH]4)c(-c4ccccc4)c4nc(c(-c5ccccc5)c5ccc2[nH]5)C=C4)C=C3)cc1	02_6873
CCCCOC(=O)c1ccc(OC(=O)c2ccc(-c3c4nc(c(-c5ccccc5)c5ccc([nH]5)c(-c5ccccc5)c5nc(c(-c6ccccc6)c6ccc3[nH]6)C=C5)C=C4)cc2)cc1	02_7184
CCCCOC(=O)c1ccccc1OC(=O)c1ccc(-c2c3nc(c(-c4ccccc4)c4ccc([nH]4)c(-c4ccccc4)c4nc(c(-c5ccccc5)c5ccc2[nH]5)C=C4)C=C3)cc1	02_16330
CC(C)COC(=O)c1ccc(OC(=O)c2ccc(-c3c4nc(c(-c5ccccc5)c5ccc([nH]5)c(-c5ccccc5)c5nc(c(-c6ccccc6)c6ccc3[nH]6)C=C5)C=C4)cc2)cc1	02_20240
N#Cc1ccc(-c2ccc(NC(=O)c3ccc(-c4c5nc(c(-c6ccccc6)c6ccc([nH]6)c(-c6ccccc6)c6nc(c(-c7ccccc7)c7ccc4[nH]7)C=C6)C=C5)cc3)cc2)cc1	02_97193
O=C(Nc1c2ccccc2nc2ccccc12)c1ccc(-c2c3nc(c(-c4ccccc4)c4ccc([nH]4)c(-c4ccccc4)c4nc(c(-c5ccccc5)c5ccc2[nH]5)C=C4)C=C3)cc1	02_7019
CCCCCCOc1ccc(OC(=O)c2ccc(-c3c4nc(c(-c5ccccc5)c5ccc([nH]5)c(-c5ccccc5)c5nc(c(-c6ccccc6)c6ccc3[nH]6)C=C5)C=C4)cc2)cc1	02_29354
CCOc1ccc(C(C)(C)COC(=O)c2ccc(-c3c4nc(c(-c5ccccc5)c5ccc([nH]5)c(-c5ccccc5)c5nc(c(-c6ccccc6)c6ccc3[nH]6)C=C5)C=C4)cc2)cc1	02_158525
O=C(NCCNC12CC3CC(CC(C3)C1)C2)c1ccc(-c2c3nc(c(-c4ccccc4)c4ccc([nH]4)c(-c4ccccc4)c4nc(c(-c5ccccc5)c5ccc2[nH]5)C=C4)C=C3)cc1	02_303798
O=C(Oc1ccc(Cl)cc1-c1ccn[nH]1)c1ccc(-c2c3nc(c(-c4ccccc4)c4ccc([nH]4)c(-c4ccccc4)c4nc(c(-c5ccccc5)c5ccc2[nH]5)C=C4)C=C3)cc1	02_87756
O=C(NCCOC(=O)c1ccc(-c2c3nc(c(-c4ccccc4)c4ccc([nH]4)c(-c4ccccc4)c4nc(c(-c5ccccc5)c5ccc2[nH]5)C=C4)C=C3)cc1)OCc1ccccc1	02_280458
COc1cc(NC(=O)c2ccc(-c3c4nc(c(-c5ccccc5)c5ccc([nH]5)c(-c5ccccc5)c5nc(c(-c6ccccc6)c6ccc3[nH]6)C=C5)C=C4)cc2)c(C(C)=O)cc1OC	02_602085
O=C(Nc1ccc2c(c1)C(=O)c1ccccc1-2)c1ccc(-c2c3nc(c(-c4ccccc4)c4ccc([nH]4)c(-c4ccccc4)c4nc(c(-c5ccccc5)c5ccc2[nH]5)C=C4)C=C3)cc1	02_18357
N#Cc1ccc(-c2ccc(OC(=O)c3ccc(-c4c5nc(c(-c6ccccc6)c6ccc([nH]6)c(-c6ccccc6)c6nc(c(-c7ccccc7)c7ccc4[nH]7)C=C6)C=C5)cc3)cc2)cc1	02_140610
O=C(ON=C1c2ccccc2-c2ccccc21)c1ccc(-c2c3nc(c(-c4ccccc4)c4ccc([nH]4)c(-c4ccccc4)c4nc(c(-c5ccccc5)c5ccc2[nH]5)C=C4)C=C3)cc1	02_16543
O=C(Nc1cc2cccnc2c2ncccc12)c1ccc(-c2c3nc(c(-c4ccccc4)c4ccc([nH]4)c(-c4ccccc4)c4nc(c(-c5ccccc5)c5ccc2[nH]5)C=C4)C=C3)cc1	02_606970
N=C1N=C(NC(=O)c2ccc(-c3c4nc(c(-c5ccccc5)c5ccc([nH]5)c(-c5ccccc5)c5nc(c(-c6ccccc6)c6ccc3[nH]6)C=C5)C=C4)cc2)c2cc3ccccc3cc21	02_171660
O=C(OS(=O)(=O)CCN1CCOCC1)c1ccc(-c2c3nc(c(-c4ccccc4)c4ccc([nH]4)c(-c4ccccc4)c4nc(c(-c5ccccc5)c5ccc2[nH]5)C=C4)C=C3)cc1	02_78165
O=C(Nc1ccc(C=Cc2ccccc2)cc1)c1ccc(-c2c3nc(c(-c4ccccc4)c4ccc([nH]4)c(-c4ccccc4)c4nc(c(-c5ccccc5)c5ccc2[nH]5)C=C4)C=C3)cc1	02_1272788
O=C(Nc1c(Cl)cccc1C(F)(F)F)c1ccc(-c2c3nc(c(-c4ccccc4)c4ccc([nH]4)c(-c4ccccc4)c4nc(c(-c5ccccc5)c5ccc2[nH]5)C=C4)C=C3)cc1	02_2756384
O=C(Nc1ccc(Cl)cc1C(F)(F)F)c1ccc(-c2c3nc(c(-c4ccccc4)c4ccc([nH]4)c(-c4ccccc4)c4nc(c(-c5ccccc5)c5ccc2[nH]5)C=C4)C=C3)cc1	02_67961
O=C(Nc1cc(C(F)(F)F)ccc1Cl)c1ccc(-c2c3nc(c(-c4ccccc4)c4ccc([nH]4)c(-c4ccccc4)c4nc(c(-c5ccccc5)c5ccc2[nH]5)C=C4)C=C3)cc1	02_8475
O=C(Nc1ccc(C(F)(F)F)cc1Cl)c1ccc(-c2c3nc(c(-c4ccccc4)c4ccc([nH]4)c(-c4ccccc4)c4nc(c(-c5ccccc5)c5ccc2[nH]5)C=C4)C=C3)cc1	02_162001
O=C(Nc1ccc(Cl)c(C(F)(F)F)c1)c1ccc(-c2c3nc(c(-c4ccccc4)c4ccc([nH]4)c(-c4ccccc4)c4nc(c(-c5ccccc5)c5ccc2[nH]5)C=C4)C=C3)cc1	02_67574
COc1ccc(C(C)=O)c(OC(=O)c2ccc(-c3c4nc(c(-c5ccccc5)c5ccc([nH]5)c(-c5ccccc5)c5nc(c(-c6ccccc6)c6ccc3[nH]6)C=C5)C=C4)cc2)c1OC	02_219639
COc1cc(OC)c(C(C)=O)c(OC(=O)c2ccc(-c3c4nc(c(-c5ccccc5)c5ccc([nH]5)c(-c5ccccc5)c5nc(c(-c6ccccc6)c6ccc3[nH]6)C=C5)C=C4)cc2)c1	02_66654
COC(=O)c1ccc(OCCOC(=O)c2ccc(-c3c4nc(c(-c5ccccc5)c5ccc([nH]5)c(-c5ccccc5)c5nc(c(-c6ccccc6)c6ccc3[nH]6)C=C5)C=C4)cc2)cc1	02_76670
O=C(Oc1ccc2c(c1)C(=O)c1ccccc1-2)c1ccc(-c2c3nc(c(-c4ccccc4)c4ccc([nH]4)c(-c4ccccc4)c4nc(c(-c5ccccc5)c5ccc2[nH]5)C=C4)C=C3)cc1	02_81386
O=C(Oc1cccc2nc3ccccc3nc12)c1ccc(-c2c3nc(c(-c4ccccc4)c4ccc([nH]4)c(-c4ccccc4)c4nc(c(-c5ccccc5)c5ccc2[nH]5)C=C4)C=C3)cc1	02_135412648
O=C(Nc1ccc(N2CCOCC2)c(F)c1)c1ccc(-c2c3nc(c(-c4ccccc4)c4ccc([nH]4)c(-c4ccccc4)c4nc(c(-c5ccccc5)c5ccc2[nH]5)C=C4)C=C3)cc1	02_1485330
O=C(OCCOCCOCc1ccccc1)c1ccc(-c2c3nc(c(-c4ccccc4)c4ccc([nH]4)c(-c4ccccc4)c4nc(c(-c5ccccc5)c5ccc2[nH]5)C=C4)C=C3)cc1	02_229722
CC1(OC(=O)c2ccc(-c3c4nc(c(-c5ccccc5)c5ccc([nH]5)c(-c5ccccc5)c5nc(c(-c6ccccc6)c6ccc3[nH]6)C=C5)C=C4)cc2)c2ccccc2-c2ccccc21	02_95933
O=C(OCC1c2ccccc2-c2ccccc21)c1ccc(-c2c3nc(c(-c4ccccc4)c4ccc([nH]4)c(-c4ccccc4)c4nc(c(-c5ccccc5)c5ccc2[nH]5)C=C4)C=C3)cc1	02_90466
O=C(NN=C(c1ccccc1)c1ccccc1)c1ccc(-c2c3nc(c(-c4ccccc4)c4ccc([nH]4)c(-c4ccccc4)c4nc(c(-c5ccccc5)c5ccc2[nH]5)C=C4)C=C3)cc1	02_79304
O=C(Nc1c(Cl)cc(Cl)cc1Cl)c1ccc(-c2c3nc(c(-c4ccccc4)c4ccc([nH]4)c(-c4ccccc4)c4nc(c(-c5ccccc5)c5ccc2[nH]5)C=C4)C=C3)cc1	02_12471
O=C(Nc1ccc(Cl)c(Cl)c1Cl)c1ccc(-c2c3nc(c(-c4ccccc4)c4ccc([nH]4)c(-c4ccccc4)c4nc(c(-c5ccccc5)c5ccc2[nH]5)C=C4)C=C3)cc1	02_12464
O=C(Nc1cc(Cl)c(Cl)cc1Cl)c1ccc(-c2c3nc(c(-c4ccccc4)c4ccc([nH]4)c(-c4ccccc4)c4nc(c(-c5ccccc5)c5ccc2[nH]5)C=C4)C=C3)cc1	02_12487
O=C(Nc1cc(Cl)c(Cl)c(Cl)c1)c1ccc(-c2c3nc(c(-c4ccccc4)c4ccc([nH]4)c(-c4ccccc4)c4nc(c(-c5ccccc5)c5ccc2[nH]5)C=C4)C=C3)cc1	02_12469
O=C(Oc1ccc(C(F)(F)F)cc1Cl)c1ccc(-c2c3nc(c(-c4ccccc4)c4ccc([nH]4)c(-c4ccccc4)c4nc(c(-c5ccccc5)c5ccc2[nH]5)C=C4)C=C3)cc1	02_2736603
O=C(Nc1ncc(C(F)(F)F)cc1Cl)c1ccc(-c2c3nc(c(-c4ccccc4)c4ccc([nH]4)c(-c4ccccc4)c4nc(c(-c5ccccc5)c5ccc2[nH]5)C=C4)C=C3)cc1	02_607248
O=C(Oc1cc(=O)oc2ccc(Cl)cc12)c1ccc(-c2c3nc(c(-c4ccccc4)c4ccc([nH]4)c(-c4ccccc4)c4nc(c(-c5ccccc5)c5ccc2[nH]5)C=C4)C=C3)cc1	02_54686348
N#Cc1cc(Br)ccc1NC(=O)c1ccc(-c2c3nc(c(-c4ccccc4)c4ccc([nH]4)c(-c4ccccc4)c4nc(c(-c5ccccc5)c5ccc2[nH]5)C=C4)C=C3)cc1	02_429740
N#Cc1ccc(NC(=O)c2ccc(-c3c4nc(c(-c5ccccc5)c5ccc([nH]5)c(-c5ccccc5)c5nc(c(-c6ccccc6)c6ccc3[nH]6)C=C5)C=C4)cc2)c(Br)c1	02_1515279
CCOC(=O)c1c(OC(=O)c2ccc(-c3c4nc(c(-c5ccccc5)c5ccc([nH]5)c(-c5ccccc5)c5nc(c(-c6ccccc6)c6ccc3[nH]6)C=C5)C=C4)cc2)cc(C)[nH]c1=O	02_54676534
COc1cc(CNC(=O)c2ccc(-c3c4nc(c(-c5ccccc5)c5ccc([nH]5)c(-c5ccccc5)c5nc(c(-c6ccccc6)c6ccc3[nH]6)C=C5)C=C4)cc2)cc(OC)c1OC	02_87736
O=C(Oc1ccccc1C=Nc1ccccc1)c1ccc(-c2c3nc(c(-c4ccccc4)c4ccc([nH]4)c(-c4ccccc4)c4nc(c(-c5ccccc5)c5ccc2[nH]5)C=C4)C=C3)cc1	02_136621
O=C(Oc1ccc(N=Cc2ccccc2)cc1)c1ccc(-c2c3nc(c(-c4ccccc4)c4ccc([nH]4)c(-c4ccccc4)c4nc(c(-c5ccccc5)c5ccc2[nH]5)C=C4)C=C3)cc1	02_11501
O=C(Nc1ccc(C(=O)c2ccccc2)cc1)c1ccc(-c2c3nc(c(-c4ccccc4)c4ccc([nH]4)c(-c4ccccc4)c4nc(c(-c5ccccc5)c5ccc2[nH]5)C=C4)C=C3)cc1	02_14346
O=C(Nc1cccc(C(=O)c2ccccc2)c1)c1ccc(-c2c3nc(c(-c4ccccc4)c4ccc([nH]4)c(-c4ccccc4)c4nc(c(-c5ccccc5)c5ccc2[nH]5)C=C4)C=C3)cc1	02_17817
O=C(Nc1ccccc1C(=O)c1ccccc1)c1ccc(-c2c3nc(c(-c4ccccc4)c4ccc([nH]4)c(-c4ccccc4)c4nc(c(-c5ccccc5)c5ccc2[nH]5)C=C4)C=C3)cc1	02_76080
O=C(Nc1ccc(N=Nc2ccccc2)cc1)c1ccc(-c2c3nc(c(-c4ccccc4)c4ccc([nH]4)c(-c4ccccc4)c4nc(c(-c5ccccc5)c5ccc2[nH]5)C=C4)C=C3)cc1	02_6051
O=C(NCC(c1ccccc1)c1ccccc1)c1ccc(-c2c3nc(c(-c4ccccc4)c4ccc([nH]4)c(-c4ccccc4)c4nc(c(-c5ccccc5)c5ccc2[nH]5)C=C4)C=C3)cc1	02_77575
O=C(Oc1cc(Cl)c(Cl)cc1Cl)c1ccc(-c2c3nc(c(-c4ccccc4)c4ccc([nH]4)c(-c4ccccc4)c4nc(c(-c5ccccc5)c5ccc2[nH]5)C=C4)C=C3)cc1	02_7271
O=C(NS(=O)(=O)c1ccc(Cl)s1)c1ccc(-c2c3nc(c(-c4ccccc4)c4ccc([nH]4)c(-c4ccccc4)c4nc(c(-c5ccccc5)c5ccc2[nH]5)C=C4)C=C3)cc1	02_1241301
O=C(Nc1cc(Cl)c(F)c(Cl)c1F)c1ccc(-c2c3nc(c(-c4ccccc4)c4ccc([nH]4)c(-c4ccccc4)c4nc(c(-c5ccccc5)c5ccc2[nH]5)C=C4)C=C3)cc1	02_2774000
N#Cc1cc(Br)ccc1OC(=O)c1ccc(-c2c3nc(c(-c4ccccc4)c4ccc([nH]4)c(-c4ccccc4)c4nc(c(-c5ccccc5)c5ccc2[nH]5)C=C4)C=C3)cc1	02_2757014
N#Cc1ccc(OC(=O)c2ccc(-c3c4nc(c(-c5ccccc5)c5ccc([nH]5)c(-c5ccccc5)c5nc(c(-c6ccccc6)c6ccc3[nH]6)C=C5)C=C4)cc2)c(Br)c1	02_75341
O=C(OCc1c(F)c(F)c(F)c(F)c1F)c1ccc(-c2c3nc(c(-c4ccccc4)c4ccc([nH]4)c(-c4ccccc4)c4nc(c(-c5ccccc5)c5ccc2[nH]5)C=C4)C=C3)cc1	02_9923
O=C(NNc1c(F)c(F)c(F)c(F)c1F)c1ccc(-c2c3nc(c(-c4ccccc4)c4ccc([nH]4)c(-c4ccccc4)c4nc(c(-c5ccccc5)c5ccc2[nH]5)C=C4)C=C3)cc1	02_13236
COc1cc(COC(=O)c2ccc(-c3c4nc(c(-c5ccccc5)c5ccc([nH]5)c(-c5ccccc5)c5nc(c(-c6ccccc6)c6ccc3[nH]6)C=C5)C=C4)cc2)cc(OC)c1OC	02_77449
O=C(Oc1cccc(C(=O)c2ccccc2)c1)c1ccc(-c2c3nc(c(-c4ccccc4)c4ccc([nH]4)c(-c4ccccc4)c4nc(c(-c5ccccc5)c5ccc2[nH]5)C=C4)C=C3)cc1	02_83050
O=C(Oc1ccc(C(=O)c2ccccc2)cc1)c1ccc(-c2c3nc(c(-c4ccccc4)c4ccc([nH]4)c(-c4ccccc4)c4nc(c(-c5ccccc5)c5ccc2[nH]5)C=C4)C=C3)cc1	02_14347
O=C(Oc1ccccc1C(=O)c1ccccc1)c1ccc(-c2c3nc(c(-c4ccccc4)c4ccc([nH]4)c(-c4ccccc4)c4nc(c(-c5ccccc5)c5ccc2[nH]5)C=C4)C=C3)cc1	02_8348
O=C(OC1c2ccccc2Oc2ccccc21)c1ccc(-c2c3nc(c(-c4ccccc4)c4ccc([nH]4)c(-c4ccccc4)c4nc(c(-c5ccccc5)c5ccc2[nH]5)C=C4)C=C3)cc1	02_72861
O=C(Oc1ccc(N=Nc2ccccc2)cc1)c1ccc(-c2c3nc(c(-c4ccccc4)c4ccc([nH]4)c(-c4ccccc4)c4nc(c(-c5ccccc5)c5ccc2[nH]5)C=C4)C=C3)cc1	02_15529
CCCNc1c(NC(=O)c2ccc(-c3c4nc(c(-c5ccccc5)c5ccc([nH]5)c(-c5ccccc5)c5nc(c(-c6ccccc6)c6ccc3[nH]6)C=C5)C=C4)cc2)n(C)c(=O)[nH]c1=O	02_14406894
C=CCOc1ccc(-c2c3nc(c(-c4ccc(OCC=C)cc4)c4ccc([nH]4)c(-c4ccc(OCC=C)cc4)c4nc(c(-c5ccc(OCC=C)cc5)c5ccc2[nH]5)C=C4)C=C3)cc1	05_7841_7850_11166
C1=Cc2nc1c(-c1ccc(OC3CC3)cc1)c1ccc([nH]1)c(-c1ccc(OC3CC3)cc1)c1nc(c(-c3ccc(OC4CC4)cc3)c3ccc([nH]3)c2-c2ccc(OC3CC3)cc2)C=C1	05_78037
C=C(C)Oc1ccc(-c2c3nc(c(-c4ccc(OC(=C)C)cc4)c4ccc([nH]4)c(-c4ccc(OC(=C)C)cc4)c4nc(c(-c5ccc(OC(=C)C)cc5)c5ccc2[nH]5)C=C4)C=C3)cc1	05_11202_11203
CC=COc1ccc(-c2c3nc(c(-c4ccc(OC=CC)cc4)c4ccc([nH]4)c(-c4ccc(OC=CC)cc4)c4nc(c(-c5ccc(OC=CC)cc5)c5ccc2[nH]5)C=C4)C=C3)cc1	05_11533_11536
Cc1c(COC(=O)c2ccc(-c3c4nc(c(-c5ccccc5)c5ccc([nH]5)c(-c5ccccc5)c5nc(c(-c6ccccc6)c6ccc3[nH]6)C=C5)C=C4)cc2)cccc1-c1ccccc1	02_596875
CC(OC(=O)c1ccc(-c2c3nc(c(-c4ccccc4)c4ccc([nH]4)c(-c4ccccc4)c4nc(c(-c5ccccc5)c5ccc2[nH]5)C=C4)C=C3)cc1)(c1ccccc1)c1ccccc1	02_69031
O=C(NN(Cc1ccccc1)c1ccccc1)c1ccc(-c2c3nc(c(-c4ccccc4)c4ccc([nH]4)c(-c4ccccc4)c4nc(c(-c5ccccc5)c5ccc2[nH]5)C=C4)C=C3)cc1	02_69192
CCCCCCCCCCC=CCOC(=O)c1ccc(-c2c3nc(c(-c4ccccc4)c4ccc([nH]4)c(-c4ccccc4)c4nc(c(-c5ccccc5)c5ccc2[nH]5)C=C4)C=C3)cc1	02_5364949
O=C(NCC(F)(F)C(F)(F)C(F)(F)F)c1ccc(-c2c3nc(c(-c4ccccc4)c4ccc([nH]4)c(-c4ccccc4)c4nc(c(-c5ccccc5)c5ccc2[nH]5)C=C4)C=C3)cc1	02_67807
O=C(NS(=O)(=O)C(F)(F)C(F)(F)F)c1ccc(-c2c3nc(c(-c4ccccc4)c4ccc([nH]4)c(-c4ccccc4)c4nc(c(-c5ccccc5)c5ccc2[nH]5)C=C4)C=C3)cc1	02_11252905
Cc1ccccc1Oc1ccccc1NC(=O)c1ccc(-c2c3nc(c(-c4ccccc4)c4ccc([nH]4)c(-c4ccccc4)c4nc(c(-c5ccccc5)c5ccc2[nH]5)C=C4)C=C3)cc1	02_19692
Cc1ccc(Oc2ccc(NC(=O)c3ccc(-c4c5nc(c(-c6ccccc6)c6ccc([nH]6)c(-c6ccccc6)c6nc(c(-c7ccccc7)c7ccc4[nH]7)C=C6)C=C5)cc3)cc2)cc1	02_94519
COc1ccc(-c2ccccc2)cc1NC(=O)c1ccc(-c2c3nc(c(-c4ccccc4)c4ccc([nH]4)c(-c4ccccc4)c4nc(c(-c5ccccc5)c5ccc2[nH]5)C=C4)C=C3)cc1	02_123489
O=C(Nc1ccccc1OCc1ccccc1)c1ccc(-c2c3nc(c(-c4ccccc4)c4ccc([nH]4)c(-c4ccccc4)c4nc(c(-c5ccccc5)c5ccc2[nH]5)C=C4)C=C3)cc1	02_240548
Cc1cccc(Oc2ccccc2NC(=O)c2ccc(-c3c4nc(c(-c5ccccc5)c5ccc([nH]5)c(-c5ccccc5)c5nc(c(-c6ccccc6)c6ccc3[nH]6)C=C5)C=C4)cc2)c1	02_2060829
O=C(Nc1cccc(OCc2ccccc2)c1)c1ccc(-c2c3nc(c(-c4ccccc4)c4ccc([nH]4)c(-c4ccccc4)c4nc(c(-c5ccccc5)c5ccc2[nH]5)C=C4)C=C3)cc1	02_92892
CC(C)S(=O)(=O)c1ccccc1NC(=O)c1ccc(-c2c3nc(c(-c4ccccc4)c4ccc([nH]4)c(-c4ccccc4)c4nc(c(-c5ccccc5)c5ccc2[nH]5)C=C4)C=C3)cc1	02_12646366
CCOC(=O)c1c(NC(=O)c2ccc(-c3c4nc(c(-c5ccccc5)c5ccc([nH]5)c(-c5ccccc5)c5nc(c(-c6ccccc6)c6ccc3[nH]6)C=C5)C=C4)cc2)sc(C)c1C	02_78536
CCCCCCC(CCCCCC)NC(=O)c1ccc(-c2c3nc(c(-c4ccccc4)c4ccc([nH]4)c(-c4ccccc4)c4nc(c(-c5ccccc5)c5ccc2[nH]5)C=C4)C=C3)cc1	02_574991
CCCCCCCCCCCCCNC(=O)c1ccc(-c2c3nc(c(-c4ccccc4)c4ccc([nH]4)c(-c4ccccc4)c4nc(c(-c5ccccc5)c5ccc2[nH]5)C=C4)C=C3)cc1	02_40761
CC(=O)Nc1ccc(-c2c3nc(c(-c4ccc(NC(C)=O)cc4)c4ccc([nH]4)c(-c4ccc(NC(C)=O)cc4)c4nc(c(-c5ccc(NC(C)=O)cc5)c5ccc2[nH]5)C=C4)C=C3)cc1	03_176
CNC(=O)c1ccc(-c2c3nc(c(-c4ccc(C(=O)NC)cc4)c4ccc([nH]4)c(-c4ccc(C(=O)NC)cc4)c4nc(c(-c5ccc(C(=O)NC)cc5)c5ccc2[nH]5)C=C4)C=C3)cc1	01_6329
COC(=O)c1ccc(-c2c3nc(c(-c4ccc(C(=O)OC)cc4)c4ccc([nH]4)c(-c4ccc(C(=O)OC)cc4)c4nc(c(-c5ccc(C(=O)OC)cc5)c5ccc2[nH]5)C=C4)C=C3)cc1	01_887
CCCOc1ccc(-c2c3nc(c(-c4ccc(OCCC)cc4)c4ccc([nH]4)c(-c4ccc(OCCC)cc4)c4nc(c(-c5ccc(OCCC)cc5)c5ccc2[nH]5)C=C4)C=C3)cc1	05_7840_10899_33643
CC(C)Oc1ccc(-c2c3nc(c(-c4ccc(OC(C)C)cc4)c4ccc([nH]4)c(-c4ccc(OC(C)C)cc4)c4nc(c(-c5ccc(OC(C)C)cc5)c5ccc2[nH]5)C=C4)C=C3)cc1	05_6358_6361_6362
C#CC(=O)Nc1ccc(-c2c3nc(c(-c4ccc(NC(=O)C#C)cc4)c4ccc([nH]4)c(-c4ccc(NC(=O)C#C)cc4)c4nc(c(-c5ccc(NC(=O)C#C)cc5)c5ccc2[nH]5)C=C4)C=C3)cc1	03_10110
C#CCCOc1ccc(-c2c3nc(c(-c4ccc(OCCC#C)cc4)c4ccc([nH]4)c(-c4ccc(OCCC#C)cc4)c4nc(c(-c5ccc(OCCC#C)cc5)c5ccc2[nH]5)C=C4)C=C3)cc1	05_11073464
CC#CCOc1ccc(-c2c3nc(c(-c4ccc(OCC#CC)cc4)c4ccc([nH]4)c(-c4ccc(OCC#CC)cc4)c4nc(c(-c5ccc(OCC#CC)cc5)c5ccc2[nH]5)C=C4)C=C3)cc1	05_2756862
C=CC(=O)Nc1ccc(-c2c3nc(c(-c4ccc(NC(=O)C=C)cc4)c4ccc([nH]4)c(-c4ccc(NC(=O)C=C)cc4)c4nc(c(-c5ccc(NC(=O)C=C)cc5)c5ccc2[nH]5)C=C4)C=C3)cc1	03_6581
C=COC(=O)c1ccc(-c2c3nc(c(-c4ccc(C(=O)OC=C)cc4)c4ccc([nH]4)c(-c4ccc(C(=O)OC=C)cc4)c4nc(c(-c5ccc(C(=O)OC=C)cc5)c5ccc2[nH]5)C=C4)C=C3)cc1	01_11199
C1=Cc2nc1c(-c1ccc(OC3CCC3)cc1)c1ccc([nH]1)c(-c1ccc(OC3CCC3)cc1)c1nc(c(-c3ccc(OC4CCC4)cc3)c3ccc([nH]3)c2-c2ccc(OC3CCC3)cc2)C=C1	05_78110_70712
C=C(C)COc1ccc(-c2c3nc(c(-c4ccc(OCC(=C)C)cc4)c4ccc([nH]4)c(-c4ccc(OCC(=C)C)cc4)c4nc(c(-c5ccc(OCC(=C)C)cc5)c5ccc2[nH]5)C=C4)C=C3)cc1	05_357785_11241
C1=Cc2nc1c(-c1ccc(OCC3CC3)cc1)c1ccc([nH]1)c(-c1ccc(OCC3CC3)cc1)c1nc(c(-c3ccc(OCC4CC4)cc3)c3ccc([nH]3)c2-c2ccc(OCC3CC3)cc2)C=C1	05_80013
C=CCCOc1ccc(-c2c3nc(c(-c4ccc(OCCC=C)cc4)c4ccc([nH]4)c(-c4ccc(OCCC=C)cc4)c4nc(c(-c5ccc(OCCC=C)cc5)c5ccc2[nH]5)C=C4)C=C3)cc1	05_21241
CC=C(C)Oc1ccc(-c2c3nc(c(-c4ccc(OC(C)=CC)cc4)c4ccc([nH]4)c(-c4ccc(OC(C)=CC)cc4)c4nc(c(-c5ccc(OC(C)=CC)cc5)c5ccc2[nH]5)C=C4)C=C3)cc1	05_5323715_5463022
CC=CCOc1ccc(-c2c3nc(c(-c4ccc(OCC=CC)cc4)c4ccc([nH]4)c(-c4ccc(OCC=CC)cc4)c4nc(c(-c5ccc(OCC=CC)cc5)c5ccc2[nH]5)C=C4)C=C3)cc1	05_637532_11589
C=NOC(=O)c1ccc(-c2c3nc(c(-c4ccc(C(=O)ON=C)cc4)c4ccc([nH]4)c(-c4ccc(C(=O)ON=C)cc4)c4nc(c(-c5ccc(C(=O)ON=C)cc5)c5ccc2[nH]5)C=C4)C=C3)cc1	01_6350
O=CC(=O)Nc1ccc(-c2c3nc(c(-c4ccc(NC(=O)C=O)cc4)c4ccc([nH]4)c(-c4ccc(NC(=O)C=O)cc4)c4nc(c(-c5ccc(NC(=O)C=O)cc5)c5ccc2[nH]5)C=C4)C=C3)cc1	03_760
CCC(=O)Nc1ccc(-c2c3nc(c(-c4ccc(NC(=O)CC)cc4)c4ccc([nH]4)c(-c4ccc(NC(=O)CC)cc4)c4nc(c(-c5ccc(NC(=O)CC)cc5)c5ccc2[nH]5)C=C4)C=C3)cc1	03_1032
CCNC(=O)c1ccc(-c2c3nc(c(-c4ccc(C(=O)NCC)cc4)c4ccc([nH]4)c(-c4ccc(C(=O)NCC)cc4)c4nc(c(-c5ccc(C(=O)NCC)cc5)c5ccc2[nH]5)C=C4)C=C3)cc1	01_6341
CCOC(=O)c1ccc(-c2c3nc(c(-c4ccc(C(=O)OCC)cc4)c4ccc([nH]4)c(-c4ccc(C(=O)OCC)cc4)c4nc(c(-c5ccc(C(=O)OCC)cc5)c5ccc2[nH]5)C=C4)C=C3)cc1	01_123093
CNNC(=O)c1ccc(-c2c3nc(c(-c4ccc(C(=O)NNC)cc4)c4ccc([nH]4)c(-c4ccc(C(=O)NNC)cc4)c4nc(c(-c5ccc(C(=O)NNC)cc5)c5ccc2[nH]5)C=C4)C=C3)cc1	01_6061
CCCCOc1ccc(-c2c3nc(c(-c4ccc(OCCCC)cc4)c4ccc([nH]4)c(-c4ccc(OCCCC)cc4)c4nc(c(-c5ccc(OCCCC)cc5)c5ccc2[nH]5)C=C4)C=C3)cc1	05_8002_8005_10962
CC(C)COc1ccc(-c2c3nc(c(-c4ccc(OCC(C)C)cc4)c4ccc([nH]4)c(-c4ccc(OCC(C)C)cc4)c4nc(c(-c5ccc(OCC(C)C)cc5)c5ccc2[nH]5)C=C4)C=C3)cc1	05_6555_10554_10556
CC(C)(C)Oc1ccc(-c2c3nc(c(-c4ccc(OC(C)(C)C)cc4)c4ccc([nH]4)c(-c4ccc(OC(C)(C)C)cc4)c4nc(c(-c5ccc(OC(C)(C)C)cc5)c5ccc2[nH]5)C=C4)C=C3)cc1	05_10485_10486_11206
O=C(CO)Nc1ccc(-c2c3nc(c(-c4ccc(NC(=O)CO)cc4)c4ccc([nH]4)c(-c4ccc(NC(=O)CO)cc4)c4nc(c(-c5ccc(NC(=O)CO)cc5)c5ccc2[nH]5)C=C4)C=C3)cc1	03_757
C#CCNC(=O)c1ccc(-c2c3nc(c(-c4ccc(C(=O)NCC#C)cc4)c4ccc([nH]4)c(-c4ccc(C(=O)NCC#C)cc4)c4nc(c(-c5ccc(C(=O)NCC#C)cc5)c5ccc2[nH]5)C=C4)C=C3)cc1	01_239041
CC#CC(=O)Nc1ccc(-c2c3nc(c(-c4ccc(NC(=O)C#CC)cc4)c4ccc([nH]4)c(-c4ccc(NC(=O)C#CC)cc4)c4nc(c(-c5ccc(NC(=O)C#CC)cc5)c5ccc2[nH]5)C=C4)C=C3)cc1	03_68535
C#CCC(=O)Nc1ccc(-c2c3nc(c(-c4ccc(NC(=O)CC#C)cc4)c4ccc([nH]4)c(-c4ccc(NC(=O)CC#C)cc4)c4nc(c(-c5ccc(NC(=O)CC#C)cc5)c5ccc2[nH]5)C=C4)C=C3)cc1	03_137547
C#CCOC(=O)c1ccc(-c2c3nc(c(-c4ccc(C(=O)OCC#C)cc4)c4ccc([nH]4)c(-c4ccc(C(=O)OCC#C)cc4)c4nc(c(-c5ccc(C(=O)OCC#C)cc5)c5ccc2[nH]5)C=C4)C=C3)cc1	01_7859
N#CCC(=O)Nc1ccc(-c2c3nc(c(-c4ccc(NC(=O)CC#N)cc4)c4ccc([nH]4)c(-c4ccc(NC(=O)CC#N)cc4)c4nc(c(-c5ccc(NC(=O)CC#N)cc5)c5ccc2[nH]5)C=C4)C=C3)cc1	03_9740
C#CCCCOc1ccc(-c2c3nc(c(-c4ccc(OCCCC#C)cc4)c4ccc([nH]4)c(-c4ccc(OCCCC#C)cc4)c4nc(c(-c5ccc(OCCCC#C)cc5)c5ccc2[nH]5)C=C4)C=C3)cc1	05_84308
CCCC#COc1ccc(-c2c3nc(c(-c4ccc(OC#CCCC)cc4)c4ccc([nH]4)c(-c4ccc(OC#CCCC)cc4)c4nc(c(-c5ccc(OC#CCCC)cc5)c5ccc2[nH]5)C=C4)C=C3)cc1	05_12643190
CCC#CCOc1ccc(-c2c3nc(c(-c4ccc(OCC#CCC)cc4)c4ccc([nH]4)c(-c4ccc(OCC#CCC)cc4)c4nc(c(-c5ccc(OCC#CCC)cc5)c5ccc2[nH]5)C=C4)C=C3)cc1	05_89764
N#CCOC(=O)c1ccc(-c2c3nc(c(-c4ccc(C(=O)OCC#N)cc4)c4ccc([nH]4)c(-c4ccc(C(=O)OCC#N)cc4)c4nc(c(-c5ccc(C(=O)OCC#N)cc5)c5ccc2[nH]5)C=C4)C=C3)cc1	01_7857
O=C(NC1CC1)c1ccc(-c2c3nc(c(-c4ccc(C(=O)NC5CC5)cc4)c4ccc([nH]4)c(-c4ccc(C(=O)NC5CC5)cc4)c4nc(c(-c5ccc(C(=O)NC6CC6)cc5)c5ccc2[nH]5)C=C4)C=C3)cc1	01_69828
C=CCNC(=O)c1ccc(-c2c3nc(c(-c4ccc(C(=O)NCC=C)cc4)c4ccc([nH]4)c(-c4ccc(C(=O)NCC=C)cc4)c4nc(c(-c5ccc(C(=O)NCC=C)cc5)c5ccc2[nH]5)C=C4)C=C3)cc1	01_7853
O=C(Nc1ccc(-c2c3nc(c(-c4ccc(NC(=O)C5CC5)cc4)c4ccc([nH]4)c(-c4ccc(NC(=O)C5CC5)cc4)c4nc(c(-c5ccc(NC(=O)C6CC6)cc5)c5ccc2[nH]5)C=C4)C=C3)cc1)C1CC1	03_15655
C=CCC(=O)Nc1ccc(-c2c3nc(c(-c4ccc(NC(=O)CC=C)cc4)c4ccc([nH]4)c(-c4ccc(NC(=O)CC=C)cc4)c4nc(c(-c5ccc(NC(=O)CC=C)cc5)c5ccc2[nH]5)C=C4)C=C3)cc1	03_32743
C=C(C)C(=O)Nc1ccc(-c2c3nc(c(-c4ccc(NC(=O)C(=C)C)cc4)c4ccc([nH]4)c(-c4ccc(NC(=O)C(=C)C)cc4)c4nc(c(-c5ccc(NC(=O)C(=C)C)cc5)c5ccc2[nH]5)C=C4)C=C3)cc1	03_4093
CC=CC(=O)Nc1ccc(-c2c3nc(c(-c4ccc(NC(=O)C=CC)cc4)c4ccc([nH]4)c(-c4ccc(NC(=O)C=CC)cc4)c4nc(c(-c5ccc(NC(=O)C=CC)cc5)c5ccc2[nH]5)C=C4)C=C3)cc1	03_637090
C=CCOC(=O)c1ccc(-c2c3nc(c(-c4ccc(C(=O)OCC=C)cc4)c4ccc([nH]4)c(-c4ccc(C(=O)OCC=C)cc4)c4nc(c(-c5ccc(C(=O)OCC=C)cc5)c5ccc2[nH]5)C=C4)C=C3)cc1	01_7858
C1=Cc2nc1c(-c1ccc(OCC3CCC3)cc1)c1ccc([nH]1)c(-c1ccc(OCC3CCC3)cc1)c1nc(c(-c3ccc(OCC4CCC4)cc3)c3ccc([nH]3)c2-c2ccc(OCC3CCC3)cc2)C=C1	05_2734658
C=CCCCOc1ccc(-c2c3nc(c(-c4ccc(OCCCC=C)cc4)c4ccc([nH]4)c(-c4ccc(OCCCC=C)cc4)c4nc(c(-c5ccc(OCCCC=C)cc5)c5ccc2[nH]5)C=C4)C=C3)cc1	05_70704
C1=Cc2nc1c(-c1ccc(OC3CCCC3)cc1)c1ccc([nH]1)c(-c1ccc(OC3CCCC3)cc1)c1nc(c(-c3ccc(OC4CCCC4)cc3)c3ccc([nH]3)c2-c2ccc(OC3CCCC3)cc2)C=C1	05_8728_70252_137022
CC(C)=CCOc1ccc(-c2c3nc(c(-c4ccc(OCC=C(C)C)cc4)c4ccc([nH]4)c(-c4ccc(OCC=C(C)C)cc4)c4nc(c(-c5ccc(OCC=C(C)C)cc5)c5ccc2[nH]5)C=C4)C=C3)cc1	05_70092_10429
CC(=O)C(=O)Nc1ccc(-c2c3nc(c(-c4ccc(NC(=O)C(C)=O)cc4)c4ccc([nH]4)c(-c4ccc(NC(=O)C(C)=O)cc4)c4nc(c(-c5ccc(NC(=O)C(C)=O)cc5)c5ccc2[nH]5)C=C4)C=C3)cc1	03_1060
CC=NOC(=O)c1ccc(-c2c3nc(c(-c4ccc(C(=O)ON=CC)cc4)c4ccc([nH]4)c(-c4ccc(C(=O)ON=CC)cc4)c4nc(c(-c5ccc(C(=O)ON=CC)cc5)c5ccc2[nH]5)C=C4)C=C3)cc1	01_7863
CC(=O)NC(=O)c1ccc(-c2c3nc(c(-c4ccc(C(=O)NC(C)=O)cc4)c4ccc([nH]4)c(-c4ccc(C(=O)NC(C)=O)cc4)c4nc(c(-c5ccc(C(=O)NC(C)=O)cc5)c5ccc2[nH]5)C=C4)C=C3)cc1	01_178
CCCC(=O)Nc1ccc(-c2c3nc(c(-c4ccc(NC(=O)CCC)cc4)c4ccc([nH]4)c(-c4ccc(NC(=O)CCC)cc4)c4nc(c(-c5ccc(NC(=O)CCC)cc5)c5ccc2[nH]5)C=C4)C=C3)cc1	03_264
CCCNC(=O)c1ccc(-c2c3nc(c(-c4ccc(C(=O)NCCC)cc4)c4ccc([nH]4)c(-c4ccc(C(=O)NCCC)cc4)c4nc(c(-c5ccc(C(=O)NCCC)cc5)c5ccc2[nH]5)C=C4)C=C3)cc1	01_7852
CC(C)NC(=O)c1ccc(-c2c3nc(c(-c4ccc(C(=O)NC(C)C)cc4)c4ccc([nH]4)c(-c4ccc(C(=O)NC(C)C)cc4)c4nc(c(-c5ccc(C(=O)NC(C)C)cc5)c5ccc2[nH]5)C=C4)C=C3)cc1	01_6363
CC(C)C(=O)Nc1ccc(-c2c3nc(c(-c4ccc(NC(=O)C(C)C)cc4)c4ccc([nH]4)c(-c4ccc(NC(=O)C(C)C)cc4)c4nc(c(-c5ccc(NC(=O)C(C)C)cc5)c5ccc2[nH]5)C=C4)C=C3)cc1	03_6590
O=CNNC(=O)c1ccc(-c2c3nc(c(-c4ccc(C(=O)NNC=O)cc4)c4ccc([nH]4)c(-c4ccc(C(=O)NNC=O)cc4)c4nc(c(-c5ccc(C(=O)NNC=O)cc5)c5ccc2[nH]5)C=C4)C=C3)cc1	01_12229
CCCOC(=O)c1ccc(-c2c3nc(c(-c4ccc(C(=O)OCCC)cc4)c4ccc([nH]4)c(-c4ccc(C(=O)OCCC)cc4)c4nc(c(-c5ccc(C(=O)OCCC)cc5)c5ccc2[nH]5)C=C4)C=C3)cc1	01_1031
CC(C)OC(=O)c1ccc(-c2c3nc(c(-c4ccc(C(=O)OC(C)C)cc4)c4ccc([nH]4)c(-c4ccc(C(=O)OC(C)C)cc4)c4nc(c(-c5ccc(C(=O)OC(C)C)cc5)c5ccc2[nH]5)C=C4)C=C3)cc1	01_3776
CN(C)NC(=O)c1ccc(-c2c3nc(c(-c4ccc(C(=O)NN(C)C)cc4)c4ccc([nH]4)c(-c4ccc(C(=O)NN(C)C)cc4)c4nc(c(-c5ccc(C(=O)NN(C)C)cc5)c5ccc2[nH]5)C=C4)C=C3)cc1	01_5976
CNCC(=O)Nc1ccc(-c2c3nc(c(-c4ccc(NC(=O)CNC)cc4)c4ccc([nH]4)c(-c4ccc(NC(=O)CNC)cc4)c4nc(c(-c5ccc(NC(=O)CNC)cc5)c5ccc2[nH]5)C=C4)C=C3)cc1	03_1088
CCCCCOc1ccc(-c2c3nc(c(-c4ccc(OCCCCC)cc4)c4ccc([nH]4)c(-c4ccc(OCCCCC)cc4)c4nc(c(-c5ccc(OCCCCC)cc5)c5ccc2[nH]5)C=C4)C=C3)cc1	05_8057_10977_12335
CCC(CC)Oc1ccc(-c2c3nc(c(-c4ccc(OC(CC)CC)cc4)c4ccc([nH]4)c(-c4ccc(OC(CC)CC)cc4)c4nc(c(-c5ccc(OC(CC)CC)cc5)c5ccc2[nH]5)C=C4)C=C3)cc1	05_15738
CCC(C)(C)Oc1ccc(-c2c3nc(c(-c4ccc(OC(C)(C)CC)cc4)c4ccc([nH]4)c(-c4ccc(OC(C)(C)CC)cc4)c4nc(c(-c5ccc(OC(C)(C)CC)cc5)c5ccc2[nH]5)C=C4)C=C3)cc1	05_68180_61143
CC(C)CCOc1ccc(-c2c3nc(c(-c4ccc(OCCC(C)C)cc4)c4ccc([nH]4)c(-c4ccc(OCCC(C)C)cc4)c4nc(c(-c5ccc(OCCC(C)C)cc5)c5ccc2[nH]5)C=C4)C=C3)cc1	05_7891_7893_10924
CC(C)(C)COc1ccc(-c2c3nc(c(-c4ccc(OCC(C)(C)C)cc4)c4ccc([nH]4)c(-c4ccc(OCC(C)(C)C)cc4)c4nc(c(-c5ccc(OCC(C)(C)C)cc5)c5ccc2[nH]5)C=C4)C=C3)cc1	05_12956
COCC(=O)Nc1ccc(-c2c3nc(c(-c4ccc(NC(=O)COC)cc4)c4ccc([nH]4)c(-c4ccc(NC(=O)COC)cc4)c4nc(c(-c5ccc(NC(=O)COC)cc5)c5ccc2[nH]5)C=C4)C=C3)cc1	03_12251
CNC(=O)COc1ccc(-c2c3nc(c(-c4ccc(OCC(=O)NC)cc4)c4ccc([nH]4)c(-c4ccc(OCC(=O)NC)cc4)c4nc(c(-c5ccc(OCC(=O)NC)cc5)c5ccc2[nH]5)C=C4)C=C3)cc1	04_6329
O=C(CCO)Nc1ccc(-c2c3nc(c(-c4ccc(NC(=O)CCO)cc4)c4ccc([nH]4)c(-c4ccc(NC(=O)CCO)cc4)c4nc(c(-c5ccc(NC(=O)CCO)cc5)c5ccc2[nH]5)C=C4)C=C3)cc1	03_68152
COC(=O)COc1ccc(-c2c3nc(c(-c4ccc(OCC(=O)OC)cc4)c4ccc([nH]4)c(-c4ccc(OCC(=O)OC)cc4)c4nc(c(-c5ccc(OCC(=O)OC)cc5)c5ccc2[nH]5)C=C4)C=C3)cc1	04_887
O=C(CS)Nc1ccc(-c2c3nc(c(-c4ccc(NC(=O)CS)cc4)c4ccc([nH]4)c(-c4ccc(NC(=O)CS)cc4)c4nc(c(-c5ccc(NC(=O)CS)cc5)c5ccc2[nH]5)C=C4)C=C3)cc1	03_1133
C1=Cc2nc1c(-c1ccc(Oc3ccccc3)cc1)c1ccc([nH]1)c(-c1ccc(Oc3ccccc3)cc1)c1nc(c(-c3ccc(Oc4ccccc4)cc3)c3ccc([nH]3)c2-c2ccc(Oc3ccccc3)cc2)C=C1	05_7961_7964_10008
C#CCCC(=O)Nc1ccc(-c2c3nc(c(-c4ccc(NC(=O)CCC#C)cc4)c4ccc([nH]4)c(-c4ccc(NC(=O)CCC#C)cc4)c4nc(c(-c5ccc(NC(=O)CCC#C)cc5)c5ccc2[nH]5)C=C4)C=C3)cc1	03_22464
C#CCCOC(=O)c1ccc(-c2c3nc(c(-c4ccc(C(=O)OCCC#C)cc4)c4ccc([nH]4)c(-c4ccc(C(=O)OCCC#C)cc4)c4nc(c(-c5ccc(C(=O)OCCC#C)cc5)c5ccc2[nH]5)C=C4)C=C3)cc1	01_13566
CC#CCOC(=O)c1ccc(-c2c3nc(c(-c4ccc(C(=O)OCC#CC)cc4)c4ccc([nH]4)c(-c4ccc(C(=O)OCC#CC)cc4)c4nc(c(-c5ccc(C(=O)OCC#CC)cc5)c5ccc2[nH]5)C=C4)C=C3)cc1	01_12991
N#CCCNC(=O)c1ccc(-c2c3nc(c(-c4ccc(C(=O)NCCC#N)cc4)c4ccc([nH]4)c(-c4ccc(C(=O)NCCC#N)cc4)c4nc(c(-c5ccc(C(=O)NCCC#N)cc5)c5ccc2[nH]5)C=C4)C=C3)cc1	01_1647
C#CCCCCOc1ccc(-c2c3nc(c(-c4ccc(OCCCCC#C)cc4)c4ccc([nH]4)c(-c4ccc(OCCCCC#C)cc4)c4nc(c(-c5ccc(OCCCCC#C)cc5)c5ccc2[nH]5)C=C4)C=C3)cc1	05_272001
C=CCCC(=O)Nc1ccc(-c2c3nc(c(-c4ccc(NC(=O)CCC=C)cc4)c4ccc([nH]4)c(-c4ccc(NC(=O)CCC=C)cc4)c4nc(c(-c5ccc(NC(=O)CCC=C)cc5)c5ccc2[nH]5)C=C4)C=C3)cc1	03_61138
CC1(C(=O)Nc2ccc(-c3c4nc(c(-c5ccc(NC(=O)C6(C)CC6)cc5)c5ccc([nH]5)c(-c5ccc(NC(=O)C6(C)CC6)cc5)c5nc(c(-c6ccc(NC(=O)C7(C)CC7)cc6)c6ccc3[nH]6)C=C5)C=C4)cc2)CC1	03_81326
O=C(Nc1ccc(-c2c3nc(c(-c4ccc(NC(=O)C5CCC5)cc4)c4ccc([nH]4)c(-c4ccc(NC(=O)C5CCC5)cc4)c4nc(c(-c5ccc(NC(=O)C6CCC6)cc5)c5ccc2[nH]5)C=C4)C=C3)cc1)C1CCC1	03_19494
O=C(NCC1CC1)c1ccc(-c2c3nc(c(-c4ccc(C(=O)NCC5CC5)cc4)c4ccc([nH]4)c(-c4ccc(C(=O)NCC5CC5)cc4)c4nc(c(-c5ccc(C(=O)NCC6CC6)cc5)c5ccc2[nH]5)C=C4)C=C3)cc1	01_75646
C=C(C)CNC(=O)c1ccc(-c2c3nc(c(-c4ccc(C(=O)NCC(=C)C)cc4)c4ccc([nH]4)c(-c4ccc(C(=O)NCC(=C)C)cc4)c4nc(c(-c5ccc(C(=O)NCC(=C)C)cc5)c5ccc2[nH]5)C=C4)C=C3)cc1	01_76141
O=C(NC1CCC1)c1ccc(-c2c3nc(c(-c4ccc(C(=O)NC5CCC5)cc4)c4ccc([nH]4)c(-c4ccc(C(=O)NC5CCC5)cc4)c4nc(c(-c5ccc(C(=O)NC6CCC6)cc5)c5ccc2[nH]5)C=C4)C=C3)cc1	01_75645
CC=C(C)C(=O)Nc1ccc(-c2c3nc(c(-c4ccc(NC(=O)C(C)=CC)cc4)c4ccc([nH]4)c(-c4ccc(NC(=O)C(C)=CC)cc4)c4nc(c(-c5ccc(NC(=O)C(C)=CC)cc5)c5ccc2[nH]5)C=C4)C=C3)cc1	03_125468
CC=CCC(=O)Nc1ccc(-c2c3nc(c(-c4ccc(NC(=O)CC=CC)cc4)c4ccc([nH]4)c(-c4ccc(NC(=O)CC=CC)cc4)c4nc(c(-c5ccc(NC(=O)CC=CC)cc5)c5ccc2[nH]5)C=C4)C=C3)cc1	03_5282706
CC(C)=CC(=O)Nc1ccc(-c2c3nc(c(-c4ccc(NC(=O)C=C(C)C)cc4)c4ccc([nH]4)c(-c4ccc(NC(=O)C=C(C)C)cc4)c4nc(c(-c5ccc(NC(=O)C=C(C)C)cc5)c5ccc2[nH]5)C=C4)C=C3)cc1	03_10931
CCC=CC(=O)Nc1ccc(-c2c3nc(c(-c4ccc(NC(=O)C=CCC)cc4)c4ccc([nH]4)c(-c4ccc(NC(=O)C=CCC)cc4)c4nc(c(-c5ccc(NC(=O)C=CCC)cc5)c5ccc2[nH]5)C=C4)C=C3)cc1	03_638122
C=CCCOC(=O)c1ccc(-c2c3nc(c(-c4ccc(C(=O)OCCC=C)cc4)c4ccc([nH]4)c(-c4ccc(C(=O)OCCC=C)cc4)c4nc(c(-c5ccc(C(=O)OCCC=C)cc5)c5ccc2[nH]5)C=C4)C=C3)cc1	01_69389
O=C(OCC1CC1)c1ccc(-c2c3nc(c(-c4ccc(C(=O)OCC5CC5)cc4)c4ccc([nH]4)c(-c4ccc(C(=O)OCC5CC5)cc4)c4nc(c(-c5ccc(C(=O)OCC6CC6)cc5)c5ccc2[nH]5)C=C4)C=C3)cc1	01_75644
C=C(C)COC(=O)c1ccc(-c2c3nc(c(-c4ccc(C(=O)OCC(=C)C)cc4)c4ccc([nH]4)c(-c4ccc(C(=O)OCC(=C)C)cc4)c4nc(c(-c5ccc(C(=O)OCC(=C)C)cc5)c5ccc2[nH]5)C=C4)C=C3)cc1	01_10557
O=C(OC1CCC1)c1ccc(-c2c3nc(c(-c4ccc(C(=O)OC5CCC5)cc4)c4ccc([nH]4)c(-c4ccc(C(=O)OC5CCC5)cc4)c4nc(c(-c5ccc(C(=O)OC6CCC6)cc5)c5ccc2[nH]5)C=C4)C=C3)cc1	01_76218
CC=CCOC(=O)c1ccc(-c2c3nc(c(-c4ccc(C(=O)OCC=CC)cc4)c4ccc([nH]4)c(-c4ccc(C(=O)OCC=CC)cc4)c4nc(c(-c5ccc(C(=O)OCC=CC)cc5)c5ccc2[nH]5)C=C4)C=C3)cc1	01_637922
O=C(Nc1ccc(-c2c3nc(c(-c4ccc(NC(=O)C5CNC5)cc4)c4ccc([nH]4)c(-c4ccc(NC(=O)C5CNC5)cc4)c4nc(c(-c5ccc(NC(=O)C6CNC6)cc5)c5ccc2[nH]5)C=C4)C=C3)cc1)C1CNC1	03_93192
C1=Cc2nc1c(-c1ccc(OC3CCCCC3)cc1)c1ccc([nH]1)c(-c1ccc(OC3CCCCC3)cc1)c1nc(c(-c3ccc(OC4CCCCC4)cc3)c3ccc([nH]3)c2-c2ccc(OC3CCCCC3)cc2)C=C1	05_7960_10952_78988
C=CCCCCOc1ccc(-c2c3nc(c(-c4ccc(OCCCCC=C)cc4)c4ccc([nH]4)c(-c4ccc(OCCCCC=C)cc4)c4nc(c(-c5ccc(OCCCCC=C)cc5)c5ccc2[nH]5)C=C4)C=C3)cc1	05_75906
CC=CCCCOc1ccc(-c2c3nc(c(-c4ccc(OCCCC=CC)cc4)c4ccc([nH]4)c(-c4ccc(OCCCC=CC)cc4)c4nc(c(-c5ccc(OCCCC=CC)cc5)c5ccc2[nH]5)C=C4)C=C3)cc1	05_12466001
CCC(=O)C(=O)Nc1ccc(-c2c3nc(c(-c4ccc(NC(=O)C(=O)CC)cc4)c4ccc([nH]4)c(-c4ccc(NC(=O)C(=O)CC)cc4)c4nc(c(-c5ccc(NC(=O)C(=O)CC)cc5)c5ccc2[nH]5)C=C4)C=C3)cc1	03_58
O=C(NC1COC1)c1ccc(-c2c3nc(c(-c4ccc(C(=O)NC5COC5)cc4)c4ccc([nH]4)c(-c4ccc(C(=O)NC5COC5)cc4)c4nc(c(-c5ccc(C(=O)NC6COC6)cc5)c5ccc2[nH]5)C=C4)C=C3)cc1	01_9833923
CCCCC(=O)Nc1ccc(-c2c3nc(c(-c4ccc(NC(=O)CCCC)cc4)c4ccc([nH]4)c(-c4ccc(NC(=O)CCCC)cc4)c4nc(c(-c5ccc(NC(=O)CCCC)cc5)c5ccc2[nH]5)C=C4)C=C3)cc1	03_7991
CCCCNC(=O)c1ccc(-c2c3nc(c(-c4ccc(C(=O)NCCCC)cc4)c4ccc([nH]4)c(-c4ccc(C(=O)NCCCC)cc4)c4nc(c(-c5ccc(C(=O)NCCCC)cc5)c5ccc2[nH]5)C=C4)C=C3)cc1	01_8007
CC(C)CC(=O)Nc1ccc(-c2c3nc(c(-c4ccc(NC(=O)CC(C)C)cc4)c4ccc([nH]4)c(-c4ccc(NC(=O)CC(C)C)cc4)c4nc(c(-c5ccc(NC(=O)CC(C)C)cc5)c5ccc2[nH]5)C=C4)C=C3)cc1	03_10430
CC(C)(C)C(=O)Nc1ccc(-c2c3nc(c(-c4ccc(NC(=O)C(C)(C)C)cc4)c4ccc([nH]4)c(-c4ccc(NC(=O)C(C)(C)C)cc4)c4nc(c(-c5ccc(NC(=O)C(C)(C)C)cc5)c5ccc2[nH]5)C=C4)C=C3)cc1	03_6417
CC(C)CNC(=O)c1ccc(-c2c3nc(c(-c4ccc(C(=O)NCC(C)C)cc4)c4ccc([nH]4)c(-c4ccc(C(=O)NCC(C)C)cc4)c4nc(c(-c5ccc(C(=O)NCC(C)C)cc5)c5ccc2[nH]5)C=C4)C=C3)cc1	01_6558
CC(C)(C)NC(=O)c1ccc(-c2c3nc(c(-c4ccc(C(=O)NC(C)(C)C)cc4)c4ccc([nH]4)c(-c4ccc(C(=O)NC(C)(C)C)cc4)c4nc(c(-c5ccc(C(=O)NC(C)(C)C)cc5)c5ccc2[nH]5)C=C4)C=C3)cc1	01_6385
O=C(OC1COC1)c1ccc(-c2c3nc(c(-c4ccc(C(=O)OC5COC5)cc4)c4ccc([nH]4)c(-c4ccc(C(=O)OC5COC5)cc4)c4nc(c(-c5ccc(C(=O)OC6COC6)cc5)c5ccc2[nH]5)C=C4)C=C3)cc1	01_9942117
C=COC(=O)COc1ccc(-c2c3nc(c(-c4ccc(OCC(=O)OC=C)cc4)c4ccc([nH]4)c(-c4ccc(OCC(=O)OC=C)cc4)c4nc(c(-c5ccc(OCC(=O)OC=C)cc5)c5ccc2[nH]5)C=C4)C=C3)cc1	04_11199
CC(=O)COC(=O)c1ccc(-c2c3nc(c(-c4ccc(C(=O)OCC(C)=O)cc4)c4ccc([nH]4)c(-c4ccc(C(=O)OCC(C)=O)cc4)c4nc(c(-c5ccc(C(=O)OCC(C)=O)cc5)c5ccc2[nH]5)C=C4)C=C3)cc1	01_8299
CC(=O)NNC(=O)c1ccc(-c2c3nc(c(-c4ccc(C(=O)NNC(C)=O)cc4)c4ccc([nH]4)c(-c4ccc(C(=O)NNC(C)=O)cc4)c4nc(c(-c5ccc(C(=O)NNC(C)=O)cc5)c5ccc2[nH]5)C=C4)C=C3)cc1	01_14039
O=CNCC(=O)Nc1ccc(-c2c3nc(c(-c4ccc(NC(=O)CNC=O)cc4)c4ccc([nH]4)c(-c4ccc(NC(=O)CNC=O)cc4)c4nc(c(-c5ccc(NC(=O)CNC=O)cc5)c5ccc2[nH]5)C=C4)C=C3)cc1	03_75606
CCCCOC(=O)c1ccc(-c2c3nc(c(-c4ccc(C(=O)OCCCC)cc4)c4ccc([nH]4)c(-c4ccc(C(=O)OCCCC)cc4)c4nc(c(-c5ccc(C(=O)OCCCC)cc5)c5ccc2[nH]5)C=C4)C=C3)cc1	01_263
CC(C)(C)OC(=O)c1ccc(-c2c3nc(c(-c4ccc(C(=O)OC(C)(C)C)cc4)c4ccc([nH]4)c(-c4ccc(C(=O)OC(C)(C)C)cc4)c4nc(c(-c5ccc(C(=O)OC(C)(C)C)cc5)c5ccc2[nH]5)C=C4)C=C3)cc1	01_6386
CC(C)COC(=O)c1ccc(-c2c3nc(c(-c4ccc(C(=O)OCC(C)C)cc4)c4ccc([nH]4)c(-c4ccc(C(=O)OCC(C)C)cc4)c4nc(c(-c5ccc(C(=O)OCC(C)C)cc5)c5ccc2[nH]5)C=C4)C=C3)cc1	01_6560
CCNCC(=O)Nc1ccc(-c2c3nc(c(-c4ccc(NC(=O)CNCC)cc4)c4ccc([nH]4)c(-c4ccc(NC(=O)CNCC)cc4)c4nc(c(-c5ccc(NC(=O)CNCC)cc5)c5ccc2[nH]5)C=C4)C=C3)cc1	03_316542
CN(C)CC(=O)Nc1ccc(-c2c3nc(c(-c4ccc(NC(=O)CN(C)C)cc4)c4ccc([nH]4)c(-c4ccc(NC(=O)CN(C)C)cc4)c4nc(c(-c5ccc(NC(=O)CN(C)C)cc5)c5ccc2[nH]5)C=C4)C=C3)cc1	03_673
CNCCNC(=O)c1ccc(-c2c3nc(c(-c4ccc(C(=O)NCCNC)cc4)c4ccc([nH]4)c(-c4ccc(C(=O)NCCNC)cc4)c4nc(c(-c5ccc(C(=O)NCCNC)cc5)c5ccc2[nH]5)C=C4)C=C3)cc1	01_8014
CCCCCCOc1ccc(-c2c3nc(c(-c4ccc(OCCCCCC)cc4)c4ccc([nH]4)c(-c4ccc(OCCCCCC)cc4)c4nc(c(-c5ccc(OCCCCCC)cc5)c5ccc2[nH]5)C=C4)C=C3)cc1	05_8101_10992
CC(C)CCCOc1ccc(-c2c3nc(c(-c4ccc(OCCCC(C)C)cc4)c4ccc([nH]4)c(-c4ccc(OCCCC(C)C)cc4)c4nc(c(-c5ccc(OCCCC(C)C)cc5)c5ccc2[nH]5)C=C4)C=C3)cc1	05_69385
CCC(CC)COc1ccc(-c2c3nc(c(-c4ccc(OCC(CC)CC)cc4)c4ccc([nH]4)c(-c4ccc(OCC(CC)CC)cc4)c4nc(c(-c5ccc(OCC(CC)CC)cc5)c5ccc2[nH]5)C=C4)C=C3)cc1	05_77432
C=NOC(=O)COc1ccc(-c2c3nc(c(-c4ccc(OCC(=O)ON=C)cc4)c4ccc([nH]4)c(-c4ccc(OCC(=O)ON=C)cc4)c4nc(c(-c5ccc(OCC(=O)ON=C)cc5)c5ccc2[nH]5)C=C4)C=C3)cc1	04_6350
CC(=O)NOC(=O)c1ccc(-c2c3nc(c(-c4ccc(C(=O)ONC(C)=O)cc4)c4ccc([nH]4)c(-c4ccc(C(=O)ONC(C)=O)cc4)c4nc(c(-c5ccc(C(=O)ONC(C)=O)cc5)c5ccc2[nH]5)C=C4)C=C3)cc1	01_1990
CCNC(=O)COc1ccc(-c2c3nc(c(-c4ccc(OCC(=O)NCC)cc4)c4ccc([nH]4)c(-c4ccc(OCC(=O)NCC)cc4)c4nc(c(-c5ccc(OCC(=O)NCC)cc5)c5ccc2[nH]5)C=C4)C=C3)cc1	04_6341
CCOCC(=O)Nc1ccc(-c2c3nc(c(-c4ccc(NC(=O)COCC)cc4)c4ccc([nH]4)c(-c4ccc(NC(=O)COCC)cc4)c4nc(c(-c5ccc(NC(=O)COCC)cc5)c5ccc2[nH]5)C=C4)C=C3)cc1	03_12301
COCCNC(=O)c1ccc(-c2c3nc(c(-c4ccc(C(=O)NCCOC)cc4)c4ccc([nH]4)c(-c4ccc(C(=O)NCCOC)cc4)c4nc(c(-c5ccc(C(=O)NCCOC)cc5)c5ccc2[nH]5)C=C4)C=C3)cc1	01_8018
CNCCOC(=O)c1ccc(-c2c3nc(c(-c4ccc(C(=O)OCCNC)cc4)c4ccc([nH]4)c(-c4ccc(C(=O)OCCNC)cc4)c4nc(c(-c5ccc(C(=O)OCCNC)cc5)c5ccc2[nH]5)C=C4)C=C3)cc1	01_8016
CC(C)(O)C(=O)Nc1ccc(-c2c3nc(c(-c4ccc(NC(=O)C(C)(C)O)cc4)c4ccc([nH]4)c(-c4ccc(NC(=O)C(C)(C)O)cc4)c4nc(c(-c5ccc(NC(=O)C(C)(C)O)cc5)c5ccc2[nH]5)C=C4)C=C3)cc1	03_11671
CC(=S)NC(=O)c1ccc(-c2c3nc(c(-c4ccc(C(=O)NC(C)=S)cc4)c4ccc([nH]4)c(-c4ccc(C(=O)NC(C)=S)cc4)c4nc(c(-c5ccc(C(=O)NC(C)=S)cc5)c5ccc2[nH]5)C=C4)C=C3)cc1	01_2723949
COCCOC(=O)c1ccc(-c2c3nc(c(-c4ccc(C(=O)OCCOC)cc4)c4ccc([nH]4)c(-c4ccc(C(=O)OCCOC)cc4)c4nc(c(-c5ccc(C(=O)OCCOC)cc5)c5ccc2[nH]5)C=C4)C=C3)cc1	01_8019
CCOC(=O)COc1ccc(-c2c3nc(c(-c4ccc(OCC(=O)OCC)cc4)c4ccc([nH]4)c(-c4ccc(OCC(=O)OCC)cc4)c4nc(c(-c5ccc(OCC(=O)OCC)cc5)c5ccc2[nH]5)C=C4)C=C3)cc1	04_123093
CNNC(=O)COc1ccc(-c2c3nc(c(-c4ccc(OCC(=O)NNC)cc4)c4ccc([nH]4)c(-c4ccc(OCC(=O)NNC)cc4)c4nc(c(-c5ccc(OCC(=O)NNC)cc5)c5ccc2[nH]5)C=C4)C=C3)cc1	04_6061
O=C(CCS)Nc1ccc(-c2c3nc(c(-c4ccc(NC(=O)CCS)cc4)c4ccc([nH]4)c(-c4ccc(NC(=O)CCS)cc4)c4nc(c(-c5ccc(NC(=O)CCS)cc5)c5ccc2[nH]5)C=C4)C=C3)cc1	03_6514
O=C(NCCS)c1ccc(-c2c3nc(c(-c4ccc(C(=O)NCCS)cc4)c4ccc([nH]4)c(-c4ccc(C(=O)NCCS)cc4)c4nc(c(-c5ccc(C(=O)NCCS)cc5)c5ccc2[nH]5)C=C4)C=C3)cc1	01_6058
O=C(OCCS)c1ccc(-c2c3nc(c(-c4ccc(C(=O)OCCS)cc4)c4ccc([nH]4)c(-c4ccc(C(=O)OCCS)cc4)c4nc(c(-c5ccc(C(=O)OCCS)cc5)c5ccc2[nH]5)C=C4)C=C3)cc1	01_1567
O=C(CCCl)Nc1ccc(-c2c3nc(c(-c4ccc(NC(=O)CCCl)cc4)c4ccc([nH]4)c(-c4ccc(NC(=O)CCCl)cc4)c4nc(c(-c5ccc(NC(=O)CCCl)cc5)c5ccc2[nH]5)C=C4)C=C3)cc1	03_7899
C1=Cc2nc1c(-c1ccc(OCc3ccccc3)cc1)c1ccc([nH]1)c(-c1ccc(OCc3ccccc3)cc1)c1nc(c(-c3ccc(OCc4ccccc4)cc3)c3ccc([nH]3)c2-c2ccc(OCc3ccccc3)cc2)C=C1	05_7498_7503
Cc1cccc(Oc2ccc(-c3c4nc(c(-c5ccc(Oc6cccc(C)c6)cc5)c5ccc([nH]5)c(-c5ccc(Oc6cccc(C)c6)cc5)c5nc(c(-c6ccc(Oc7cccc(C)c7)cc6)c6ccc3[nH]6)C=C5)C=C4)cc2)c1	05_11560_7931_9606
Cc1ccccc1Oc1ccc(-c2c3nc(c(-c4ccc(Oc5ccccc5C)cc4)c4ccc([nH]4)c(-c4ccc(Oc5ccccc5C)cc4)c4nc(c(-c5ccc(Oc6ccccc6C)cc5)c5ccc2[nH]5)C=C4)C=C3)cc1	05_7236_7238_7241
Cc1ccc(Oc2ccc(-c3c4nc(c(-c5ccc(Oc6ccc(C)cc6)cc5)c5ccc([nH]5)c(-c5ccc(Oc6ccc(C)cc6)cc5)c5nc(c(-c6ccc(Oc7ccc(C)cc7)cc6)c6ccc3[nH]6)C=C5)C=C4)cc2)cc1	05_7805_7810_9603
O=C(NCC(F)F)c1ccc(-c2c3nc(c(-c4ccc(C(=O)NCC(F)F)cc4)c4ccc([nH]4)c(-c4ccc(C(=O)NCC(F)F)cc4)c4nc(c(-c5ccc(C(=O)NCC(F)F)cc5)c5ccc2[nH]5)C=C4)C=C3)cc1	01_136274
O=C(OCC(F)F)c1ccc(-c2c3nc(c(-c4ccc(C(=O)OCC(F)F)cc4)c4ccc([nH]4)c(-c4ccc(C(=O)OCC(F)F)cc4)c4nc(c(-c5ccc(C(=O)OCC(F)F)cc5)c5ccc2[nH]5)C=C4)C=C3)cc1	01_136187
CC(=CC#N)NC(=O)c1ccc(-c2c3nc(c(-c4ccc(C(=O)NC(C)=CC#N)cc4)c4ccc([nH]4)c(-c4ccc(C(=O)NC(C)=CC#N)cc4)c4nc(c(-c5ccc(C(=O)NC(C)=CC#N)cc5)c5ccc2[nH]5)C=C4)C=C3)cc1	01_5324720
O=C(Nn1cccc1)c1ccc(-c2c3nc(c(-c4ccc(C(=O)Nn5cccc5)cc4)c4ccc([nH]4)c(-c4ccc(C(=O)Nn5cccc5)cc4)c4nc(c(-c5ccc(C(=O)Nn6cccc6)cc5)c5ccc2[nH]5)C=C4)C=C3)cc1	01_136589
O=C(Nc1ccc(-c2c3nc(c(-c4ccc(NC(=O)c5cc[nH]c5)cc4)c4ccc([nH]4)c(-c4ccc(NC(=O)c5cc[nH]c5)cc4)c4nc(c(-c5ccc(NC(=O)c6cc[nH]c6)cc5)c5ccc2[nH]5)C=C4)C=C3)cc1)c1cc[nH]c1	03_101030
O=C(Nc1ccc(-c2c3nc(c(-c4ccc(NC(=O)c5ccc[nH]5)cc4)c4ccc([nH]4)c(-c4ccc(NC(=O)c5ccc[nH]5)cc4)c4nc(c(-c5ccc(NC(=O)c6ccc[nH]6)cc5)c5ccc2[nH]5)C=C4)C=C3)cc1)c1ccc[nH]1	03_12473
O=C(Nc1ccc(-c2c3nc(c(-c4ccc(NC(=O)c5ccco5)cc4)c4ccc([nH]4)c(-c4ccc(NC(=O)c5ccco5)cc4)c4nc(c(-c5ccc(NC(=O)c6ccco6)cc5)c5ccc2[nH]5)C=C4)C=C3)cc1)c1ccco1	03_6919
O=C(Nc1ccc(-c2c3nc(c(-c4ccc(NC(=O)c5ccoc5)cc4)c4ccc([nH]4)c(-c4ccc(NC(=O)c5ccoc5)cc4)c4nc(c(-c5ccc(NC(=O)c6ccoc6)cc5)c5ccc2[nH]5)C=C4)C=C3)cc1)c1ccoc1	03_10268
O=C(Nc1ccc(-c2c3nc(c(-c4ccc(NC(=O)c5cn[nH]c5)cc4)c4ccc([nH]4)c(-c4ccc(NC(=O)c5cn[nH]c5)cc4)c4nc(c(-c5ccc(NC(=O)c6cn[nH]c6)cc5)c5ccc2[nH]5)C=C4)C=C3)cc1)c1cn[nH]c1	03_3015937
O=C(Nc1ccn[nH]1)c1ccc(-c2c3nc(c(-c4ccc(C(=O)Nc5ccn[nH]5)cc4)c4ccc([nH]4)c(-c4ccc(C(=O)Nc5ccn[nH]5)cc4)c4nc(c(-c5ccc(C(=O)Nc6ccn[nH]6)cc5)c5ccc2[nH]5)C=C4)C=C3)cc1	01_74561
O=C(Nc1ccc(-c2c3nc(c(-c4ccc(NC(=O)c5ccn[nH]5)cc4)c4ccc([nH]4)c(-c4ccc(NC(=O)c5ccn[nH]5)cc4)c4nc(c(-c5ccc(NC(=O)c6ccn[nH]6)cc5)c5ccc2[nH]5)C=C4)C=C3)cc1)c1ccn[nH]1	03_574310
O=C(Nc1ccc(-c2c3nc(c(-c4ccc(NC(=O)c5ncc[nH]5)cc4)c4ccc([nH]4)c(-c4ccc(NC(=O)c5ncc[nH]5)cc4)c4nc(c(-c5ccc(NC(=O)c6ncc[nH]6)cc5)c5ccc2[nH]5)C=C4)C=C3)cc1)c1ncc[nH]1	03_574321
O=C(Nc1ccc(-c2c3nc(c(-c4ccc(NC(=O)c5cnc[nH]5)cc4)c4ccc([nH]4)c(-c4ccc(NC(=O)c5cnc[nH]5)cc4)c4nc(c(-c5ccc(NC(=O)c6cnc[nH]6)cc5)c5ccc2[nH]5)C=C4)C=C3)cc1)c1cnc[nH]1	03_14080
O=C(Nc1cn[nH]c1)c1ccc(-c2c3nc(c(-c4ccc(C(=O)Nc5cn[nH]c5)cc4)c4ccc([nH]4)c(-c4ccc(C(=O)Nc5cn[nH]c5)cc4)c4nc(c(-c5ccc(C(=O)Nc6cn[nH]c6)cc5)c5ccc2[nH]5)C=C4)C=C3)cc1	01_78035
CCCC#CC(=O)Nc1ccc(-c2c3nc(c(-c4ccc(NC(=O)C#CCCC)cc4)c4ccc([nH]4)c(-c4ccc(NC(=O)C#CCCC)cc4)c4nc(c(-c5ccc(NC(=O)C#CCCC)cc5)c5ccc2[nH]5)C=C4)C=C3)cc1	03_324380
O=C(Nc1ccc(-c2c3nc(c(-c4ccc(NC(=O)C5CC=CC5)cc4)c4ccc([nH]4)c(-c4ccc(NC(=O)C5CC=CC5)cc4)c4nc(c(-c5ccc(NC(=O)C6CC=CC6)cc5)c5ccc2[nH]5)C=C4)C=C3)cc1)C1CC=CC1	03_853756
O=C(Nc1ccc(-c2c3nc(c(-c4ccc(NC(=O)C5=CCCC5)cc4)c4ccc([nH]4)c(-c4ccc(NC(=O)C5=CCCC5)cc4)c4nc(c(-c5ccc(NC(=O)C6=CCCC6)cc5)c5ccc2[nH]5)C=C4)C=C3)cc1)C1=CCCC1	03_95964
C#CCCCC(=O)Nc1ccc(-c2c3nc(c(-c4ccc(NC(=O)CCCC#C)cc4)c4ccc([nH]4)c(-c4ccc(NC(=O)CCCC#C)cc4)c4nc(c(-c5ccc(NC(=O)CCCC#C)cc5)c5ccc2[nH]5)C=C4)C=C3)cc1	03_143036
CC=CC=CC(=O)Nc1ccc(-c2c3nc(c(-c4ccc(NC(=O)C=CC=CC)cc4)c4ccc([nH]4)c(-c4ccc(NC(=O)C=CC=CC)cc4)c4nc(c(-c5ccc(NC(=O)C=CC=CC)cc5)c5ccc2[nH]5)C=C4)C=C3)cc1	03_643460
O=C(Nc1ncco1)c1ccc(-c2c3nc(c(-c4ccc(C(=O)Nc5ncco5)cc4)c4ccc([nH]4)c(-c4ccc(C(=O)Nc5ncco5)cc4)c4nc(c(-c5ccc(C(=O)Nc6ncco6)cc5)c5ccc2[nH]5)C=C4)C=C3)cc1	01_558521
O=C(Nc1ccc(-c2c3nc(c(-c4ccc(NC(=O)c5cocn5)cc4)c4ccc([nH]4)c(-c4ccc(NC(=O)c5cocn5)cc4)c4nc(c(-c5ccc(NC(=O)c6cocn6)cc5)c5ccc2[nH]5)C=C4)C=C3)cc1)c1cocn1	03_14281430
O=C(Nn1cnnc1)c1ccc(-c2c3nc(c(-c4ccc(C(=O)Nn5cnnc5)cc4)c4ccc([nH]4)c(-c4ccc(C(=O)Nn5cnnc5)cc4)c4nc(c(-c5ccc(C(=O)Nn6cnnc6)cc5)c5ccc2[nH]5)C=C4)C=C3)cc1	01_11432
O=C(Nc1ncn[nH]1)c1ccc(-c2c3nc(c(-c4ccc(C(=O)Nc5ncn[nH]5)cc4)c4ccc([nH]4)c(-c4ccc(C(=O)Nc5ncn[nH]5)cc4)c4nc(c(-c5ccc(C(=O)Nc6ncn[nH]6)cc5)c5ccc2[nH]5)C=C4)C=C3)cc1	01_1639
CC#CCCOC(=O)c1ccc(-c2c3nc(c(-c4ccc(C(=O)OCCC#CC)cc4)c4ccc([nH]4)c(-c4ccc(C(=O)OCCC#CC)cc4)c4nc(c(-c5ccc(C(=O)OCCC#CC)cc5)c5ccc2[nH]5)C=C4)C=C3)cc1	01_66295
CCC#CCOC(=O)c1ccc(-c2c3nc(c(-c4ccc(C(=O)OCC#CCC)cc4)c4ccc([nH]4)c(-c4ccc(C(=O)OCC#CCC)cc4)c4nc(c(-c5ccc(C(=O)OCC#CCC)cc5)c5ccc2[nH]5)C=C4)C=C3)cc1	01_80421
C#CCCCOC(=O)c1ccc(-c2c3nc(c(-c4ccc(C(=O)OCCCC#C)cc4)c4ccc([nH]4)c(-c4ccc(C(=O)OCCCC#C)cc4)c4nc(c(-c5ccc(C(=O)OCCCC#C)cc5)c5ccc2[nH]5)C=C4)C=C3)cc1	01_79346
C#CC(C)(C)OC(=O)c1ccc(-c2c3nc(c(-c4ccc(C(=O)OC(C)(C)C#C)cc4)c4ccc([nH]4)c(-c4ccc(C(=O)OC(C)(C)C#C)cc4)c4nc(c(-c5ccc(C(=O)OC(C)(C)C#C)cc5)c5ccc2[nH]5)C=C4)C=C3)cc1	01_8258
O=C(Nc1nn[nH]n1)c1ccc(-c2c3nc(c(-c4ccc(C(=O)Nc5nn[nH]n5)cc4)c4ccc([nH]4)c(-c4ccc(C(=O)Nc5nn[nH]n5)cc4)c4nc(c(-c5ccc(C(=O)Nc6nn[nH]n6)cc5)c5ccc2[nH]5)C=C4)C=C3)cc1	01_20467
C#CCNC(=O)COc1ccc(-c2c3nc(c(-c4ccc(OCC(=O)NCC#C)cc4)c4ccc([nH]4)c(-c4ccc(OCC(=O)NCC#C)cc4)c4nc(c(-c5ccc(OCC(=O)NCC#C)cc5)c5ccc2[nH]5)C=C4)C=C3)cc1	04_239041
O=C1CC(C(=O)Nc2ccc(-c3c4nc(c(-c5ccc(NC(=O)C6CC(=O)C6)cc5)c5ccc([nH]5)c(-c5ccc(NC(=O)C6CC(=O)C6)cc5)c5nc(c(-c6ccc(NC(=O)C7CC(=O)C7)cc6)c6ccc3[nH]6)C=C5)C=C4)cc2)C1	03_4913358
CC(C)(C#N)OC(=O)c1ccc(-c2c3nc(c(-c4ccc(C(=O)OC(C)(C)C#N)cc4)c4ccc([nH]4)c(-c4ccc(C(=O)OC(C)(C)C#N)cc4)c4nc(c(-c5ccc(C(=O)OC(C)(C)C#N)cc5)c5ccc2[nH]5)C=C4)C=C3)cc1	01_6406
O=C(Nc1ccc(-c2c3nc(c(-c4ccc(NC(=O)C5CCCC5)cc4)c4ccc([nH]4)c(-c4ccc(NC(=O)C5CCCC5)cc4)c4nc(c(-c5ccc(NC(=O)C6CCCC6)cc5)c5ccc2[nH]5)C=C4)C=C3)cc1)C1CCCC1	03_18840
CCCC=CC(=O)Nc1ccc(-c2c3nc(c(-c4ccc(NC(=O)C=CCCC)cc4)c4ccc([nH]4)c(-c4ccc(NC(=O)C=CCCC)cc4)c4nc(c(-c5ccc(NC(=O)C=CCCC)cc5)c5ccc2[nH]5)C=C4)C=C3)cc1	03_5282707
CCC=CCC(=O)Nc1ccc(-c2c3nc(c(-c4ccc(NC(=O)CC=CCC)cc4)c4ccc([nH]4)c(-c4ccc(NC(=O)CC=CCC)cc4)c4nc(c(-c5ccc(NC(=O)CC=CCC)cc5)c5ccc2[nH]5)C=C4)C=C3)cc1	03_5282708
C=CCCCC(=O)Nc1ccc(-c2c3nc(c(-c4ccc(NC(=O)CCCC=C)cc4)c4ccc([nH]4)c(-c4ccc(NC(=O)CCCC=C)cc4)c4nc(c(-c5ccc(NC(=O)CCCC=C)cc5)c5ccc2[nH]5)C=C4)C=C3)cc1	03_15308
CCC=C(C)C(=O)Nc1ccc(-c2c3nc(c(-c4ccc(NC(=O)C(C)=CCC)cc4)c4ccc([nH]4)c(-c4ccc(NC(=O)C(C)=CCC)cc4)c4nc(c(-c5ccc(NC(=O)C(C)=CCC)cc5)c5ccc2[nH]5)C=C4)C=C3)cc1	03_5365909
O=C(NC1CCCC1)c1ccc(-c2c3nc(c(-c4ccc(C(=O)NC5CCCC5)cc4)c4ccc([nH]4)c(-c4ccc(C(=O)NC5CCCC5)cc4)c4nc(c(-c5ccc(C(=O)NC6CCCC6)cc5)c5ccc2[nH]5)C=C4)C=C3)cc1	01_2906
CC(C)C=CC(=O)Nc1ccc(-c2c3nc(c(-c4ccc(NC(=O)C=CC(C)C)cc4)c4ccc([nH]4)c(-c4ccc(NC(=O)C=CC(C)C)cc4)c4nc(c(-c5ccc(NC(=O)C=CC(C)C)cc5)c5ccc2[nH]5)C=C4)C=C3)cc1	03_642039
C#CCOC(=O)COc1ccc(-c2c3nc(c(-c4ccc(OCC(=O)OCC#C)cc4)c4ccc([nH]4)c(-c4ccc(OCC(=O)OCC#C)cc4)c4nc(c(-c5ccc(OCC(=O)OCC#C)cc5)c5ccc2[nH]5)C=C4)C=C3)cc1	04_7859
C=CCCCOC(=O)c1ccc(-c2c3nc(c(-c4ccc(C(=O)OCCCC=C)cc4)c4ccc([nH]4)c(-c4ccc(C(=O)OCCCC=C)cc4)c4nc(c(-c5ccc(C(=O)OCCCC=C)cc5)c5ccc2[nH]5)C=C4)C=C3)cc1	01_13181
C=C(C)CCOC(=O)c1ccc(-c2c3nc(c(-c4ccc(C(=O)OCCC(=C)C)cc4)c4ccc([nH]4)c(-c4ccc(C(=O)OCCC(=C)C)cc4)c4nc(c(-c5ccc(C(=O)OCCC(=C)C)cc5)c5ccc2[nH]5)C=C4)C=C3)cc1	01_12988
CCC=CCOC(=O)c1ccc(-c2c3nc(c(-c4ccc(C(=O)OCC=CCC)cc4)c4ccc([nH]4)c(-c4ccc(C(=O)OCC=CCC)cc4)c4nc(c(-c5ccc(C(=O)OCC=CCC)cc5)c5ccc2[nH]5)C=C4)C=C3)cc1	01_5364919
C=CC(C)(C)OC(=O)c1ccc(-c2c3nc(c(-c4ccc(C(=O)OC(C)(C)C=C)cc4)c4ccc([nH]4)c(-c4ccc(C(=O)OC(C)(C)C=C)cc4)c4nc(c(-c5ccc(C(=O)OC(C)(C)C=C)cc5)c5ccc2[nH]5)C=C4)C=C3)cc1	01_8257
O=C(OCC1CCC1)c1ccc(-c2c3nc(c(-c4ccc(C(=O)OCC5CCC5)cc4)c4ccc([nH]4)c(-c4ccc(C(=O)OCC5CCC5)cc4)c4nc(c(-c5ccc(C(=O)OCC6CCC6)cc5)c5ccc2[nH]5)C=C4)C=C3)cc1	01_78130
O=C(OC1CCCC1)c1ccc(-c2c3nc(c(-c4ccc(C(=O)OC5CCCC5)cc4)c4ccc([nH]4)c(-c4ccc(C(=O)OC5CCCC5)cc4)c4nc(c(-c5ccc(C(=O)OC6CCCC6)cc5)c5ccc2[nH]5)C=C4)C=C3)cc1	01_7298
C1=Cc2nc1c(-c1ccc(OCC3CCCCC3)cc1)c1ccc([nH]1)c(-c1ccc(OCC3CCCCC3)cc1)c1nc(c(-c3ccc(OCC4CCCCC4)cc3)c3ccc([nH]3)c2-c2ccc(OCC3CCCCC3)cc2)C=C1	05_137636
C1=Cc2nc1c(-c1ccc(OC3CCCCCC3)cc1)c1ccc([nH]1)c(-c1ccc(OC3CCCCCC3)cc1)c1nc(c(-c3ccc(OC4CCCCCC4)cc3)c3ccc([nH]3)c2-c2ccc(OC3CCCCCC3)cc2)C=C1	05_16992_75562
N#CCOC(=O)COc1ccc(-c2c3nc(c(-c4ccc(OCC(=O)OCC#N)cc4)c4ccc([nH]4)c(-c4ccc(OCC(=O)OCC#N)cc4)c4nc(c(-c5ccc(OCC(=O)OCC#N)cc5)c5ccc2[nH]5)C=C4)C=C3)cc1	04_7857
CC(=O)CCC(=O)Nc1ccc(-c2c3nc(c(-c4ccc(NC(=O)CCC(C)=O)cc4)c4ccc([nH]4)c(-c4ccc(NC(=O)CCC(C)=O)cc4)c4nc(c(-c5ccc(NC(=O)CCC(C)=O)cc5)c5ccc2[nH]5)C=C4)C=C3)cc1	03_11579
CC1(NC(=O)c2ccc(-c3c4nc(c(-c5ccc(C(=O)NC6(C)COC6)cc5)c5ccc([nH]5)c(-c5ccc(C(=O)NC6(C)COC6)cc5)c5nc(c(-c6ccc(C(=O)NC7(C)COC7)cc6)c6ccc3[nH]6)C=C5)C=C4)cc2)COC1	01_46835725
CCCC(=O)C(=O)Nc1ccc(-c2c3nc(c(-c4ccc(NC(=O)C(=O)CCC)cc4)c4ccc([nH]4)c(-c4ccc(NC(=O)C(=O)CCC)cc4)c4nc(c(-c5ccc(NC(=O)C(=O)CCC)cc5)c5ccc2[nH]5)C=C4)C=C3)cc1	03_74563
CCCC=NOC(=O)c1ccc(-c2c3nc(c(-c4ccc(C(=O)ON=CCCC)cc4)c4ccc([nH]4)c(-c4ccc(C(=O)ON=CCCC)cc4)c4nc(c(-c5ccc(C(=O)ON=CCCC)cc5)c5ccc2[nH]5)C=C4)C=C3)cc1	01_8069
C=CCNC(=O)COc1ccc(-c2c3nc(c(-c4ccc(OCC(=O)NCC=C)cc4)c4ccc([nH]4)c(-c4ccc(OCC(=O)NCC=C)cc4)c4nc(c(-c5ccc(OCC(=O)NCC=C)cc5)c5ccc2[nH]5)C=C4)C=C3)cc1	04_7853
O=C(COc1ccc(-c2c3nc(c(-c4ccc(OCC(=O)NC5CC5)cc4)c4ccc([nH]4)c(-c4ccc(OCC(=O)NC5CC5)cc4)c4nc(c(-c5ccc(OCC(=O)NC6CC6)cc5)c5ccc2[nH]5)C=C4)C=C3)cc1)NC1CC1	04_69828
CC1(C(=O)Nc2ccc(-c3c4nc(c(-c5ccc(NC(=O)C6(C)COC6)cc5)c5ccc([nH]5)c(-c5ccc(NC(=O)C6(C)COC6)cc5)c5nc(c(-c6ccc(NC(=O)C7(C)COC7)cc6)c6ccc3[nH]6)C=C5)C=C4)cc2)COC1	03_14028997
O=C(OCCN1CC1)c1ccc(-c2c3nc(c(-c4ccc(C(=O)OCCN5CC5)cc4)c4ccc([nH]4)c(-c4ccc(C(=O)OCCN5CC5)cc4)c4nc(c(-c5ccc(C(=O)OCCN6CC6)cc5)c5ccc2[nH]5)C=C4)C=C3)cc1	01_14074
CC(C)(C)CNC(=O)c1ccc(-c2c3nc(c(-c4ccc(C(=O)NCC(C)(C)C)cc4)c4ccc([nH]4)c(-c4ccc(C(=O)NCC(C)(C)C)cc4)c4nc(c(-c5ccc(C(=O)NCC(C)(C)C)cc5)c5ccc2[nH]5)C=C4)C=C3)cc1	01_79882
CCCCCC(=O)Nc1ccc(-c2c3nc(c(-c4ccc(NC(=O)CCCCC)cc4)c4ccc([nH]4)c(-c4ccc(NC(=O)CCCCC)cc4)c4nc(c(-c5ccc(NC(=O)CCCCC)cc5)c5ccc2[nH]5)C=C4)C=C3)cc1	03_8892
CC(C)CCC(=O)Nc1ccc(-c2c3nc(c(-c4ccc(NC(=O)CCC(C)C)cc4)c4ccc([nH]4)c(-c4ccc(NC(=O)CCC(C)C)cc4)c4nc(c(-c5ccc(NC(=O)CCC(C)C)cc5)c5ccc2[nH]5)C=C4)C=C3)cc1	03_12587
CC(C)(C)CC(=O)Nc1ccc(-c2c3nc(c(-c4ccc(NC(=O)CC(C)(C)C)cc4)c4ccc([nH]4)c(-c4ccc(NC(=O)CC(C)(C)C)cc4)c4nc(c(-c5ccc(NC(=O)CC(C)(C)C)cc5)c5ccc2[nH]5)C=C4)C=C3)cc1	03_14057
CC(C)CCNC(=O)c1ccc(-c2c3nc(c(-c4ccc(C(=O)NCCC(C)C)cc4)c4ccc([nH]4)c(-c4ccc(C(=O)NCCC(C)C)cc4)c4nc(c(-c5ccc(C(=O)NCCC(C)C)cc5)c5ccc2[nH]5)C=C4)C=C3)cc1	01_7894
CCCCCNC(=O)c1ccc(-c2c3nc(c(-c4ccc(C(=O)NCCCCC)cc4)c4ccc([nH]4)c(-c4ccc(C(=O)NCCCCC)cc4)c4nc(c(-c5ccc(C(=O)NCCCCC)cc5)c5ccc2[nH]5)C=C4)C=C3)cc1	01_8060
CCC(CC)C(=O)Nc1ccc(-c2c3nc(c(-c4ccc(NC(=O)C(CC)CC)cc4)c4ccc([nH]4)c(-c4ccc(NC(=O)C(CC)CC)cc4)c4nc(c(-c5ccc(NC(=O)C(CC)CC)cc5)c5ccc2[nH]5)C=C4)C=C3)cc1	03_6915
CCC(C)(C)NC(=O)c1ccc(-c2c3nc(c(-c4ccc(C(=O)NC(C)(C)CC)cc4)c4ccc([nH]4)c(-c4ccc(C(=O)NC(C)(C)CC)cc4)c4nc(c(-c5ccc(C(=O)NC(C)(C)CC)cc5)c5ccc2[nH]5)C=C4)C=C3)cc1	01_68986
CCC(C)(C)C(=O)Nc1ccc(-c2c3nc(c(-c4ccc(NC(=O)C(C)(C)CC)cc4)c4ccc([nH]4)c(-c4ccc(NC(=O)C(C)(C)CC)cc4)c4nc(c(-c5ccc(NC(=O)C(C)(C)CC)cc5)c5ccc2[nH]5)C=C4)C=C3)cc1	03_11684
CCC(CC)NC(=O)c1ccc(-c2c3nc(c(-c4ccc(C(=O)NC(CC)CC)cc4)c4ccc([nH]4)c(-c4ccc(C(=O)NC(CC)CC)cc4)c4nc(c(-c5ccc(C(=O)NC(CC)CC)cc5)c5ccc2[nH]5)C=C4)C=C3)cc1	01_12019
CC(=O)CCOC(=O)c1ccc(-c2c3nc(c(-c4ccc(C(=O)OCCC(C)=O)cc4)c4ccc([nH]4)c(-c4ccc(C(=O)OCCC(C)=O)cc4)c4nc(c(-c5ccc(C(=O)OCCC(C)=O)cc5)c5ccc2[nH]5)C=C4)C=C3)cc1	01_111509
C=COCCOC(=O)c1ccc(-c2c3nc(c(-c4ccc(C(=O)OCCOC=C)cc4)c4ccc([nH]4)c(-c4ccc(C(=O)OCCOC=C)cc4)c4nc(c(-c5ccc(C(=O)OCCOC=C)cc5)c5ccc2[nH]5)C=C4)C=C3)cc1	01_12995
C=CCOC(=O)COc1ccc(-c2c3nc(c(-c4ccc(OCC(=O)OCC=C)cc4)c4ccc([nH]4)c(-c4ccc(OCC(=O)OCC=C)cc4)c4nc(c(-c5ccc(OCC(=O)OCC=C)cc5)c5ccc2[nH]5)C=C4)C=C3)cc1	04_7858
CN(C)C(=O)C(=O)Nc1ccc(-c2c3nc(c(-c4ccc(NC(=O)C(=O)N(C)C)cc4)c4ccc([nH]4)c(-c4ccc(NC(=O)C(=O)N(C)C)cc4)c4nc(c(-c5ccc(NC(=O)C(=O)N(C)C)cc5)c5ccc2[nH]5)C=C4)C=C3)cc1	03_2760995
CC(=O)NCC(=O)Nc1ccc(-c2c3nc(c(-c4ccc(NC(=O)CNC(C)=O)cc4)c4ccc([nH]4)c(-c4ccc(NC(=O)CNC(C)=O)cc4)c4nc(c(-c5ccc(NC(=O)CNC(C)=O)cc5)c5ccc2[nH]5)C=C4)C=C3)cc1	03_10972
CC(C)(C)COC(=O)c1ccc(-c2c3nc(c(-c4ccc(C(=O)OCC(C)(C)C)cc4)c4ccc([nH]4)c(-c4ccc(C(=O)OCC(C)(C)C)cc4)c4nc(c(-c5ccc(C(=O)OCC(C)(C)C)cc5)c5ccc2[nH]5)C=C4)C=C3)cc1	01_6404
CCC(C)(C)OC(=O)c1ccc(-c2c3nc(c(-c4ccc(C(=O)OC(C)(C)CC)cc4)c4ccc([nH]4)c(-c4ccc(C(=O)OC(C)(C)CC)cc4)c4nc(c(-c5ccc(C(=O)OC(C)(C)CC)cc5)c5ccc2[nH]5)C=C4)C=C3)cc1	01_6405
CC(C)CCOC(=O)c1ccc(-c2c3nc(c(-c4ccc(C(=O)OCCC(C)C)cc4)c4ccc([nH]4)c(-c4ccc(C(=O)OCCC(C)C)cc4)c4nc(c(-c5ccc(C(=O)OCCC(C)C)cc5)c5ccc2[nH]5)C=C4)C=C3)cc1	01_31260
CCC(CC)OC(=O)c1ccc(-c2c3nc(c(-c4ccc(C(=O)OC(CC)CC)cc4)c4ccc([nH]4)c(-c4ccc(C(=O)OC(CC)CC)cc4)c4nc(c(-c5ccc(C(=O)OC(CC)CC)cc5)c5ccc2[nH]5)C=C4)C=C3)cc1	01_11428
CCCCCOC(=O)c1ccc(-c2c3nc(c(-c4ccc(C(=O)OCCCCC)cc4)c4ccc([nH]4)c(-c4ccc(C(=O)OCCCCC)cc4)c4nc(c(-c5ccc(C(=O)OCCCCC)cc5)c5ccc2[nH]5)C=C4)C=C3)cc1	01_6276
CN(C)CCNC(=O)c1ccc(-c2c3nc(c(-c4ccc(C(=O)NCCN(C)C)cc4)c4ccc([nH]4)c(-c4ccc(C(=O)NCCN(C)C)cc4)c4nc(c(-c5ccc(C(=O)NCCN(C)C)cc5)c5ccc2[nH]5)C=C4)C=C3)cc1	01_66053
CCNCCNC(=O)c1ccc(-c2c3nc(c(-c4ccc(C(=O)NCCNCC)cc4)c4ccc([nH]4)c(-c4ccc(C(=O)NCCNCC)cc4)c4nc(c(-c5ccc(C(=O)NCCNCC)cc5)c5ccc2[nH]5)C=C4)C=C3)cc1	01_66071
CNCCCNC(=O)c1ccc(-c2c3nc(c(-c4ccc(C(=O)NCCCNC)cc4)c4ccc([nH]4)c(-c4ccc(C(=O)NCCCNC)cc4)c4nc(c(-c5ccc(C(=O)NCCCNC)cc5)c5ccc2[nH]5)C=C4)C=C3)cc1	01_80511
CNC(C)(C)C(=O)Nc1ccc(-c2c3nc(c(-c4ccc(NC(=O)C(C)(C)NC)cc4)c4ccc([nH]4)c(-c4ccc(NC(=O)C(C)(C)NC)cc4)c4nc(c(-c5ccc(NC(=O)C(C)(C)NC)cc5)c5ccc2[nH]5)C=C4)C=C3)cc1	03_75725
CCCCCCCOc1ccc(-c2c3nc(c(-c4ccc(OCCCCCCC)cc4)c4ccc([nH]4)c(-c4ccc(OCCCCCCC)cc4)c4nc(c(-c5ccc(OCCCCCCC)cc5)c5ccc2[nH]5)C=C4)C=C3)cc1	05_12369_12371
CC(=O)NCOC(=O)c1ccc(-c2c3nc(c(-c4ccc(C(=O)OCNC(C)=O)cc4)c4ccc([nH]4)c(-c4ccc(C(=O)OCNC(C)=O)cc4)c4nc(c(-c5ccc(C(=O)OCNC(C)=O)cc5)c5ccc2[nH]5)C=C4)C=C3)cc1	01_69365
CC(=O)NC(=O)COc1ccc(-c2c3nc(c(-c4ccc(OCC(=O)NC(C)=O)cc4)c4ccc([nH]4)c(-c4ccc(OCC(=O)NC(C)=O)cc4)c4nc(c(-c5ccc(OCC(=O)NC(C)=O)cc5)c5ccc2[nH]5)C=C4)C=C3)cc1	04_178
CC=NOC(=O)COc1ccc(-c2c3nc(c(-c4ccc(OCC(=O)ON=CC)cc4)c4ccc([nH]4)c(-c4ccc(OCC(=O)ON=CC)cc4)c4nc(c(-c5ccc(OCC(=O)ON=CC)cc5)c5ccc2[nH]5)C=C4)C=C3)cc1	04_7863
CN(C)CCOC(=O)c1ccc(-c2c3nc(c(-c4ccc(C(=O)OCCN(C)C)cc4)c4ccc([nH]4)c(-c4ccc(C(=O)OCCN(C)C)cc4)c4nc(c(-c5ccc(C(=O)OCCN(C)C)cc5)c5ccc2[nH]5)C=C4)C=C3)cc1	01_7902
CCN(CC)OC(=O)c1ccc(-c2c3nc(c(-c4ccc(C(=O)ON(CC)CC)cc4)c4ccc([nH]4)c(-c4ccc(C(=O)ON(CC)CC)cc4)c4nc(c(-c5ccc(C(=O)ON(CC)CC)cc5)c5ccc2[nH]5)C=C4)C=C3)cc1	01_19463
CC(C)(O)CC(=O)Nc1ccc(-c2c3nc(c(-c4ccc(NC(=O)CC(C)(C)O)cc4)c4ccc([nH]4)c(-c4ccc(NC(=O)CC(C)(C)O)cc4)c4nc(c(-c5ccc(NC(=O)CC(C)(C)O)cc5)c5ccc2[nH]5)C=C4)C=C3)cc1	03_69362
CCOCCC(=O)Nc1ccc(-c2c3nc(c(-c4ccc(NC(=O)CCOCC)cc4)c4ccc([nH]4)c(-c4ccc(NC(=O)CCOCC)cc4)c4nc(c(-c5ccc(NC(=O)CCOCC)cc5)c5ccc2[nH]5)C=C4)C=C3)cc1	03_61351
COCCCNC(=O)c1ccc(-c2c3nc(c(-c4ccc(C(=O)NCCCOC)cc4)c4ccc([nH]4)c(-c4ccc(C(=O)NCCCOC)cc4)c4nc(c(-c5ccc(C(=O)NCCCOC)cc5)c5ccc2[nH]5)C=C4)C=C3)cc1	01_1672
CCCNC(=O)COc1ccc(-c2c3nc(c(-c4ccc(OCC(=O)NCCC)cc4)c4ccc([nH]4)c(-c4ccc(OCC(=O)NCCC)cc4)c4nc(c(-c5ccc(OCC(=O)NCCC)cc5)c5ccc2[nH]5)C=C4)C=C3)cc1	04_7852
CCOCCNC(=O)c1ccc(-c2c3nc(c(-c4ccc(C(=O)NCCOCC)cc4)c4ccc([nH]4)c(-c4ccc(C(=O)NCCOCC)cc4)c4nc(c(-c5ccc(C(=O)NCCOCC)cc5)c5ccc2[nH]5)C=C4)C=C3)cc1	01_66970
CCNCCOC(=O)c1ccc(-c2c3nc(c(-c4ccc(C(=O)OCCNCC)cc4)c4ccc([nH]4)c(-c4ccc(C(=O)OCCNCC)cc4)c4nc(c(-c5ccc(C(=O)OCCNCC)cc5)c5ccc2[nH]5)C=C4)C=C3)cc1	01_8072
CC(C)(CO)C(=O)Nc1ccc(-c2c3nc(c(-c4ccc(NC(=O)C(C)(C)CO)cc4)c4ccc([nH]4)c(-c4ccc(NC(=O)C(C)(C)CO)cc4)c4nc(c(-c5ccc(NC(=O)C(C)(C)CO)cc5)c5ccc2[nH]5)C=C4)C=C3)cc1	03_78548
CC(C)NC(=O)COc1ccc(-c2c3nc(c(-c4ccc(OCC(=O)NC(C)C)cc4)c4ccc([nH]4)c(-c4ccc(OCC(=O)NC(C)C)cc4)c4nc(c(-c5ccc(OCC(=O)NC(C)C)cc5)c5ccc2[nH]5)C=C4)C=C3)cc1	04_6363
CNCCCOC(=O)c1ccc(-c2c3nc(c(-c4ccc(C(=O)OCCCNC)cc4)c4ccc([nH]4)c(-c4ccc(C(=O)OCCCNC)cc4)c4nc(c(-c5ccc(C(=O)OCCCNC)cc5)c5ccc2[nH]5)C=C4)C=C3)cc1	01_10148986
CCC(=S)NC(=O)c1ccc(-c2c3nc(c(-c4ccc(C(=O)NC(=S)CC)cc4)c4ccc([nH]4)c(-c4ccc(C(=O)NC(=S)CC)cc4)c4nc(c(-c5ccc(C(=O)NC(=S)CC)cc5)c5ccc2[nH]5)C=C4)C=C3)cc1	01_2760628
COC(=O)COC(=O)c1ccc(-c2c3nc(c(-c4ccc(C(=O)OCC(=O)OC)cc4)c4ccc([nH]4)c(-c4ccc(C(=O)OCC(=O)OC)cc4)c4nc(c(-c5ccc(C(=O)OCC(=O)OC)cc5)c5ccc2[nH]5)C=C4)C=C3)cc1	01_66774
COC(=O)NNC(=O)c1ccc(-c2c3nc(c(-c4ccc(C(=O)NNC(=O)OC)cc4)c4ccc([nH]4)c(-c4ccc(C(=O)NNC(=O)OC)cc4)c4nc(c(-c5ccc(C(=O)NNC(=O)OC)cc5)c5ccc2[nH]5)C=C4)C=C3)cc1	01_80519
O=CNNC(=O)COc1ccc(-c2c3nc(c(-c4ccc(OCC(=O)NNC=O)cc4)c4ccc([nH]4)c(-c4ccc(OCC(=O)NNC=O)cc4)c4nc(c(-c5ccc(OCC(=O)NNC=O)cc5)c5ccc2[nH]5)C=C4)C=C3)cc1	04_12229
CC(C)(C)OOC(=O)c1ccc(-c2c3nc(c(-c4ccc(C(=O)OOC(C)(C)C)cc4)c4ccc([nH]4)c(-c4ccc(C(=O)OOC(C)(C)C)cc4)c4nc(c(-c5ccc(C(=O)OOC(C)(C)C)cc5)c5ccc2[nH]5)C=C4)C=C3)cc1	01_6410
CCOCCOC(=O)c1ccc(-c2c3nc(c(-c4ccc(C(=O)OCCOCC)cc4)c4ccc([nH]4)c(-c4ccc(C(=O)OCCOCC)cc4)c4nc(c(-c5ccc(C(=O)OCCOCC)cc5)c5ccc2[nH]5)C=C4)C=C3)cc1	01_8076
COCCCOC(=O)c1ccc(-c2c3nc(c(-c4ccc(C(=O)OCCCOC)cc4)c4ccc([nH]4)c(-c4ccc(C(=O)OCCCOC)cc4)c4nc(c(-c5ccc(C(=O)OCCCOC)cc5)c5ccc2[nH]5)C=C4)C=C3)cc1	01_74116
CC(C)OC(=O)COc1ccc(-c2c3nc(c(-c4ccc(OCC(=O)OC(C)C)cc4)c4ccc([nH]4)c(-c4ccc(OCC(=O)OC(C)C)cc4)c4nc(c(-c5ccc(OCC(=O)OC(C)C)cc5)c5ccc2[nH]5)C=C4)C=C3)cc1	04_3776
CCCOC(=O)COc1ccc(-c2c3nc(c(-c4ccc(OCC(=O)OCCC)cc4)c4ccc([nH]4)c(-c4ccc(OCC(=O)OCCC)cc4)c4nc(c(-c5ccc(OCC(=O)OCCC)cc5)c5ccc2[nH]5)C=C4)C=C3)cc1	04_1031
C#Cc1ccccc1Oc1ccc(-c2c3nc(c(-c4ccc(Oc5ccccc5C#C)cc4)c4ccc([nH]4)c(-c4ccc(Oc5ccccc5C#C)cc4)c4nc(c(-c5ccc(Oc6ccccc6C#C)cc5)c5ccc2[nH]5)C=C4)C=C3)cc1	05_602067_585995_643358
C#Cc1ccc(Oc2ccc(-c3c4nc(c(-c5ccc(Oc6ccc(C#C)cc6)cc5)c5ccc([nH]5)c(-c5ccc(Oc6ccc(C#C)cc6)cc5)c5nc(c(-c6ccc(Oc7ccc(C#C)cc7)cc6)c6ccc3[nH]6)C=C5)C=C4)cc2)cc1	05_136603_70118_522627
CN(C)NC(=O)COc1ccc(-c2c3nc(c(-c4ccc(OCC(=O)NN(C)C)cc4)c4ccc([nH]4)c(-c4ccc(OCC(=O)NN(C)C)cc4)c4nc(c(-c5ccc(OCC(=O)NN(C)C)cc5)c5ccc2[nH]5)C=C4)C=C3)cc1	04_5976
CNC(=S)NC(=O)c1ccc(-c2c3nc(c(-c4ccc(C(=O)NC(=S)NC)cc4)c4ccc([nH]4)c(-c4ccc(C(=O)NC(=S)NC)cc4)c4nc(c(-c5ccc(C(=O)NC(=S)NC)cc5)c5ccc2[nH]5)C=C4)C=C3)cc1	01_2723704
CSCCC(=O)Nc1ccc(-c2c3nc(c(-c4ccc(NC(=O)CCSC)cc4)c4ccc([nH]4)c(-c4ccc(NC(=O)CCSC)cc4)c4nc(c(-c5ccc(NC(=O)CCSC)cc5)c5ccc2[nH]5)C=C4)C=C3)cc1	03_563
C(=Cc1ccccc1)Oc1ccc(-c2c3nc(c(-c4ccc(OC=Cc5ccccc5)cc4)c4ccc([nH]4)c(-c4ccc(OC=Cc5ccccc5)cc4)c4nc(c(-c5ccc(OC=Cc6ccccc6)cc5)c5ccc2[nH]5)C=C4)C=C3)cc1	05_5314126
C=Cc1ccc(Oc2ccc(-c3c4nc(c(-c5ccc(Oc6ccc(C=C)cc6)cc5)c5ccc([nH]5)c(-c5ccc(Oc6ccc(C=C)cc6)cc5)c5nc(c(-c6ccc(Oc7ccc(C=C)cc7)cc6)c6ccc3[nH]6)C=C5)C=C4)cc2)cc1	05_16263_14085_67883
C=Cc1ccccc1Oc1ccc(-c2c3nc(c(-c4ccc(Oc5ccccc5C=C)cc4)c4ccc([nH]4)c(-c4ccc(Oc5ccccc5C=C)cc4)c4nc(c(-c5ccc(Oc6ccccc6C=C)cc5)c5ccc2[nH]5)C=C4)C=C3)cc1	05_16264_14906
C=Cc1cccc(Oc2ccc(-c3c4nc(c(-c5ccc(Oc6cccc(C=C)c6)cc5)c5ccc([nH]5)c(-c5ccc(Oc6cccc(C=C)c6)cc5)c5nc(c(-c6ccc(Oc7cccc(C=C)c7)cc6)c6ccc3[nH]6)C=C5)C=C4)cc2)c1	05_74870_14905_67691
CSCCOC(=O)c1ccc(-c2c3nc(c(-c4ccc(C(=O)OCCSC)cc4)c4ccc([nH]4)c(-c4ccc(C(=O)OCCSC)cc4)c4nc(c(-c5ccc(C(=O)OCCSC)cc5)c5ccc2[nH]5)C=C4)C=C3)cc1	01_78925
O=C(Nc1ccccc1)c1ccc(-c2c3nc(c(-c4ccc(C(=O)Nc5ccccc5)cc4)c4ccc([nH]4)c(-c4ccc(C(=O)Nc5ccccc5)cc4)c4nc(c(-c5ccc(C(=O)Nc6ccccc6)cc5)c5ccc2[nH]5)C=C4)C=C3)cc1	01_6115
O=C(Nc1ccc(-c2c3nc(c(-c4ccc(NC(=O)c5ccccc5)cc4)c4ccc([nH]4)c(-c4ccc(NC(=O)c5ccccc5)cc4)c4nc(c(-c5ccc(NC(=O)c6ccccc6)cc5)c5ccc2[nH]5)C=C4)C=C3)cc1)c1ccccc1	03_243
O=C(CCCCl)Nc1ccc(-c2c3nc(c(-c4ccc(NC(=O)CCCCl)cc4)c4ccc([nH]4)c(-c4ccc(NC(=O)CCCCl)cc4)c4nc(c(-c5ccc(NC(=O)CCCCl)cc5)c5ccc2[nH]5)C=C4)C=C3)cc1	03_12300
O=C(Oc1ccccc1)c1ccc(-c2c3nc(c(-c4ccc(C(=O)Oc5ccccc5)cc4)c4ccc([nH]4)c(-c4ccc(C(=O)Oc5ccccc5)cc4)c4nc(c(-c5ccc(C(=O)Oc6ccccc6)cc5)c5ccc2[nH]5)C=C4)C=C3)cc1	01_996
O=C(Nc1ccncc1)c1ccc(-c2c3nc(c(-c4ccc(C(=O)Nc5ccncc5)cc4)c4ccc([nH]4)c(-c4ccc(C(=O)Nc5ccncc5)cc4)c4nc(c(-c5ccc(C(=O)Nc6ccncc6)cc5)c5ccc2[nH]5)C=C4)C=C3)cc1	01_1727
O=C(Nc1ccc(-c2c3nc(c(-c4ccc(NC(=O)c5ccccn5)cc4)c4ccc([nH]4)c(-c4ccc(NC(=O)c5ccccn5)cc4)c4nc(c(-c5ccc(NC(=O)c6ccccn6)cc5)c5ccc2[nH]5)C=C4)C=C3)cc1)c1ccccn1	03_1018
O=C(Nc1ccc(-c2c3nc(c(-c4ccc(NC(=O)c5ccncc5)cc4)c4ccc([nH]4)c(-c4ccc(NC(=O)c5ccncc5)cc4)c4nc(c(-c5ccc(NC(=O)c6ccncc6)cc5)c5ccc2[nH]5)C=C4)C=C3)cc1)c1ccncc1	03_5922
O=C(Nc1ccc(-c2c3nc(c(-c4ccc(NC(=O)c5cccnc5)cc4)c4ccc([nH]4)c(-c4ccc(NC(=O)c5cccnc5)cc4)c4nc(c(-c5ccc(NC(=O)c6cccnc6)cc5)c5ccc2[nH]5)C=C4)C=C3)cc1)c1cccnc1	03_938
O=C(Nc1ccccn1)c1ccc(-c2c3nc(c(-c4ccc(C(=O)Nc5ccccn5)cc4)c4ccc([nH]4)c(-c4ccc(C(=O)Nc5ccccn5)cc4)c4nc(c(-c5ccc(C(=O)Nc6ccccn6)cc5)c5ccc2[nH]5)C=C4)C=C3)cc1	01_10439
O=C(Nc1cccnc1)c1ccc(-c2c3nc(c(-c4ccc(C(=O)Nc5cccnc5)cc4)c4ccc([nH]4)c(-c4ccc(C(=O)Nc5cccnc5)cc4)c4nc(c(-c5ccc(C(=O)Nc6cccnc6)cc5)c5ccc2[nH]5)C=C4)C=C3)cc1	01_10009
Cc1cccc(Oc2ccc(-c3c4nc(c(-c5ccc(Oc6cccc(C)c6C)cc5)c5ccc([nH]5)c(-c5ccc(Oc6cccc(C)c6C)cc5)c5nc(c(-c6ccc(Oc7cccc(C)c7C)cc6)c6ccc3[nH]6)C=C5)C=C4)cc2)c1C	05_68472_32884_96489
Cc1ccc(Oc2ccc(-c3c4nc(c(-c5ccc(Oc6ccc(C)c(C)c6)cc5)c5ccc([nH]5)c(-c5ccc(Oc6ccc(C)c(C)c6)cc5)c5nc(c(-c6ccc(Oc7ccc(C)c(C)c7)cc6)c6ccc3[nH]6)C=C5)C=C4)cc2)cc1C	05_68504_32886_253306
Cc1cccc(C)c1Oc1ccc(-c2c3nc(c(-c4ccc(Oc5c(C)cccc5C)cc4)c4ccc([nH]4)c(-c4ccc(Oc5c(C)cccc5C)cc4)c4nc(c(-c5ccc(Oc6c(C)cccc6C)cc5)c5ccc2[nH]5)C=C4)C=C3)cc1	05_68471_32885_123065
Cc1ccccc1COc1ccc(-c2c3nc(c(-c4ccc(OCc5ccccc5C)cc4)c4ccc([nH]4)c(-c4ccc(OCc5ccccc5C)cc4)c4nc(c(-c5ccc(OCc6ccccc6C)cc5)c5ccc2[nH]5)C=C4)C=C3)cc1	05_6992_11093
Cc1cccc(COc2ccc(-c3c4nc(c(-c5ccc(OCc6cccc(C)c6)cc5)c5ccc([nH]5)c(-c5ccc(OCc6cccc(C)c6)cc5)c5nc(c(-c6ccc(OCc7cccc(C)c7)cc6)c6ccc3[nH]6)C=C5)C=C4)cc2)c1	05_12099_12102
Cc1ccc(Oc2ccc(-c3c4nc(c(-c5ccc(Oc6ccc(C)cc6C)cc5)c5ccc([nH]5)c(-c5ccc(Oc6ccc(C)cc6C)cc5)c5nc(c(-c6ccc(Oc7ccc(C)cc7C)cc6)c6ccc3[nH]6)C=C5)C=C4)cc2)c(C)c1	05_68503_523153
Cc1ccc(COc2ccc(-c3c4nc(c(-c5ccc(OCc6ccc(C)cc6)cc5)c5ccc([nH]5)c(-c5ccc(OCc6ccc(C)cc6)cc5)c5nc(c(-c6ccc(OCc7ccc(C)cc7)cc6)c6ccc3[nH]6)C=C5)C=C4)cc2)cc1	05_7721_7722
Cc1ccc(C)c(Oc2ccc(-c3c4nc(c(-c5ccc(Oc6cc(C)ccc6C)cc5)c5ccc([nH]5)c(-c5ccc(Oc6cc(C)ccc6C)cc5)c5nc(c(-c6ccc(Oc7cc(C)ccc7C)cc6)c6ccc3[nH]6)C=C5)C=C4)cc2)c1	05_11121_32883
C1=Cc2nc1c(-c1ccc(OCCc3ccccc3)cc1)c1ccc([nH]1)c(-c1ccc(OCCc3ccccc3)cc1)c1nc(c(-c3ccc(OCCc4ccccc4)cc3)c3ccc([nH]3)c2-c2ccc(OCCc3ccccc3)cc2)C=C1	05_7666_231496
Cc1cc(C)cc(Oc2ccc(-c3c4nc(c(-c5ccc(Oc6cc(C)cc(C)c6)cc5)c5ccc([nH]5)c(-c5ccc(Oc6cc(C)cc(C)c6)cc5)c5nc(c(-c6ccc(Oc7cc(C)cc(C)c7)cc6)c6ccc3[nH]6)C=C5)C=C4)cc2)c1	05_136357
CCc1ccccc1Oc1ccc(-c2c3nc(c(-c4ccc(Oc5ccccc5CC)cc4)c4ccc([nH]4)c(-c4ccc(Oc5ccccc5CC)cc4)c4nc(c(-c5ccc(Oc6ccccc6CC)cc5)c5ccc2[nH]5)C=C4)C=C3)cc1	05_16089
CCc1ccc(Oc2ccc(-c3c4nc(c(-c5ccc(Oc6ccc(CC)cc6)cc5)c5ccc([nH]5)c(-c5ccc(Oc6ccc(CC)cc6)cc5)c5nc(c(-c6ccc(Oc7ccc(CC)cc7)cc6)c6ccc3[nH]6)C=C5)C=C4)cc2)cc1	05_15313_69330
O=C(Oc1cccnc1)c1ccc(-c2c3nc(c(-c4ccc(C(=O)Oc5cccnc5)cc4)c4ccc([nH]4)c(-c4ccc(C(=O)Oc5cccnc5)cc4)c4nc(c(-c5ccc(C(=O)Oc6cccnc6)cc5)c5ccc2[nH]5)C=C4)C=C3)cc1	01_7971
O=C(Nc1ccc(-c2c3nc(c(-c4ccc(NC(=O)c5cnccn5)cc4)c4ccc([nH]4)c(-c4ccc(NC(=O)c5cnccn5)cc4)c4nc(c(-c5ccc(NC(=O)c6cnccn6)cc5)c5ccc2[nH]5)C=C4)C=C3)cc1)c1cnccn1	03_1047
O=C(Nc1ccc(-c2c3nc(c(-c4ccc(NC(=O)c5ncccn5)cc4)c4ccc([nH]4)c(-c4ccc(NC(=O)c5ncccn5)cc4)c4nc(c(-c5ccc(NC(=O)c6ncccn6)cc5)c5ccc2[nH]5)C=C4)C=C3)cc1)c1ncccn1	03_12626245
O=C(Nc1ccc(-c2c3nc(c(-c4ccc(NC(=O)c5cncnc5)cc4)c4ccc([nH]4)c(-c4ccc(NC(=O)c5cncnc5)cc4)c4nc(c(-c5ccc(NC(=O)c6cncnc6)cc5)c5ccc2[nH]5)C=C4)C=C3)cc1)c1cncnc1	03_78346
O=C(Nc1ncccn1)c1ccc(-c2c3nc(c(-c4ccc(C(=O)Nc5ncccn5)cc4)c4ccc([nH]4)c(-c4ccc(C(=O)Nc5ncccn5)cc4)c4nc(c(-c5ccc(C(=O)Nc6ncccn6)cc5)c5ccc2[nH]5)C=C4)C=C3)cc1	01_7978
O=C(Nc1cncnc1)c1ccc(-c2c3nc(c(-c4ccc(C(=O)Nc5cncnc5)cc4)c4ccc([nH]4)c(-c4ccc(C(=O)Nc5cncnc5)cc4)c4nc(c(-c5ccc(C(=O)Nc6cncnc6)cc5)c5ccc2[nH]5)C=C4)C=C3)cc1	01_344373
O=C(Nc1cnccn1)c1ccc(-c2c3nc(c(-c4ccc(C(=O)Nc5cnccn5)cc4)c4ccc([nH]4)c(-c4ccc(C(=O)Nc5cnccn5)cc4)c4nc(c(-c5ccc(C(=O)Nc6cnccn6)cc5)c5ccc2[nH]5)C=C4)C=C3)cc1	01_78747
O=C(Nc1ccc(-c2c3nc(c(-c4ccc(NC(=O)c5ccnnc5)cc4)c4ccc([nH]4)c(-c4ccc(NC(=O)c5ccnnc5)cc4)c4nc(c(-c5ccc(NC(=O)c6ccnnc6)cc5)c5ccc2[nH]5)C=C4)C=C3)cc1)c1ccnnc1	03_2761046
O=C(Nc1ccc(-c2c3nc(c(-c4ccc(NC(=O)c5ccncn5)cc4)c4ccc([nH]4)c(-c4ccc(NC(=O)c5ccncn5)cc4)c4nc(c(-c5ccc(NC(=O)c6ccncn6)cc5)c5ccc2[nH]5)C=C4)C=C3)cc1)c1ccncn1	03_169306
O=C(Nc1cccnn1)c1ccc(-c2c3nc(c(-c4ccc(C(=O)Nc5cccnn5)cc4)c4ccc([nH]4)c(-c4ccc(C(=O)Nc5cccnn5)cc4)c4nc(c(-c5ccc(C(=O)Nc6cccnn6)cc5)c5ccc2[nH]5)C=C4)C=C3)cc1	01_230373
O=C(Nc1ccncn1)c1ccc(-c2c3nc(c(-c4ccc(C(=O)Nc5ccncn5)cc4)c4ccc([nH]4)c(-c4ccc(C(=O)Nc5ccncn5)cc4)c4nc(c(-c5ccc(C(=O)Nc6ccncn6)cc5)c5ccc2[nH]5)C=C4)C=C3)cc1	01_68958
CS(=O)(=O)NC(=O)c1ccc(-c2c3nc(c(-c4ccc(C(=O)NS(C)(=O)=O)cc4)c4ccc([nH]4)c(-c4ccc(C(=O)NS(C)(=O)=O)cc4)c4nc(c(-c5ccc(C(=O)NS(C)(=O)=O)cc5)c5ccc2[nH]5)C=C4)C=C3)cc1	01_72879
CS(=O)(=O)OC(=O)c1ccc(-c2c3nc(c(-c4ccc(C(=O)OS(C)(=O)=O)cc4)c4ccc([nH]4)c(-c4ccc(C(=O)OS(C)(=O)=O)cc4)c4nc(c(-c5ccc(C(=O)OS(C)(=O)=O)cc5)c5ccc2[nH]5)C=C4)C=C3)cc1	01_6395
Cn1cccc1C(=O)Nc1ccc(-c2c3nc(c(-c4ccc(NC(=O)c5cccn5C)cc4)c4ccc([nH]4)c(-c4ccc(NC(=O)c5cccn5C)cc4)c4nc(c(-c5ccc(NC(=O)c6cccn6C)cc5)c5ccc2[nH]5)C=C4)C=C3)cc1	03_81453
Cc1ccoc1C(=O)Nc1ccc(-c2c3nc(c(-c4ccc(NC(=O)c5occc5C)cc4)c4ccc([nH]4)c(-c4ccc(NC(=O)c5occc5C)cc4)c4nc(c(-c5ccc(NC(=O)c6occc6C)cc5)c5ccc2[nH]5)C=C4)C=C3)cc1	03_78127
O=C(NCc1ccco1)c1ccc(-c2c3nc(c(-c4ccc(C(=O)NCc5ccco5)cc4)c4ccc([nH]4)c(-c4ccc(C(=O)NCc5ccco5)cc4)c4nc(c(-c5ccc(C(=O)NCc6ccco6)cc5)c5ccc2[nH]5)C=C4)C=C3)cc1	01_3438
O=C(Cn1ccnc1)Nc1ccc(-c2c3nc(c(-c4ccc(NC(=O)Cn5ccnc5)cc4)c4ccc([nH]4)c(-c4ccc(NC(=O)Cn5ccnc5)cc4)c4nc(c(-c5ccc(NC(=O)Cn6ccnc6)cc5)c5ccc2[nH]5)C=C4)C=C3)cc1	03_656129
Cn1nccc1C(=O)Nc1ccc(-c2c3nc(c(-c4ccc(NC(=O)c5ccnn5C)cc4)c4ccc([nH]4)c(-c4ccc(NC(=O)c5ccnn5C)cc4)c4nc(c(-c5ccc(NC(=O)c6ccnn6C)cc5)c5ccc2[nH]5)C=C4)C=C3)cc1	03_643158
Cn1ccc(C(=O)Nc2ccc(-c3c4nc(c(-c5ccc(NC(=O)c6ccn(C)n6)cc5)c5ccc([nH]5)c(-c5ccc(NC(=O)c6ccn(C)n6)cc5)c5nc(c(-c6ccc(NC(=O)c7ccn(C)n7)cc6)c6ccc3[nH]6)C=C5)C=C4)cc2)n1	03_573176
Cn1cc(C(=O)Nc2ccc(-c3c4nc(c(-c5ccc(NC(=O)c6cnn(C)c6)cc5)c5ccc([nH]5)c(-c5ccc(NC(=O)c6cnn(C)c6)cc5)c5nc(c(-c6ccc(NC(=O)c7cnn(C)c7)cc6)c6ccc3[nH]6)C=C5)C=C4)cc2)cn1	03_643160
Cc1cc(NC(=O)c2ccc(-c3c4nc(c(-c5ccc(C(=O)Nc6cc(C)[nH]n6)cc5)c5ccc([nH]5)c(-c5ccc(C(=O)Nc6cc(C)[nH]n6)cc5)c5nc(c(-c6ccc(C(=O)Nc7cc(C)[nH]n7)cc6)c6ccc3[nH]6)C=C5)C=C4)cc2)n[nH]1	01_93146
Cn1ccc(NC(=O)c2ccc(-c3c4nc(c(-c5ccc(C(=O)Nc6ccn(C)n6)cc5)c5ccc([nH]5)c(-c5ccc(C(=O)Nc6ccn(C)n6)cc5)c5nc(c(-c6ccc(C(=O)Nc7ccn(C)n7)cc6)c6ccc3[nH]6)C=C5)C=C4)cc2)n1	01_137254
[truncated: 3,910 more rows]
